# Supplementary material for: Orexin neurons track temporal features of blood glucose in behaving mice
Source: Nat Neurosci. 2024 May 21;27(7):1299–308. doi: 10.1038/s41593-024-01648-w (PMC11239495; doi:10.1038/s41593-024-01648-w)
Supplement: Supplementary file 2 — Statistical source data. [file 41593_2024_1648_MOESM2_ESM.xlsx]

## Sheet: Fig1 HON
Time(min)	HON-1	HON-2	HON-3	HON-4	HON-5	HON-6	HON-7	HON-8	HON-9	HON-10	HON-11	HON-12	HON-13	HON-14	HON-15	HON-16	HON-17	HON-18	HON-19	HON-20	HON-21	HON-22	HON-23	HON-24	HON-25	HON-26	HON-27	HON-28	HON-29	HON-30	HON-31	HON-32	HON-33	HON-34	HON-35	HON-36	HON-37	HON-38	HON-39	HON-40	HON-41	HON-42	HON-43	HON-44	HON-45	HON-46	HON-47	HON-48	HON-49
-19.8333	-0.00320186	0.27856	0.0194035	-0.401	-0.316999	-0.0326747	-0.294902	-0.206384	-0.996928	-0.190276	-0.0485208	-1.53712	-1.87588	-0.460389	-0.432489	-0.293795	-0.342582	-0.164322	-0.176465	-0.237944	0.71764	-0.289162	-1.07521	0.288122	-0.685654	-0.0985425	0.64911	0.342257	0.900021	-1.20346	-0.758748	1.3238	-0.125661	-0.246082	-0.157502	0.437502	-0.50623	-0.195904	0.626885	0.184436	-0.156338	1.37847	0.0181286	-0.63288	-0.408464	-0.286932	-0.275322	-0.48821	-0.815037
-19.5	-0.00240593	0.301532	0.0286892	-0.384358	-0.296402	-0.0586219	-0.350303	-0.21535	-0.974175	-0.174309	-0.0483392	-1.49563	-1.78773	-0.455482	-0.416024	-0.323722	-0.376011	-0.182151	-0.212909	-0.114205	0.725387	-0.27127	-0.985317	0.276149	-0.622088	-0.0429566	0.692598	0.308149	0.832494	-1.08686	-0.751923	1.32277	-0.169603	-0.220426	-0.192445	0.45236	-0.472395	-0.241167	0.725077	0.280553	-0.165284	1.38694	0.0769929	-0.629013	-0.398697	-0.235502	-0.239029	-0.495249	-0.794183
-19.1667	0.0341865	0.284678	0.00397468	-0.312281	-0.239736	-0.109393	-0.405116	-0.212581	-0.927278	-0.150207	-0.0321247	-1.36375	-1.64516	-0.452617	-0.40367	-0.34853	-0.401329	-0.184315	-0.192584	-0.00373886	0.727506	-0.254406	-0.878657	0.277444	-0.569693	0.0116177	0.729511	0.298336	0.752644	-0.970797	-0.743661	1.33232	-0.178092	-0.195725	-0.239225	0.467373	-0.438794	-0.245993	0.783653	0.338631	-0.163801	1.36055	0.146659	-0.623728	-0.393596	-0.192745	-0.204359	-0.505894	-0.780637
-18.8333	-0.0309771	0.258154	-0.0208492	-0.29832	-0.24294	-0.147245	-0.431217	-0.182516	-0.862026	-0.133916	-0.0178648	-1.2849	-1.56349	-0.457935	-0.400296	-0.358282	-0.410468	-0.112056	-0.119007	0.0266295	0.717167	-0.225419	-0.801462	0.276959	-0.499366	0.0288633	0.729279	0.276917	0.651275	-0.859935	-0.723962	1.32904	-0.178153	-0.158614	-0.269225	0.453143	-0.440453	-0.243351	0.806155	0.355852	-0.100984	1.31116	0.207052	-0.635014	-0.393807	-0.16004	-0.150781	-0.53338	-0.777745
-18.5	-0.0538195	0.26984	0.00156677	-0.275799	-0.233908	-0.14843	-0.418781	-0.165452	-0.815034	-0.126022	-0.0150114	-1.20615	-1.4811	-0.470808	-0.401704	-0.300323	-0.362823	-0.105768	-0.13255	0.0542714	0.718778	-0.174758	-0.729467	0.282319	-0.421773	0.0279293	0.699611	0.280699	0.54563	-0.740163	-0.702438	1.29697	-0.186353	-0.157316	-0.271195	0.410164	-0.44014	-0.241345	0.817046	0.361958	-0.000734859	1.24978	0.250471	-0.64107	-0.381524	-0.122914	-0.115598	-0.499189	-0.721599
-18.1667	-0.0369917	0.297876	0.0286912	-0.291445	-0.255005	-0.0915796	-0.360779	-0.175268	-0.786036	-0.125961	-0.0244616	-1.12703	-1.39354	-0.40544	-0.323033	-0.265181	-0.333189	-0.117384	-0.168218	0.0896273	0.715223	-0.133118	-0.657322	0.301614	-0.345949	0.0257792	0.667927	0.333351	0.444836	-0.627391	-0.661849	1.23702	-0.189206	-0.159196	-0.217716	0.437839	-0.374143	-0.268365	0.81209	0.358371	-0.0141782	1.16999	0.262767	-0.629194	-0.387692	-0.110116	-0.107788	-0.437589	-0.629507
-17.8333	0.0225497	0.297408	0.0194047	-0.322836	-0.280381	-0.0447463	-0.326614	-0.178491	-0.750389	-0.159815	-0.061702	-1.0242	-1.29265	-0.380478	-0.293642	-0.240081	-0.295132	-0.0690718	-0.126322	0.104342	0.717431	-0.0830524	-0.58283	0.326252	-0.279471	0.0261303	0.636077	0.333794	0.332362	-0.526603	-0.643665	1.18895	-0.19185	-0.135718	-0.180573	0.474203	-0.307984	-0.27175	0.805648	0.353252	-0.0370066	1.0906	0.259881	-0.623693	-0.383479	-0.0893067	-0.140394	-0.375048	-0.548536
-17.5	0.0570194	0.28909	-0.00788627	-0.343036	-0.298505	-0.0435778	-0.343195	-0.170916	-0.707487	-0.14483	-0.0493062	-0.924898	-1.19814	-0.370765	-0.276963	-0.191858	-0.222046	-0.0236923	-0.0883748	0.131101	0.707962	-0.0386552	-0.509034	0.360552	-0.215937	-0.00853637	0.577287	0.309216	0.263169	-0.45488	-0.628187	1.13329	-0.173702	-0.102073	-0.163716	0.516351	-0.239237	-0.209789	0.799085	0.360468	-0.0254601	1.02078	0.248917	-0.603349	-0.404074	-0.0904962	-0.203764	-0.350294	-0.501803
-17.1667	0.0171509	0.258631	-0.0511834	-0.392933	-0.339243	-0.112576	-0.401197	-0.146441	-0.651312	-0.0757225	0.00925958	-0.85031	-1.1153	-0.339567	-0.246827	-0.138742	-0.155961	-0.00212184	-0.0791729	0.22348	0.702121	0.00158478	-0.431493	0.38962	-0.16908	-0.0135077	0.534102	0.293182	0.20098	-0.381045	-0.617375	1.04997	-0.127362	-0.0544992	-0.138817	0.565251	-0.161744	-0.0956082	0.77461	0.345626	0.0263497	0.967848	0.225858	-0.587192	-0.435456	-0.105235	-0.253705	-0.366182	-0.50105
-16.8333	0.0638126	0.190836	-0.123768	-0.431691	-0.35616	-0.134032	-0.398903	-0.134009	-0.614102	-0.0340792	0.0380121	-0.766272	-1.027	-0.300113	-0.21253	-0.121287	-0.14015	0.00645105	-0.0951919	0.282804	0.634285	-0.0325099	-0.375619	0.416313	-0.120923	0.0381359	0.534868	0.242994	0.138683	-0.323928	-0.608052	0.97154	-0.0975936	-0.0315895	-0.163921	0.598291	-0.10657	-0.0562657	0.751005	0.330051	0.044542	0.932352	0.226207	-0.567383	-0.447602	-0.112635	-0.274897	-0.339492	-0.465781
-16.5	0.087282	0.134641	-0.187945	-0.434912	-0.333297	-0.0901033	-0.337939	-0.116726	-0.570172	-0.00156662	0.0616755	-0.683945	-0.935564	-0.210729	-0.140921	-0.111032	-0.118141	0.0714954	-0.0670283	0.323741	0.560377	-0.0643664	-0.313264	0.427461	-0.0906255	0.0367274	0.482304	0.264442	0.0521029	-0.262416	-0.606861	0.908421	-0.0791431	-0.0202509	-0.174862	0.592045	-0.0806179	-0.0524041	0.713395	0.312115	0.0287649	0.868203	0.228321	-0.502897	-0.471946	-0.130997	-0.307794	-0.313603	-0.421917
-16.1667	0.100135	0.087801	-0.235679	-0.441736	-0.312254	-0.0651081	-0.305341	-0.110809	-0.528181	0.0174036	0.0748775	-0.585027	-0.830511	-0.166121	-0.11516	-0.122975	-0.122828	0.0664003	-0.0706904	0.337966	0.505444	-0.0695479	-0.284903	0.419821	-0.0653948	0.0193165	0.411444	0.26344	-0.00418104	-0.209295	-0.593231	0.852392	-0.0335167	-0.002082	-0.14016	0.518082	-0.121941	-0.0540539	0.64517	0.266088	0.00782875	0.836086	0.231993	-0.459192	-0.447285	-0.0987661	-0.270228	-0.322318	-0.403688
-15.8333	0.157671	0.0704194	-0.25464	-0.415286	-0.265634	-0.0749058	-0.300547	-0.135019	-0.486358	0.0310343	0.0879434	-0.496145	-0.734109	-0.170871	-0.125347	-0.10098	-0.0821552	0.0702754	-0.0506238	0.331847	0.443135	-0.0761697	-0.241884	0.416293	-0.076006	0.0265699	0.367541	0.214159	-0.0586314	-0.161996	-0.553136	0.760797	0.052106	0.00600889	-0.0912226	0.438924	-0.14042	-0.0386907	0.591502	0.222417	-0.0263844	0.784706	0.239044	-0.459247	-0.414651	-0.0550358	-0.189665	-0.321925	-0.389988
-15.5	0.146361	0.0948432	-0.243166	-0.338909	-0.190265	-0.0327453	-0.243161	-0.165315	-0.449071	0.0426163	0.0991945	-0.418245	-0.638821	-0.174183	-0.135231	-0.0761592	-0.0437943	0.0912437	-0.0227002	0.3375	0.402687	-0.042327	-0.185196	0.406794	-0.075978	0.00579688	0.295994	0.225245	-0.123084	-0.11469	-0.497873	0.664905	0.123603	-0.00531382	-0.0162872	0.39139	-0.120784	-0.0570009	0.523851	0.16166	-0.0684544	0.690621	0.254612	-0.502723	-0.374847	-0.0160696	-0.119916	-0.255848	-0.311734
-15.1667	0.127785	0.0906187	-0.257048	-0.259902	-0.117927	-0.0129409	-0.211354	-0.165442	-0.393234	0.0457963	0.0942555	-0.342393	-0.547098	-0.174938	-0.140948	-0.0463995	-0.00182595	0.0753976	-0.0411181	0.312005	0.372772	-0.0110399	-0.153243	0.381253	-0.0810056	0.0179979	0.257799	0.207404	-0.193513	-0.0766415	-0.444746	0.614813	0.174232	-0.0370453	0.0418998	0.385205	-0.0425637	-0.111016	0.485772	0.13168	-0.0119737	0.596834	0.283932	-0.509971	-0.357578	-0.00548643	-0.0875841	-0.20291	-0.245204
-14.8333	0.0790827	0.0776641	-0.262703	-0.18866	-0.0614969	-0.00786523	-0.195626	-0.162604	-0.350329	0.0596577	0.111426	-0.299993	-0.480489	-0.178814	-0.144463	-0.0642267	-0.020246	0.0982346	-0.0167854	0.288998	0.351899	0.0305895	-0.117948	0.394632	-0.102168	0.0223883	0.222593	0.176134	-0.246242	-0.0642571	-0.376872	0.547864	0.218273	-0.0682318	0.1107	0.435971	0.0460426	-0.155832	0.461261	0.119636	0.0254416	0.505713	0.293478	-0.490876	-0.346628	-0.00434314	-0.0457397	-0.176692	-0.209595
-14.5	0.0618721	0.0950139	-0.247874	-0.135314	-0.0326156	-0.00115901	-0.173368	-0.172007	-0.318591	0.0691834	0.117075	-0.244184	-0.400998	-0.206031	-0.169153	-0.128813	-0.0788539	0.0981369	0.00221573	0.297997	0.366241	0.107602	-0.0904364	0.421651	-0.159505	-0.035635	0.137532	0.171706	-0.270221	-0.0153288	-0.320063	0.459627	0.253062	-0.123827	0.153996	0.483511	0.123954	-0.156789	0.428584	0.105388	0.0695572	0.410205	0.310706	-0.478986	-0.267595	0.0622166	-0.106631	-0.168716	-0.190355
-14.1667	0.0460084	0.129334	-0.220872	-0.139732	-0.0619028	0.0208179	-0.122051	-0.228403	-0.316829	0.0817381	0.130764	-0.173535	-0.312587	-0.210724	-0.172813	-0.188289	-0.135194	0.109209	0.0313443	0.31101	0.361648	0.153112	-0.052073	0.466627	-0.235654	-0.0653523	0.0866668	0.188596	-0.294821	0.00873707	-0.248351	0.373226	0.207479	-0.211679	0.176506	0.505589	0.175583	-0.14668	0.400675	0.104166	0.0310736	0.319924	0.340312	-0.471589	-0.213181	0.102675	-0.160532	-0.188231	-0.195638
-13.8333	0.00446549	0.065426	-0.273363	-0.169369	-0.099195	0.0221874	-0.0932003	-0.179684	-0.223491	0.0857077	0.127182	-0.106035	-0.227525	-0.229535	-0.188761	-0.182779	-0.100849	0.145091	0.0766471	0.325648	0.348951	0.182817	-0.032832	0.483973	-0.263795	-0.0783166	0.0522175	0.134897	-0.340584	0.0648816	-0.240863	0.291123	0.0890012	-0.246357	0.219997	0.523014	0.220961	-0.115441	0.387142	0.120337	-0.0347143	0.247306	0.384248	-0.460273	-0.20322	0.0902394	-0.190542	-0.187585	-0.178144
-13.5	0.0270047	-0.0281429	-0.329707	-0.164967	-0.097218	-0.00526966	-0.0803352	-0.112776	-0.126859	0.096589	0.133827	-0.0268744	-0.1349	-0.218961	-0.176044	-0.137981	-0.0474359	0.177746	0.109879	0.318497	0.311914	0.183418	-0.00650537	0.462703	-0.288848	-0.117743	-0.00378326	0.118617	-0.382576	0.119194	-0.239107	0.21727	0.00670899	-0.221692	0.21495	0.485226	0.214411	-0.0897623	0.34494	0.0995089	-0.070266	0.197056	0.409177	-0.458893	-0.166609	0.113241	-0.190416	-0.216136	-0.185743
-13.1667	0.00628169	-0.0776012	-0.345912	-0.156231	-0.0959784	-0.0357952	-0.0688055	-0.0671686	-0.0560342	0.0638262	0.0811966	0.0176476	-0.0652779	-0.15094	-0.101709	-0.0719812	0.016254	0.200334	0.112671	0.237368	0.262552	0.150518	0.0592056	0.421598	-0.29659	-0.131769	-0.0336808	0.124376	-0.372016	0.185484	-0.211854	0.149138	-0.0205568	-0.20395	0.189113	0.39961	0.179793	-0.0592965	0.286515	0.0607498	-0.0552075	0.136654	0.442209	-0.442453	-0.132691	0.130901	-0.16711	-0.256499	-0.211091
-12.8333	-0.0101742	-0.103382	-0.343677	-0.147535	-0.0928476	-0.0341067	-0.0327987	-0.0481664	-0.023758	0.00898712	0.0254661	0.0348659	-0.0214454	-0.0632996	-0.0202348	-0.0166438	0.0755109	0.219618	0.112072	0.151819	0.16793	0.0837677	0.0783932	0.426187	-0.286247	-0.129975	-0.0464686	0.0965887	-0.398901	0.196361	-0.179036	0.0912845	-0.0195229	-0.228413	0.174914	0.316315	0.151829	-0.0768625	0.232103	0.0322352	-0.00395131	0.072126	0.457698	-0.380486	-0.0832803	0.16927	-0.139816	-0.221822	-0.166346
-12.5	-0.0468798	-0.0857005	-0.296223	-0.133528	-0.0750449	0.043143	0.0662637	-0.047493	-0.00986393	0.0381206	0.0568479	0.0650028	0.0308334	-0.0456226	-0.011807	0.0316803	0.126283	0.235197	0.0972559	0.0789031	0.104212	0.0698058	0.107709	0.441693	-0.28567	-0.15154	-0.0780747	0.0647121	-0.43086	0.217915	-0.0997917	0.0317278	-0.0676213	-0.250591	0.158712	0.253798	0.154891	-0.0976932	0.154559	-0.0227063	-0.00265088	0.018622	0.476412	-0.306292	-0.0745627	0.149736	-0.128701	-0.222128	-0.147568
-12.1667	-0.0509117	-0.0977451	-0.281346	-0.0940187	-0.0344048	0.0733583	0.0922665	-0.0622857	-0.012516	0.0634738	0.0818532	0.119248	0.106914	-0.0234523	-0.00179991	0.0586006	0.151068	0.214504	0.0691885	0.00826317	0.0736508	0.0740518	0.123141	0.425612	-0.254296	-0.186803	-0.125192	0.0495117	-0.434608	0.262766	-0.0379731	-0.0209925	-0.0998239	-0.172568	0.154119	0.191883	0.156505	-0.089632	0.0423218	-0.125742	-0.0323384	-0.040678	0.465497	-0.246577	-0.0340045	0.165356	-0.119313	-0.255826	-0.168933
-11.8333	-0.0688416	-0.139617	-0.284846	-0.0328375	0.0144963	0.0530356	0.0724755	-0.105421	-0.0409303	0.0641747	0.0790328	0.204102	0.199993	-0.00175223	0.00513654	0.0617241	0.150687	0.208497	0.0785353	-0.0339703	0.0167962	0.0585458	0.131223	0.403665	-0.238455	-0.215397	-0.17034	0.0279407	-0.44941	0.340476	-0.0228906	-0.096246	-0.10587	-0.0999805	0.145139	0.16114	0.166463	-0.0745353	-0.0546659	-0.210311	-0.00785289	-0.102724	0.431854	-0.17779	-0.00409273	0.165526	-0.122344	-0.209145	-0.122966
-11.5	-0.0735795	-0.113476	-0.236841	0.00838626	0.0409429	0.00979093	0.0534109	-0.135396	-0.0577311	0.0578532	0.0611894	0.279249	0.285285	-0.0193792	-0.0153436	0.0509808	0.139931	0.197187	0.0743374	0.00244215	-0.0276271	0.0590299	0.155267	0.363396	-0.217789	-0.215756	-0.194253	0.0406765	-0.42236	0.425365	-0.00248838	-0.156162	-0.116833	-0.0444131	0.103202	0.158276	0.204915	-0.0718714	-0.112871	-0.245184	-0.00938839	-0.16385	0.405749	-0.113907	-0.0418965	0.0949299	-0.17079	-0.105554	-0.0200168
-11.1667	-0.0773701	-0.114672	-0.209014	0.0306847	0.0506725	0.0174368	0.0849997	-0.189379	-0.080872	0.0666358	0.055442	0.335003	0.354723	-0.0184376	-0.014367	0.0599162	0.157768	0.154084	0.0566233	0.0464379	-0.0586567	0.0644408	0.210797	0.336212	-0.215488	-0.215218	-0.212896	0.0371826	-0.403629	0.493448	0.0213314	-0.21805	-0.115079	-0.0142588	0.0909059	0.144361	0.236301	-0.0347068	-0.127585	-0.217937	-0.0152024	-0.217414	0.378047	-0.0456201	-0.0789068	0.0364348	-0.185376	-0.0450725	0.0492286
-10.8333	-0.0374577	-0.111159	-0.175507	0.0795841	0.0819561	0.0488375	0.120254	-0.213621	-0.0780588	0.078724	0.0585485	0.380028	0.420936	-0.0169044	-0.0156733	0.104358	0.20787	0.134374	0.0625848	0.0787354	-0.0889061	0.0646409	0.261071	0.295807	-0.184263	-0.212537	-0.230458	0.0533919	-0.373108	0.560032	0.0559772	-0.266714	-0.123508	0.0180307	0.10307	0.101823	0.222398	-0.0136725	-0.153758	-0.216587	0.0126142	-0.290191	0.342563	-0.0241584	-0.124573	-0.0170148	-0.171297	0.0382288	0.12941
-10.5	-0.0187453	-0.137789	-0.184951	0.108152	0.0877676	0.0790404	0.145426	-0.20736	-0.0531759	0.0860457	0.0601891	0.422089	0.478965	0.0218013	0.0241772	0.141609	0.246088	0.116139	0.0711867	0.0967824	-0.131537	0.0571261	0.277024	0.237434	-0.146848	-0.216906	-0.253832	0.0449952	-0.375212	0.556054	0.121822	-0.29114	-0.14851	0.0166494	0.105285	0.10192	0.25984	0.00409153	-0.209442	-0.255507	0.0209408	-0.353123	0.281393	0.0159315	-0.179788	-0.0880508	-0.164096	0.0803811	0.173114
-10.1667	-0.0295673	-0.149631	-0.174194	0.146963	0.10793	0.0256075	0.0947935	-0.167752	0.00180091	0.0744464	0.0437769	0.456728	0.52648	0.0877959	0.0798084	0.190594	0.300415	0.0823594	0.0667326	0.0531019	-0.173154	0.0452663	0.297901	0.193128	-0.118616	-0.256582	-0.307954	0.0245206	-0.336898	0.561308	0.191701	-0.346257	-0.158397	0.0533534	0.0804019	0.12816	0.312055	0.020526	-0.261183	-0.29067	0.0368032	-0.386773	0.2037	0.0524901	-0.187995	-0.121271	-0.128734	0.110142	0.185794
-9.83333	0.00998912	-0.168559	-0.159123	0.171704	0.113141	-0.0391094	0.0503292	-0.136071	0.0476817	0.0453339	0.00712827	0.495204	0.576251	0.155058	0.123173	0.241083	0.351327	0.0720022	0.0814496	-0.00571532	-0.200834	0.050192	0.296657	0.164971	-0.104166	-0.271751	-0.343482	0.0406697	-0.29608	0.574945	0.182344	-0.421142	-0.1694	0.0650158	0.075408	0.145055	0.349714	0.076333	-0.296321	-0.304305	0.0339212	-0.426139	0.126847	0.10727	-0.179757	-0.13548	-0.0845361	0.177669	0.240599
-9.5	0.0626774	-0.167488	-0.134701	0.173526	0.0976337	-0.0235163	0.0948259	-0.115077	0.083468	0.0585533	0.0190824	0.512616	0.605026	0.199578	0.141315	0.253685	0.347029	0.105086	0.131261	-0.0431437	-0.226923	0.0554798	0.294668	0.13956	-0.0763132	-0.193444	-0.295377	0.0306309	-0.268006	0.561865	0.194525	-0.484859	-0.170981	0.0169254	0.0687757	0.129054	0.360008	0.150533	-0.356339	-0.34853	0.0425386	-0.460728	0.049153	0.157874	-0.149766	-0.132121	-0.0583339	0.237785	0.296414
-9.16667	0.0635406	-0.166674	-0.112127	0.105582	0.0342565	0.045069	0.17248	-0.107273	0.098306	0.0510337	0.00428731	0.461522	0.586679	0.227721	0.147344	0.251112	0.338948	0.162021	0.201984	-0.0685494	-0.260383	0.0407272	0.271262	0.119276	-0.0497198	-0.144191	-0.256685	0.000481502	-0.257209	0.539167	0.214819	-0.551086	-0.143958	-0.00080071	0.0769613	0.103941	0.349007	0.186659	-0.32018	-0.29888	0.0404104	-0.490657	-0.0358963	0.19015	-0.116592	-0.11614	-0.0537611	0.263202	0.317907
-8.83333	0.111364	-0.189393	-0.116457	0.0668417	0.0065858	0.0683888	0.187548	-0.114038	0.101618	0.0329709	-0.0276361	0.454022	0.610474	0.250354	0.149706	0.214891	0.302913	0.152912	0.199005	-0.0678375	-0.285565	0.0211405	0.282137	0.0809622	-0.00731593	-0.125753	-0.247987	-0.0121417	-0.229718	0.506325	0.225474	-0.569678	-0.100461	-0.00397923	0.0928204	0.0780993	0.340977	0.196941	-0.279251	-0.232311	-0.0035007	-0.521795	-0.0797959	0.22254	-0.0656276	-0.0727687	-0.078903	0.288582	0.335294
-8.5	0.121579	-0.231409	-0.143927	0.0530455	0.0142606	0.0710661	0.18291	-0.121105	0.106361	0.0725602	0.0112744	0.477027	0.648623	0.285749	0.172904	0.1023	0.20528	0.160663	0.212326	-0.0927358	-0.278259	0.0336295	0.280766	0.0402081	0.0382851	-0.144113	-0.275718	-0.0515319	-0.206478	0.421933	0.24075	-0.57422	-0.0600854	0.00624358	0.0804356	0.0358152	0.317937	0.250917	-0.263007	-0.18469	-0.0957603	-0.556256	-0.0998747	0.294588	-0.0311244	-0.051525	-0.11356	0.244986	0.287702
-8.16667	0.107619	-0.229284	-0.12418	0.0722886	0.053317	0.0259033	0.143465	-0.129279	0.109011	0.159776	0.0998014	0.543534	0.698097	0.269358	0.137509	0.0758915	0.196573	0.172165	0.216688	-0.115122	-0.284572	0.0359714	0.266971	-0.0164521	0.0833049	-0.146032	-0.292812	-0.105921	-0.194974	0.319043	0.24045	-0.590796	-0.0235388	0.0029024	0.0295649	-0.0433408	0.259674	0.299395	-0.270081	-0.158654	-0.119495	-0.569776	-0.0920922	0.36709	0.0145264	-0.028791	-0.129667	0.170887	0.195866
-7.83333	0.0994249	-0.219158	-0.093979	0.100933	0.0999832	0.0315482	0.167614	-0.128265	0.131619	0.195709	0.130462	0.536623	0.694483	0.25406	0.113986	0.104063	0.215466	0.12583	0.169913	-0.108209	-0.3509	-0.0244975	0.264818	-0.0864047	0.107826	-0.146952	-0.306321	-0.12064	-0.136013	0.255151	0.258712	-0.612126	-0.0156696	0.00183808	0.0288219	-0.109385	0.205268	0.279244	-0.280719	-0.135157	-0.0560394	-0.578186	-0.0807106	0.424657	0.0549633	-0.0160076	-0.106284	0.167748	0.195138
-7.5	0.0605654	-0.17082	-0.0254544	0.189481	0.200069	0.0769863	0.216722	-0.0965834	0.185719	0.137261	0.0686598	0.520774	0.694372	0.229301	0.0868963	0.131351	0.208297	0.0948804	0.141978	-0.104414	-0.396166	-0.067831	0.234063	-0.134392	0.124093	-0.154256	-0.330418	-0.134962	-0.0967432	0.242851	0.280325	-0.635242	-0.047763	0.0192318	0.0142739	-0.176077	0.152935	0.203016	-0.309683	-0.129731	-0.0527738	-0.603143	-0.0670442	0.46439	0.110178	0.0132385	-0.084879	0.154616	0.19176
-7.16667	0.0711394	-0.150316	0.0160551	0.277008	0.274035	0.0981342	0.238225	-0.0316393	0.252265	0.0632649	-0.000163753	0.518585	0.702246	0.194535	0.056167	0.17652	0.210635	0.0784725	0.142914	-0.144413	-0.435898	-0.0980222	0.187708	-0.194773	0.137347	-0.137977	-0.321305	-0.118218	-0.0547783	0.218417	0.290589	-0.630921	-0.0736914	0.024051	-0.013905	-0.24432	0.111797	0.101543	-0.336812	-0.123059	-0.103972	-0.618067	-0.0582903	0.509029	0.174668	0.0475934	-0.0587232	0.190376	0.228009
-6.83333	0.0285392	-0.115549	0.0675838	0.360683	0.335295	0.138167	0.27375	-0.00621759	0.280327	0.0282022	-0.0277847	0.50475	0.696327	0.163928	0.0298196	0.157012	0.161008	0.0433355	0.121798	-0.155999	-0.458775	-0.113955	0.185329	-0.246308	0.140118	-0.183598	-0.368886	-0.114509	-0.0140801	0.201726	0.31762	-0.615095	-0.0861609	0.0334402	-0.0184745	-0.293018	0.0843169	0.0964794	-0.367158	-0.1276	-0.105474	-0.622505	-0.077417	0.544058	0.208538	0.0432567	-0.0443339	0.226378	0.275554
-6.5	-0.000823234	-0.0961025	0.109711	0.403743	0.335189	0.152694	0.278988	0.011209	0.297618	0.00635959	-0.0489858	0.474564	0.67319	0.0878688	-0.0297315	0.117821	0.107005	-0.0240522	0.0714704	-0.20722	-0.468073	-0.121102	0.176827	-0.29633	0.104018	-0.197752	-0.392654	-0.127234	0.0410734	0.174733	0.317427	-0.645308	-0.0908496	0.0783046	-0.0328765	-0.335152	0.03791	0.0980398	-0.387365	-0.123743	-0.032074	-0.60661	-0.143406	0.53314	0.246788	0.0480708	7.64639e-05	0.217157	0.272021
-6.16667	-0.0243777	-0.0760114	0.15634	0.410666	0.299798	0.103507	0.233167	0.00728617	0.285439	-0.00917194	-0.0655421	0.420946	0.625463	0.0289988	-0.0665688	0.112228	0.104487	-0.0640095	0.0317428	-0.249527	-0.459012	-0.106888	0.170771	-0.341254	0.0629339	-0.126156	-0.33568	-0.153556	0.0898192	0.151822	0.349902	-0.653588	-0.139011	0.0735424	-0.00256466	-0.364115	0.0224454	0.0874823	-0.413939	-0.1348	0.0124091	-0.61245	-0.211085	0.516939	0.242869	0.00870618	0.0469245	0.219883	0.264849
-5.83333	-0.0605974	-0.0897559	0.172756	0.370495	0.234662	0.0706233	0.220249	-0.0120482	0.251519	-0.0278692	-0.0877474	0.380253	0.585084	0.0149354	-0.0618371	0.0952942	0.0753864	-0.0717927	0.0242486	-0.258733	-0.408832	-0.054985	0.144903	-0.37184	0.0900192	-0.043194	-0.258145	-0.153581	0.11525	0.122758	0.359836	-0.64122	-0.207653	0.0608036	0.00195675	-0.364519	0.0466985	0.0533453	-0.431889	-0.135493	0.0720014	-0.595703	-0.209587	0.508122	0.257465	-0.0207942	0.0417136	0.238235	0.286476
-5.5	-0.0841055	-0.0913256	0.206485	0.30097	0.159878	0.0251619	0.193359	0.0512724	0.299689	-0.0361767	-0.0939186	0.350761	0.550942	0.062849	0.0111057	0.0737928	0.0405219	-0.069222	0.0434502	-0.265877	-0.372985	-0.0310612	0.134955	-0.393096	0.0897893	-0.00447072	-0.216551	-0.171079	0.153357	0.0866927	0.339748	-0.616299	-0.227919	0.0407388	-0.0470436	-0.380574	0.0347079	0.0754624	-0.441944	-0.122629	0.0876344	-0.571451	-0.208561	0.518457	0.301699	-0.00435939	0.0609783	0.211239	0.254796
-5.16667	-0.114066	-0.0759997	0.25246	0.245314	0.105768	0.00885954	0.193998	0.134767	0.352355	-0.0422357	-0.0925932	0.315058	0.512611	0.126665	0.0935378	0.0454813	-0.00109657	-0.0629117	0.0448658	-0.287716	-0.369181	-0.0196573	0.135601	-0.387696	0.0898004	-0.0257573	-0.241297	-0.175482	0.206865	0.0719379	0.384947	-0.595611	-0.201192	0.0437583	-0.0614818	-0.410305	-0.00329227	0.120717	-0.460348	-0.124451	0.0173163	-0.553156	-0.266965	0.520034	0.327886	-0.00279719	0.0688567	0.187405	0.223987
-4.83333	-0.0731274	-0.0458095	0.301779	0.193572	0.0608133	0.0169182	0.213519	0.210915	0.395435	-0.057416	-0.104873	0.295518	0.488084	0.192101	0.158027	0.0395978	-0.00794735	-0.122503	0.00565235	-0.302593	-0.3546	-0.0136675	0.12124	-0.399135	0.119277	-0.0290699	-0.244262	-0.17582	0.242581	0.0751979	0.411124	-0.57513	-0.205291	0.049402	-0.10094	-0.412977	-0.0179193	0.143234	-0.469905	-0.114062	-0.0263592	-0.534372	-0.308304	0.475889	0.380569	0.0214061	0.0619715	0.200132	0.231592
-4.5	-0.0521874	0.0235497	0.374504	0.173416	0.0630142	0.0876116	0.286802	0.266474	0.416342	0.0203546	-0.0215386	0.290732	0.472101	0.284207	0.239891	0.097834	0.04304	-0.162983	-0.0258074	-0.316159	-0.373232	-0.0618191	0.104963	-0.4487	0.191547	-0.0174102	-0.236077	-0.188576	0.275017	0.064112	0.418815	-0.541607	-0.200616	0.0541671	-0.113751	-0.415645	-0.0430744	0.161334	-0.478287	-0.102376	-0.066683	-0.518253	-0.333533	0.445275	0.369333	-0.0148664	0.103773	0.261513	0.278588
-4.16667	-0.0639252	0.0616498	0.422793	0.226107	0.129104	0.128523	0.29917	0.321451	0.436997	0.101441	0.0533795	0.305218	0.453677	0.363696	0.297956	0.181673	0.106862	-0.178552	-0.0387215	-0.314086	-0.398548	-0.109285	0.0862649	-0.491672	0.262834	-0.00360319	-0.225632	-0.211568	0.316086	0.0741215	0.461896	-0.521861	-0.138935	0.0974667	-0.0776629	-0.404077	-0.0626879	0.161783	-0.426495	-0.0290868	-0.0785424	-0.486724	-0.356826	0.420094	0.337048	-0.0679828	0.128807	0.323799	0.333257
-3.83333	-0.0522865	0.10615	0.478959	0.273334	0.17441	0.160825	0.285178	0.318084	0.393526	0.19352	0.142916	0.277048	0.401548	0.446525	0.351793	0.228451	0.107119	-0.196687	-0.0417552	-0.297425	-0.420104	-0.155404	0.0791767	-0.528219	0.315372	-0.00842448	-0.226749	-0.186959	0.384911	0.0434374	0.526311	-0.503604	-0.0833548	0.152175	-0.123903	-0.408312	-0.0824692	0.111545	-0.405505	0.0139937	-0.0658334	-0.446729	-0.390879	0.421305	0.369698	-0.0496766	0.148647	0.386144	0.381917
-3.5	-0.084052	0.136741	0.523044	0.329945	0.219975	0.194267	0.277767	0.271645	0.324493	0.230197	0.176561	0.249029	0.349265	0.512088	0.38417	0.23889	0.105021	-0.190467	-0.0642017	-0.268867	-0.421726	-0.190417	0.0886607	-0.553161	0.36038	0.0103318	-0.207036	-0.196244	0.471142	0.0279722	0.555728	-0.481654	-0.0569278	0.174523	-0.160656	-0.37578	-0.0750811	0.0685003	-0.387898	0.0614953	-0.0447874	-0.422399	-0.437565	0.414631	0.385473	-0.0511416	0.153771	0.444271	0.420038
-3.16667	-0.0407958	0.167952	0.558473	0.376492	0.252309	0.192088	0.244507	0.257827	0.289603	0.255545	0.211338	0.237788	0.304846	0.494992	0.332221	0.22104	0.0871043	-0.247422	-0.125134	-0.253191	-0.449016	-0.236102	0.012993	-0.573332	0.381657	-0.0220339	-0.241997	-0.231936	0.550763	-0.0233115	0.576127	-0.464841	-0.0714888	0.208948	-0.204501	-0.303726	-0.0581319	0.0482751	-0.361294	0.108968	-0.0726299	-0.387797	-0.472597	0.374654	0.374924	-0.0844272	0.161539	0.49269	0.446239
-2.83333	-0.0249584	0.179921	0.569067	0.397929	0.251342	0.18902	0.215373	0.264248	0.280072	0.244188	0.203696	0.212331	0.25668	0.439227	0.255324	0.190031	0.0491616	-0.282809	-0.140212	-0.246527	-0.467663	-0.268712	-0.00688441	-0.627179	0.388982	-0.054803	-0.282792	-0.220347	0.636045	-0.104381	0.61939	-0.441989	-0.124253	0.230592	-0.263663	-0.253971	-0.0539706	0.012496	-0.31627	0.159384	-0.138424	-0.354127	-0.498825	0.281342	0.350551	-0.131937	0.157639	0.519502	0.450138
-2.5	-0.0465538	0.176494	0.566414	0.357535	0.182513	0.124786	0.13616	0.265417	0.265902	0.159222	0.130088	0.201668	0.214651	0.411483	0.214161	0.153617	0.00824953	-0.327374	-0.157162	-0.243489	-0.494674	-0.326893	-0.0239109	-0.696588	0.377807	-0.0520243	-0.284813	-0.202783	0.726657	-0.192203	0.60992	-0.412262	-0.136181	0.238363	-0.309132	-0.242758	-0.0833536	0.00409445	-0.289463	0.198968	-0.159852	-0.298719	-0.515651	0.160046	0.344582	-0.151878	0.15163	0.531058	0.437389
-2.16667	-0.0747248	0.183748	0.570815	0.306264	0.116818	0.0987849	0.109543	0.230756	0.224158	0.119158	0.103034	0.204303	0.172858	0.391977	0.188527	0.134634	0.000965372	-0.339116	-0.166254	-0.238615	-0.509045	-0.358161	-0.0715142	-0.738565	0.387032	-0.0898691	-0.315369	-0.183133	0.794675	-0.231576	0.598588	-0.40258	-0.128093	0.190875	-0.346923	-0.206575	-0.0947828	-0.0358405	-0.257341	0.258681	-0.134553	-0.237333	-0.51323	0.0915885	0.337631	-0.167074	0.150624	0.556882	0.438609
-1.83333	-0.0399629	0.17053	0.549939	0.257925	0.0607729	0.089062	0.0951215	0.192205	0.178574	0.104893	0.0945758	0.187832	0.121191	0.379734	0.170461	0.132748	0.014766	-0.355489	-0.194839	-0.252584	-0.509314	-0.378401	-0.129143	-0.753806	0.393328	-0.123415	-0.341931	-0.210207	0.873947	-0.241194	0.631811	-0.380145	-0.125317	0.175747	-0.386778	-0.185289	-0.106928	-0.0841543	-0.223691	0.309259	-0.181035	-0.176924	-0.516089	0.0316025	0.282215	-0.226765	0.136986	0.557699	0.423827
-1.5	-0.0777216	0.154829	0.529114	0.214657	0.0139231	0.0887922	0.0878643	0.168298	0.143864	0.104442	0.0989347	0.148788	0.0630481	0.374478	0.156003	0.155643	0.0513617	-0.38075	-0.229378	-0.297862	-0.514871	-0.408604	-0.17779	-0.786126	0.372857	-0.162351	-0.370659	-0.225286	0.92672	-0.25101	0.664206	-0.362893	-0.126412	0.129557	-0.390353	-0.180826	-0.133594	-0.110629	-0.205732	0.333995	-0.213128	-0.126352	-0.50785	-0.0273952	0.251163	-0.273969	0.13047	0.517381	0.364061
-1.16667	-0.0868104	0.171106	0.529154	0.19082	-0.0133725	0.0582791	0.0473076	0.14533	0.108346	0.0896566	0.0911783	0.118948	0.0194912	0.368504	0.138266	0.13871	0.0315873	-0.3546	-0.221693	-0.332075	-0.526924	-0.443657	-0.248028	-0.83847	0.357711	-0.209571	-0.40125	-0.227304	0.982482	-0.252524	0.685969	-0.355754	-0.132889	0.0850367	-0.413977	-0.175423	-0.164694	-0.153412	-0.232419	0.294498	-0.234451	-0.0721337	-0.503155	-0.108236	0.237052	-0.304585	0.119208	0.515678	0.340134
-0.833333	-0.127941	0.171892	0.519564	0.132732	-0.076183	-0.0219986	-0.0239401	0.142984	0.0973335	0.0609361	0.0618101	0.0862591	-0.020736	0.357941	0.117049	0.0803326	-0.0275161	-0.312575	-0.202981	-0.387481	-0.54927	-0.477653	-0.294614	-0.860989	0.339456	-0.230518	-0.398047	-0.232086	1.04037	-0.266187	0.673149	-0.356681	-0.119339	0.0396172	-0.464171	-0.150237	-0.1645	-0.184256	-0.232181	0.295196	-0.277775	-0.0166002	-0.487326	-0.179751	0.226166	-0.32914	0.0895713	0.478697	0.293777
-0.5	-0.159084	0.169313	0.512557	0.080079	-0.131116	-0.0897207	-0.0795638	0.129031	0.0780501	0.0569775	0.0610372	0.040054	-0.0709922	0.332152	0.0811704	0.0309231	-0.0690867	-0.291233	-0.208589	-0.402835	-0.528398	-0.479073	-0.322667	-0.843956	0.325298	-0.258706	-0.402602	-0.218278	1.10237	-0.280371	0.672582	-0.364423	-0.118453	0.0240832	-0.486666	-0.171821	-0.21507	-0.20233	-0.203624	0.324358	-0.244547	-0.0019765	-0.471141	-0.257853	0.229235	-0.33311	0.0720132	0.434783	0.23721
-0.166667	-0.137874	0.135949	0.479379	0.0387331	-0.168341	-0.0977172	-0.0796614	0.0893133	0.034635	0.0534608	0.0587281	-0.00607332	-0.126388	0.285109	0.033726	-0.0165019	-0.102244	-0.260159	-0.209455	-0.412616	-0.475908	-0.436585	-0.355248	-0.841149	0.307074	-0.266379	-0.391807	-0.187418	1.127	-0.325467	0.706059	-0.33839	-0.116994	-0.011199	-0.44959	-0.222656	-0.2856	-0.200616	-0.199959	0.31083	-0.235494	0.0170327	-0.470421	-0.34767	0.225263	-0.341624	0.00445435	0.422985	0.208206
0.166667	-0.157716	0.11649	0.443441	0.0365436	-0.16362	-0.0557334	-0.0433	0.0648996	0.00395463	0.0485486	0.0569615	-0.031767	-0.170197	0.255429	0.0180908	-0.0627748	-0.136698	-0.245177	-0.219229	-0.426654	-0.438485	-0.41142	-0.409782	-0.861334	0.309332	-0.294752	-0.393124	-0.203234	1.16231	-0.357179	0.73099	-0.319413	-0.0954003	-0.0597886	-0.389807	-0.268199	-0.341023	-0.230106	-0.175939	0.333885	-0.254316	0.045863	-0.470002	-0.414452	0.22426	-0.342783	-0.0567091	0.395716	0.164517
0.5	-0.176419	0.0646294	0.3793	0.0799964	-0.106915	-0.0480046	-0.0645075	0.0723847	-0.00270241	0.0325183	0.0495153	-0.041533	-0.205433	0.273345	0.0481969	-0.0915393	-0.150794	-0.26237	-0.254717	-0.453057	-0.421261	-0.415887	-0.44217	-0.849113	0.299988	-0.414899	-0.475429	-0.217391	1.19912	-0.372358	0.746773	-0.288048	-0.100039	-0.0770008	-0.349472	-0.289126	-0.384524	-0.266522	-0.122953	0.382696	-0.258136	0.0756578	-0.482251	-0.461829	0.200812	-0.361153	-0.10998	0.367065	0.113687
0.833333	-0.179728	0.0496329	0.35241	0.127155	-0.0525692	-0.107092	-0.142634	0.0742591	-0.0152658	0.0180556	0.039948	-0.0851577	-0.253282	0.298558	0.0757817	-0.11253	-0.162064	-0.331727	-0.356304	-0.483669	-0.407382	-0.422736	-0.47842	-0.865109	0.272751	-0.492059	-0.528502	-0.20619	1.24637	-0.416813	0.769314	-0.270491	-0.139622	-0.0928981	-0.31843	-0.288988	-0.391252	-0.277693	-0.139165	0.364407	-0.257366	0.113809	-0.438058	-0.494849	0.202878	-0.360905	-0.12718	0.366051	0.0935542
1.16667	-0.210747	0.0761535	0.367342	0.189761	0.0202178	-0.0996109	-0.154686	0.0922269	-0.0212599	0.0241671	0.0582209	-0.132302	-0.289813	0.307509	0.0829698	-0.101379	-0.13471	-0.363202	-0.410561	-0.541192	-0.388282	-0.417597	-0.532113	-0.875064	0.244269	-0.5645	-0.579366	-0.193224	1.29921	-0.438175	0.792643	-0.299128	-0.203081	-0.117835	-0.295776	-0.306032	-0.419912	-0.277985	-0.157156	0.339056	-0.266894	0.153719	-0.429486	-0.529691	0.203458	-0.369934	-0.114362	0.370593	0.0813298
1.5	-0.185736	0.0915875	0.372905	0.246475	0.065198	-0.06576	-0.148405	0.141844	-0.00304867	-0.0315453	0.0059178	-0.189003	-0.325255	0.291439	0.0599724	-0.079197	-0.089571	-0.353976	-0.438262	-0.613268	-0.397841	-0.442837	-0.580326	-0.836725	0.222631	-0.587169	-0.579398	-0.19089	1.34464	-0.39434	0.774679	-0.338781	-0.252721	-0.144282	-0.294232	-0.288934	-0.405011	-0.323691	-0.16023	0.327614	-0.271829	0.195484	-0.447457	-0.584536	0.197457	-0.380223	-0.0851922	0.383465	0.0808303
1.83333	-0.186238	0.0569991	0.334772	0.297048	0.0885585	-0.0566563	-0.174446	0.238998	0.0485473	-0.120361	-0.0757993	-0.282828	-0.368524	0.306572	0.0679195	-0.125698	-0.12145	-0.328356	-0.442022	-0.66076	-0.405567	-0.465298	-0.536218	-0.784598	0.192294	-0.609565	-0.574652	-0.185074	1.39436	-0.330614	0.720507	-0.376167	-0.29557	-0.152625	-0.307283	-0.272815	-0.405445	-0.357942	-0.107099	0.366303	-0.293713	0.220582	-0.494634	-0.66538	0.213631	-0.363625	-0.0607619	0.392964	0.0779127
2.16667	-0.220685	0.0589948	0.336514	0.305625	0.0659913	-0.0959069	-0.246621	0.300767	0.058709	-0.156131	-0.0974839	-0.323793	-0.374874	0.321914	0.0762967	-0.193013	-0.170276	-0.259944	-0.421154	-0.678644	-0.365863	-0.433031	-0.550557	-0.744386	0.190906	-0.628278	-0.569447	-0.185946	1.42181	-0.316921	0.665982	-0.401532	-0.319748	-0.156599	-0.280892	-0.241263	-0.378466	-0.364449	-0.0460308	0.415332	-0.37755	0.230373	-0.538578	-0.711946	0.222484	-0.345588	-0.0636531	0.381509	0.0420299
2.5	-0.182189	0.0273669	0.308526	0.25974	-0.0045838	-0.0997625	-0.276324	0.307839	0.0190423	-0.18907	-0.120181	-0.359148	-0.386475	0.363586	0.102308	-0.269918	-0.220704	-0.251761	-0.457599	-0.678778	-0.343327	-0.417953	-0.555115	-0.712556	0.195073	-0.648403	-0.565783	-0.133136	1.44711	-0.347603	0.621667	-0.419935	-0.326826	-0.195601	-0.26814	-0.168178	-0.315553	-0.332574	-0.00860266	0.434733	-0.404354	0.262584	-0.575611	-0.711519	0.187558	-0.376772	-0.075869	0.388989	0.0269102
2.83333	-0.156517	0.0348413	0.311673	0.209861	-0.0515876	-0.0881399	-0.292752	0.267131	-0.0561156	-0.214643	-0.134061	-0.391796	-0.405679	0.438366	0.1661	-0.369132	-0.279705	-0.236075	-0.496206	-0.697019	-0.314597	-0.399933	-0.54259	-0.690449	0.208458	-0.68177	-0.578203	-0.127874	1.47832	-0.348315	0.632724	-0.450161	-0.333503	-0.235667	-0.264147	-0.104722	-0.293803	-0.293956	0.0300694	0.447742	-0.421936	0.303778	-0.585796	-0.710177	0.125423	-0.434106	-0.0761794	0.393663	0.0155289
3.16667	-0.13212	0.0859652	0.341645	0.152153	-0.105429	-0.0663672	-0.299621	0.287582	-0.0736297	-0.238625	-0.154063	-0.419533	-0.424833	0.532819	0.248397	-0.410611	-0.294766	-0.198771	-0.507149	-0.728929	-0.299451	-0.406756	-0.566957	-0.680171	0.232945	-0.712661	-0.5884	-0.126989	1.50354	-0.348125	0.645782	-0.495032	-0.331066	-0.209221	-0.287502	-0.0610686	-0.277547	-0.347687	0.0796471	0.478645	-0.456346	0.332602	-0.57958	-0.716075	0.094292	-0.445833	-0.0619136	0.375644	-0.0276727
3.5	-0.146906	0.0828801	0.324434	0.111269	-0.129757	-0.0762576	-0.344254	0.364515	-0.0445802	-0.232692	-0.139665	-0.413497	-0.421399	0.607643	0.304574	-0.428606	-0.299842	-0.163324	-0.511567	-0.754129	-0.282917	-0.411752	-0.613805	-0.674177	0.270571	-0.747534	-0.603798	-0.150428	1.52738	-0.340337	0.696825	-0.505759	-0.343272	-0.191405	-0.322519	0.0154134	-0.220789	-0.403669	0.11999	0.496819	-0.531798	0.361109	-0.561667	-0.731075	0.0749227	-0.450356	-0.0606311	0.378431	-0.047396
3.83333	-0.0995261	0.0478301	0.274478	0.131087	-0.0869794	-0.0582972	-0.362465	0.41624	-0.044668	-0.181823	-0.081555	-0.417072	-0.426678	0.672087	0.350798	-0.439658	-0.29859	-0.120886	-0.514437	-0.783647	-0.269362	-0.425775	-0.643211	-0.660126	0.305599	-0.873603	-0.718147	-0.162913	1.53952	-0.329659	0.685596	-0.52409	-0.354188	-0.160218	-0.393909	0.0811894	-0.199134	-0.440907	0.142255	0.487801	-0.56547	0.379353	-0.582914	-0.72548	0.0515072	-0.456545	-0.10781	0.371103	-0.0681092
4.16667	-0.0656907	0.0524381	0.25278	0.181367	-0.0300871	-0.039613	-0.384768	0.438558	-0.0683498	-0.130774	-0.023032	-0.426687	-0.438651	0.712533	0.374276	-0.43723	-0.28461	-0.120395	-0.551222	-0.840054	-0.28874	-0.466085	-0.650124	-0.634528	0.294743	-0.996284	-0.852035	-0.185308	1.565	-0.32229	0.693542	-0.546071	-0.386216	-0.111285	-0.433045	0.114732	-0.221919	-0.463069	0.170829	0.486488	-0.618569	0.379781	-0.663151	-0.71898	-0.0166508	-0.504615	-0.142627	0.353989	-0.108994
4.5	0.00130316	0.0383944	0.213386	0.239365	0.0238276	-0.0237304	-0.407998	0.38242	-0.153444	-0.116635	-0.00668882	-0.424568	-0.45299	0.664687	0.309668	-0.415096	-0.249614	-0.119676	-0.592571	-0.915801	-0.29919	-0.491476	-0.68266	-0.63786	0.3209	-1.0643	-0.941917	-0.185996	1.5905	-0.320373	0.7394	-0.572731	-0.435682	-0.0693889	-0.438788	0.170058	-0.221507	-0.4725	0.20266	0.482615	-0.63583	0.371539	-0.744508	-0.725623	-0.105993	-0.578633	-0.178662	0.349668	-0.122933
4.83333	0.0492748	0.0215857	0.172047	0.274253	0.0367427	-0.0111498	-0.438056	0.311603	-0.232505	-0.107382	0.00832388	-0.385818	-0.449776	0.605787	0.241635	-0.398198	-0.227716	-0.107557	-0.609786	-0.984038	-0.285293	-0.507205	-0.752971	-0.649208	0.34908	-1.1115	-1.01275	-0.176307	1.59231	-0.342541	0.690987	-0.622828	-0.503934	-0.0464615	-0.464374	0.14907	-0.267413	-0.452007	0.242984	0.49382	-0.606591	0.370949	-0.75801	-0.765816	-0.153983	-0.608301	-0.171581	0.350239	-0.134615
5.16667	-0.0120571	-0.0258875	0.112221	0.278239	0.024761	-0.00790346	-0.472332	0.295788	-0.252492	-0.105737	0.0118193	-0.360371	-0.466613	0.541046	0.178135	-0.388045	-0.220403	-0.0532879	-0.605072	-1.06298	-0.304591	-0.546906	-0.802962	-0.646362	0.328294	-1.15562	-1.08029	-0.14491	1.5992	-0.399872	0.61873	-0.656979	-0.499158	0.0050501	-0.487635	0.0857398	-0.327028	-0.42168	0.316768	0.532752	-0.563473	0.375183	-0.806755	-0.782269	-0.218842	-0.643416	-0.183118	0.362736	-0.132208
5.5	-0.0576473	-0.0734029	0.0616463	0.245835	-0.0260305	-0.0799509	-0.576621	0.368696	-0.202435	-0.198194	-0.0803491	-0.375006	-0.514269	0.470701	0.124033	-0.438392	-0.264507	-0.0190889	-0.610677	-1.13918	-0.329317	-0.576358	-0.859605	-0.647047	0.275444	-1.19315	-1.13813	-0.13266	1.59796	-0.433248	0.558351	-0.677492	-0.496582	0.0589089	-0.514848	0.0383438	-0.358396	-0.415814	0.412773	0.595651	-0.527491	0.364844	-0.865299	-0.786349	-0.282711	-0.683461	-0.199812	0.325106	-0.174574
5.83333	-0.0197687	-0.0990674	0.0284216	0.161824	-0.10987	-0.125775	-0.634486	0.404213	-0.188735	-0.281462	-0.15696	-0.403898	-0.556499	0.440317	0.111779	-0.512133	-0.326161	-0.0159499	-0.636707	-1.20444	-0.347954	-0.611349	-0.918209	-0.651596	0.226994	-1.15003	-1.11699	-0.12106	1.59074	-0.476893	0.455263	-0.688271	-0.532771	0.0687556	-0.574545	-0.0137186	-0.386544	-0.400603	0.415067	0.562757	-0.506499	0.356151	-0.929172	-0.788829	-0.357265	-0.737372	-0.202378	0.273806	-0.243413
6.16667	0.0138253	-0.124235	-0.00767612	0.113445	-0.139528	-0.170187	-0.674819	0.390251	-0.21493	-0.333229	-0.199967	-0.371111	-0.554751	0.387574	0.0882096	-0.580749	-0.371742	-0.00800783	-0.665207	-1.26296	-0.337248	-0.592131	-0.960484	-0.66076	0.164435	-1.10104	-1.07439	-0.136173	1.57279	-0.548758	0.338354	-0.705555	-0.55028	0.0359428	-0.587701	-0.0379723	-0.401856	-0.376932	0.411278	0.52253	-0.501196	0.345817	-0.982844	-0.818354	-0.421796	-0.773302	-0.191865	0.224204	-0.312485
6.5	0.0532448	-0.166959	-0.0698639	0.0639267	-0.166712	-0.183118	-0.681664	0.379501	-0.233575	-0.352987	-0.215828	-0.34677	-0.552201	0.37112	0.101066	-0.639489	-0.421901	-0.00917187	-0.665776	-1.30898	-0.34912	-0.592388	-1.03834	-0.661224	0.146846	-1.06687	-1.03864	-0.152055	1.5533	-0.618903	0.268536	-0.722422	-0.556117	-0.0243267	-0.567254	-0.0653114	-0.424199	-0.345622	0.425234	0.502448	-0.498127	0.345472	-1.01132	-0.858274	-0.49228	-0.821746	-0.17542	0.190886	-0.356703
6.83333	0.0562298	-0.209574	-0.132934	0.0230555	-0.188037	-0.1928	-0.693848	0.371817	-0.236891	-0.36873	-0.230988	-0.321142	-0.545436	0.36363	0.117102	-0.694638	-0.476011	0.033598	-0.629841	-1.33112	-0.293285	-0.51602	-1.03283	-0.668312	0.133754	-1.0082	-0.979387	-0.151675	1.53713	-0.60139	0.270211	-0.738056	-0.559123	-0.0954122	-0.554082	-0.125743	-0.464174	-0.32551	0.477583	0.522699	-0.472921	0.341683	-1.06823	-0.870287	-0.529551	-0.827064	-0.176949	0.191037	-0.356213
7.16667	0.0783888	-0.231524	-0.164281	0.00534357	-0.182523	-0.214627	-0.724952	0.350879	-0.256651	-0.384058	-0.250872	-0.29198	-0.534764	0.359656	0.136286	-0.718492	-0.504752	0.105895	-0.580058	-1.3768	-0.238671	-0.435692	-0.978994	-0.656881	0.109745	-0.955185	-0.919556	-0.16899	1.52474	-0.611309	0.253325	-0.753358	-0.549821	-0.147132	-0.545145	-0.139937	-0.455115	-0.295863	0.472834	0.498011	-0.452397	0.321185	-1.08652	-0.858532	-0.57535	-0.844027	-0.177849	0.152184	-0.401595
7.5	0.138395	-0.275111	-0.216602	-0.00732056	-0.167233	-0.225414	-0.742113	0.349281	-0.257846	-0.414758	-0.293953	-0.265293	-0.526074	0.377243	0.17148	-0.722489	-0.523219	0.153913	-0.558097	-1.43703	-0.21217	-0.402615	-1.00815	-0.626305	0.139595	-0.906575	-0.866733	-0.183929	1.51871	-0.595609	0.269074	-0.776492	-0.545582	-0.1897	-0.530959	-0.136478	-0.426411	-0.294918	0.460317	0.465222	-0.449054	0.286746	-1.0676	-0.81385	-0.622989	-0.86431	-0.166724	0.133057	-0.43521
7.83333	0.177292	-0.310073	-0.24995	-0.0257882	-0.153889	-0.230274	-0.755735	0.357635	-0.253225	-0.433981	-0.320633	-0.282033	-0.545823	0.398742	0.20318	-0.721633	-0.544796	0.182836	-0.548049	-1.49719	-0.206766	-0.394647	-1.05944	-0.56504	0.110255	-0.852627	-0.818543	-0.219863	1.50569	-0.591869	0.28576	-0.777362	-0.513215	-0.251741	-0.515094	-0.119824	-0.384013	-0.259799	0.457643	0.438302	-0.473221	0.267116	-1.09532	-0.790501	-0.67291	-0.890697	-0.166519	0.103938	-0.473733
8.16667	0.158421	-0.265763	-0.219338	-0.0341219	-0.130271	-0.233759	-0.764271	0.39213	-0.221233	-0.44867	-0.34557	-0.331332	-0.591982	0.430652	0.245873	-0.719058	-0.570972	0.212398	-0.539568	-1.55208	-0.179483	-0.366353	-1.09041	-0.526805	0.0773745	-0.787771	-0.761599	-0.225517	1.49692	-0.597381	0.255889	-0.785176	-0.486264	-0.330291	-0.510647	-0.101762	-0.355094	-0.216532	0.46293	0.420329	-0.474222	0.245678	-1.09815	-0.771359	-0.709365	-0.90158	-0.159739	0.0914492	-0.495813
8.5	0.197511	-0.247571	-0.207426	-0.0418364	-0.107611	-0.238388	-0.774352	0.40192	-0.215207	-0.460011	-0.370615	-0.360533	-0.631157	0.438255	0.264931	-0.733583	-0.617702	0.235759	-0.532258	-1.59751	-0.124797	-0.303977	-1.11451	-0.459346	0.0431491	-0.684044	-0.669052	-0.230104	1.50256	-0.617133	0.18252	-0.790517	-0.475627	-0.359826	-0.50835	-0.10205	-0.345315	-0.200072	0.469902	0.409057	-0.456053	0.24377	-1.0895	-0.733217	-0.738735	-0.895361	-0.151501	0.0725743	-0.514473
8.83333	0.215372	-0.265949	-0.228715	-0.0204964	-0.0588565	-0.242452	-0.780608	0.410311	-0.215931	-0.439052	-0.381034	-0.360851	-0.654331	0.44458	0.282833	-0.721479	-0.623588	0.227422	-0.549401	-1.627	-0.0654548	-0.238393	-1.11724	-0.378422	-0.0119493	-0.584158	-0.580427	-0.24405	1.49523	-0.644727	0.127379	-0.782537	-0.457884	-0.361881	-0.5068	-0.0968663	-0.331126	-0.185346	0.473961	0.397124	-0.451487	0.241346	-1.06622	-0.692808	-0.750272	-0.870921	-0.152838	0.0410241	-0.554923
9.16667	0.205833	-0.260949	-0.236143	0.0186003	0.0153319	-0.197443	-0.734279	0.407323	-0.229796	-0.406445	-0.368219	-0.344007	-0.663749	0.452197	0.306188	-0.689622	-0.606864	0.216044	-0.561848	-1.65515	-0.0248474	-0.196769	-1.05818	-0.319953	-0.102836	-0.54914	-0.544239	-0.268492	1.49293	-0.664646	0.142605	-0.753062	-0.457982	-0.36832	-0.490495	-0.0838041	-0.310609	-0.162922	0.493161	0.40181	-0.461045	0.229672	-1.05412	-0.650417	-0.774168	-0.868623	-0.137267	0.0249436	-0.584136
9.5	0.186131	-0.205301	-0.202472	0.0736027	0.113389	-0.14566	-0.693939	0.390269	-0.259231	-0.392572	-0.354269	-0.318512	-0.662249	0.459996	0.329887	-0.672268	-0.612357	0.250657	-0.514988	-1.71632	-0.0121737	-0.182959	-1.03722	-0.321641	-0.203829	-0.527676	-0.519349	-0.287066	1.47771	-0.675437	0.104437	-0.695006	-0.434809	-0.382102	-0.494576	-0.0789137	-0.306354	-0.171131	0.512627	0.412865	-0.52552	0.230939	-1.01056	-0.60801	-0.786754	-0.855112	-0.126676	0.00371287	-0.60983
9.83333	0.154059	-0.131483	-0.158062	0.139212	0.213435	-0.111554	-0.670687	0.379157	-0.284649	-0.349242	-0.305766	-0.292274	-0.659257	0.502329	0.384279	-0.647178	-0.606235	0.256042	-0.50264	-1.75787	-0.024978	-0.198472	-1.01509	-0.304066	-0.292187	-0.498695	-0.477616	-0.31122	1.45581	-0.665661	-0.00086663	-0.665729	-0.418435	-0.40444	-0.547728	-0.0626991	-0.292616	-0.168138	0.533069	0.42692	-0.585049	0.212599	-0.942754	-0.562497	-0.799508	-0.835744	-0.123657	-0.0145454	-0.620284
10.1667	0.149596	-0.062405	-0.114882	0.19733	0.29263	-0.128752	-0.700891	0.36081	-0.31616	-0.244436	-0.20625	-0.300247	-0.681319	0.523348	0.40052	-0.536496	-0.523225	0.265083	-0.497641	-1.81749	-0.0112516	-0.187267	-0.962151	-0.295992	-0.377822	-0.465625	-0.432157	-0.31577	1.45653	-0.740146	-0.102253	-0.637788	-0.438398	-0.419198	-0.614965	-0.0482167	-0.283091	-0.163178	0.518461	0.387688	-0.542741	0.212545	-0.861054	-0.541215	-0.825142	-0.830726	-0.134476	-0.0472006	-0.640049
10.5	0.158101	-0.00373822	-0.0740933	0.2022	0.298115	-0.169863	-0.740385	0.322298	-0.366171	-0.196262	-0.167907	-0.314609	-0.713261	0.485627	0.362255	-0.401745	-0.425375	0.264626	-0.508138	-1.86915	-0.00968282	-0.18252	-0.952345	-0.297108	-0.457444	-0.44245	-0.40044	-0.319744	1.45432	-0.828491	-0.216839	-0.622549	-0.43573	-0.42496	-0.645523	-0.0379091	-0.274561	-0.160077	0.476697	0.334736	-0.511889	0.188387	-0.809062	-0.531288	-0.843274	-0.830241	-0.137459	-0.0647587	-0.648385
10.8333	0.136758	0.0399047	-0.0409911	0.214752	0.304315	-0.168407	-0.733755	0.31379	-0.383574	-0.148068	-0.122937	-0.317746	-0.741727	0.44209	0.326646	-0.275965	-0.330215	0.304527	-0.460747	-1.91813	0.00145694	-0.168965	-0.957501	-0.268712	-0.496706	-0.424612	-0.371256	-0.334286	1.45114	-0.867421	-0.316079	-0.59208	-0.425172	-0.43791	-0.675051	-0.0177109	-0.256568	-0.166334	0.425828	0.250233	-0.508853	0.189406	-0.799741	-0.526309	-0.887809	-0.854279	-0.140514	-0.0770244	-0.653265
11.1667	0.149234	0.0612242	-0.0388535	0.204321	0.276817	-0.197051	-0.752536	0.275394	-0.417962	-0.115422	-0.0963099	-0.313023	-0.766904	0.417007	0.31274	-0.185698	-0.28413	0.344557	-0.391093	-1.9321	0.00745525	-0.156997	-0.990799	-0.24116	-0.569909	-0.383948	-0.317505	-0.330158	1.45614	-0.90001	-0.390958	-0.558048	-0.387895	-0.394873	-0.705871	0.031286	-0.202188	-0.181986	0.402958	0.190166	-0.518783	0.18446	-0.793187	-0.525061	-0.955134	-0.901502	-0.166285	-0.100455	-0.666315
11.5	0.116754	0.0828632	-0.0448121	0.182191	0.255561	-0.217709	-0.76175	0.239354	-0.447439	-0.0726315	-0.0536169	-0.310312	-0.793234	0.43093	0.335287	-0.129803	-0.261802	0.349895	-0.347318	-1.95022	-1.51673e-05	-0.160307	-0.940572	-0.237277	-0.655752	-0.35467	-0.27478	-0.332289	1.46958	-0.906016	-0.440009	-0.516355	-0.366365	-0.367045	-0.722425	0.0670635	-0.184335	-0.185379	0.419728	0.182726	-0.519775	0.189448	-0.768301	-0.534687	-1.00949	-0.936847	-0.196115	-0.12052	-0.678291
11.8333	0.119973	0.116625	-0.0396346	0.140144	0.227281	-0.182236	-0.71841	0.159707	-0.51199	-0.0324827	-0.0142775	-0.313544	-0.822255	0.41421	0.339251	-0.0834886	-0.239945	0.330167	-0.328761	-1.97426	0.0177141	-0.138017	-1.0401	-0.24351	-0.755527	-0.281891	-0.20426	-0.348237	1.4865	-0.906179	-0.469795	-0.477981	-0.338473	-0.362546	-0.734797	0.0975509	-0.162899	-0.173324	0.407672	0.147015	-0.511804	0.183518	-0.716521	-0.527657	-1.0792	-0.991503	-0.21561	-0.141261	-0.695774
12.1667	0.148643	0.124561	-0.0536876	0.162775	0.261089	-0.180347	-0.711355	0.0926322	-0.565176	-0.0103442	0.000661021	-0.316572	-0.83983	0.392179	0.339903	-0.0621881	-0.240866	0.285467	-0.337014	-1.99221	0.0102014	-0.14431	-1.10638	-0.248964	-0.824208	-0.216406	-0.139815	-0.374119	1.49574	-0.896091	-0.454008	-0.442763	-0.312105	-0.354004	-0.791406	0.101758	-0.173396	-0.13543	0.392392	0.0978898	-0.497612	0.183847	-0.66546	-0.536823	-1.14222	-1.04802	-0.223253	-0.192838	-0.742466
12.5	0.137464	0.129464	-0.0673052	0.189865	0.289413	-0.238836	-0.758808	0.065395	-0.578542	0.0219241	0.027835	-0.319203	-0.848747	0.33817	0.314523	-0.0210086	-0.201315	0.266552	-0.311973	-2.05097	0.0230212	-0.131339	-1.14096	-0.270057	-0.866669	-0.129267	-0.0691147	-0.440071	1.49808	-0.873654	-0.409591	-0.405555	-0.306951	-0.3028	-0.822344	0.0654887	-0.223565	-0.117426	0.455991	0.131487	-0.506838	0.17944	-0.626706	-0.575359	-1.17775	-1.07637	-0.229128	-0.24878	-0.797648
12.8333	0.116106	0.139183	-0.069936	0.184724	0.286955	-0.279141	-0.787656	0.040319	-0.586186	0.0855825	0.0784408	-0.321539	-0.846069	0.253702	0.255139	0.0771018	-0.103245	0.245084	-0.291565	-2.11315	-0.00153023	-0.160565	-1.11656	-0.282281	-0.922114	-0.0373527	0.00248695	-0.426106	1.50732	-0.891569	-0.416213	-0.382733	-0.30877	-0.328717	-0.83736	0.0444906	-0.24843	-0.125494	0.4898	0.148022	-0.500304	0.162532	-0.611833	-0.607286	-1.18818	-1.07662	-0.201809	-0.303788	-0.852718
13.1667	0.0766282	0.0801685	-0.119638	0.182972	0.299661	-0.346303	-0.836786	-0.0166119	-0.62479	0.214188	0.189505	-0.317815	-0.831433	0.147723	0.173192	0.150364	-0.0537277	0.219337	-0.287174	-2.14051	0.019825	-0.112778	-1.13318	-0.275226	-0.923647	0.0715482	0.0936037	-0.422417	1.51903	-0.944204	-0.443388	-0.355191	-0.315807	-0.43104	-0.820752	0.0333666	-0.265713	-0.0926382	0.501087	0.135639	-0.475038	0.165608	-0.628262	-0.623156	-1.1945	-1.08052	-0.183776	-0.352165	-0.896064
13.5	0.0987476	0.110716	-0.105317	0.173203	0.308812	-0.390494	-0.853318	-0.136923	-0.719197	0.271204	0.222207	-0.339301	-0.828213	0.0565549	0.11162	0.226147	0.0190496	0.199602	-0.278599	-2.11481	0.0297306	-0.0742586	-1.14225	-0.253386	-0.900922	0.121267	0.152731	-0.408309	1.53976	-1.0071	-0.498154	-0.329659	-0.308631	-0.525006	-0.796694	0.0192399	-0.277412	-0.0511372	0.520259	0.136076	-0.45624	0.143537	-0.61823	-0.620464	-1.19937	-1.07132	-0.198548	-0.383454	-0.923439
13.8333	0.0505935	0.14007	-0.0939152	0.148034	0.297131	-0.415024	-0.851137	-0.218841	-0.772663	0.281098	0.212709	-0.35035	-0.805485	0.00813188	0.0983035	0.31938	0.0965417	0.176197	-0.272344	-2.05813	0.0359362	-0.0402815	-1.05992	-0.254684	-0.892665	0.157738	0.218997	-0.377534	1.5554	-1.08378	-0.564944	-0.294555	-0.30051	-0.589396	-0.782025	-0.0101226	-0.304362	-0.0313994	0.538359	0.138151	-0.459763	0.114934	-0.568569	-0.63347	-1.20282	-1.06766	-0.21629	-0.416953	-0.942262
14.1667	0.0599869	0.162393	-0.0799752	0.0945737	0.261807	-0.423371	-0.831641	-0.268684	-0.797908	0.341653	0.250389	-0.358154	-0.776	0.0302399	0.142784	0.401022	0.161514	0.15435	-0.274444	-2.00569	0.0342365	-0.0206913	-1.01286	-0.286588	-0.882863	0.181732	0.281258	-0.322686	1.55377	-1.12396	-0.650494	-0.258401	-0.278969	-0.647419	-0.7573	-0.022909	-0.303061	0.000310314	0.5988	0.182568	-0.403602	0.0785346	-0.532637	-0.618357	-1.19991	-1.06082	-0.237006	-0.446827	-0.951762
14.5	0.0240889	0.191772	-0.0659205	0.0385515	0.232165	-0.424299	-0.806939	-0.307326	-0.817196	0.418515	0.291869	-0.387328	-0.754076	0.050672	0.170064	0.498748	0.241046	0.126198	-0.280848	-1.94728	0.0334243	-0.00778348	-0.988549	-0.294865	-0.893162	0.21066	0.352321	-0.278232	1.55627	-1.103	-0.760572	-0.236286	-0.258944	-0.711522	-0.739219	-0.0467954	-0.311144	-0.011728	0.674713	0.239507	-0.335739	0.0773718	-0.460294	-0.551223	-1.19656	-1.05089	-0.264556	-0.476531	-0.963814
14.8333	-0.000390123	0.217749	-0.0476604	0.0037108	0.236643	-0.427378	-0.785481	-0.338906	-0.832851	0.458963	0.304737	-0.441632	-0.742754	0.0943765	0.21219	0.611477	0.324891	0.1134	-0.276859	-1.91075	0.0434696	0.0181977	-0.947941	-0.28772	-0.90547	0.295335	0.459982	-0.284628	1.56153	-1.08197	-0.830435	-0.212686	-0.260656	-0.749431	-0.738317	-0.0272565	-0.301639	-0.0404206	0.707788	0.262224	-0.345017	0.0908546	-0.43723	-0.47558	-1.18838	-1.03457	-0.295796	-0.511993	-0.974971
15.1667	0.00576206	0.261494	-0.0205319	0.05875	0.324494	-0.433278	-0.764258	-0.419281	-0.894555	0.504851	0.335476	-0.486883	-0.721657	0.114987	0.23663	0.71856	0.409705	0.0914216	-0.273359	-1.8939	0.0885641	0.103151	-0.940514	-0.32596	-0.887506	0.390383	0.576656	-0.318985	1.56153	-1.03204	-0.875458	-0.180875	-0.300561	-0.813082	-0.742906	-0.00814371	-0.296589	-0.0797053	0.679669	0.234287	-0.387539	0.111112	-0.396572	-0.407004	-1.17344	-1.02009	-0.308035	-0.553229	-0.99939
15.5	0.0329179	0.240519	-0.0432427	0.0911678	0.374851	-0.431579	-0.737903	-0.560083	-1.00497	0.633474	0.429483	-0.502466	-0.680225	0.108706	0.232545	0.813758	0.494693	0.0724709	-0.272996	-1.87739	0.164316	0.205204	-0.918125	-0.344595	-0.835378	0.470715	0.679286	-0.306865	1.5602	-1.03301	-0.907324	-0.181498	-0.332614	-0.879551	-0.759292	0.0100678	-0.2842	-0.0989622	0.623377	0.176429	-0.422981	0.14024	-0.321583	-0.348161	-1.17807	-1.02616	-0.329513	-0.59337	-1.02973
15.8333	-0.0168839	0.191254	-0.094656	0.120839	0.413375	-0.424561	-0.704653	-0.66001	-1.07515	0.791895	0.513509	-0.523338	-0.641906	0.06131	0.197198	0.920917	0.596192	0.0880117	-0.221199	-1.87028	0.245349	0.327019	-0.873588	-0.357968	-0.76796	0.478777	0.698851	-0.330522	1.56159	-1.05814	-0.907573	-0.190623	-0.334185	-0.950236	-0.778527	0.0363189	-0.265626	-0.1368	0.596213	0.139698	-0.447638	0.163211	-0.261462	-0.309453	-1.16833	-1.01359	-0.350759	-0.61679	-1.03452
16.1667	-0.0487147	0.207491	-0.0843186	0.184205	0.472587	-0.425796	-0.683456	-0.673104	-1.05869	0.885677	0.540834	-0.59007	-0.630864	0.0726269	0.218082	1.02132	0.68556	0.120936	-0.136794	-1.86381	0.277546	0.381236	-0.790536	-0.362056	-0.681229	0.470631	0.690888	-0.352468	1.56597	-1.0667	-0.905501	-0.185639	-0.350676	-0.99925	-0.789902	0.0684108	-0.23758	-0.158637	0.594387	0.124423	-0.462104	0.168952	-0.198393	-0.264077	-1.18549	-1.03136	-0.366597	-0.649184	-1.04727
16.5	-0.0761882	0.26311	-0.0446585	0.241825	0.520733	-0.450335	-0.691921	-0.678451	-1.04965	0.963499	0.566714	-0.649584	-0.616456	0.114502	0.259794	1.10892	0.751883	0.135104	-0.0919872	-1.8877	0.320289	0.444799	-0.736049	-0.365042	-0.642291	0.484645	0.69544	-0.348472	1.58766	-1.08052	-0.915211	-0.183957	-0.363736	-1.00049	-0.809147	0.094211	-0.213574	-0.179182	0.593931	0.106661	-0.470985	0.174518	-0.191436	-0.202452	-1.17927	-1.01986	-0.382803	-0.693762	-1.07815
16.8333	-0.104851	0.280175	-0.0287558	0.306362	0.572286	-0.447643	-0.669569	-0.702478	-1.06708	1.06935	0.617936	-0.708846	-0.605855	0.138416	0.272597	1.15566	0.783509	0.134182	-0.0626034	-1.92958	0.331345	0.458917	-0.742649	-0.35984	-0.61322	0.500876	0.697276	-0.33601	1.61055	-1.13298	-0.990185	-0.185664	-0.382112	-0.989091	-0.818614	0.122959	-0.181407	-0.204252	0.558604	0.0655644	-0.495004	0.19479	-0.160097	-0.166422	-1.20071	-1.04362	-0.402165	-0.73647	-1.1096
17.1667	-0.135105	0.341175	0.0223146	0.331878	0.586386	-0.430275	-0.630313	-0.699163	-1.06105	1.1631	0.665635	-0.745586	-0.587014	0.148269	0.271449	1.18627	0.814068	0.0928426	-0.0771694	-1.93745	0.350352	0.455553	-0.781393	-0.358893	-0.540543	0.505633	0.690362	-0.324937	1.6396	-1.13031	-1.06925	-0.181147	-0.385259	-0.979908	-0.804368	0.137879	-0.177294	-0.225989	0.536252	0.0218973	-0.4968	0.206548	-0.119837	-0.146249	-1.20269	-1.04139	-0.410757	-0.736965	-1.09819
17.5	-0.155106	0.417651	0.0851612	0.352225	0.59813	-0.415478	-0.590239	-0.710071	-1.06995	1.28122	0.743458	-0.721974	-0.530284	0.123812	0.24251	1.21194	0.852816	0.0804499	-0.0597429	-1.91253	0.371458	0.477518	-0.722332	-0.376341	-0.499445	0.477152	0.666874	-0.312079	1.64149	-1.10307	-1.12629	-0.16523	-0.35443	-0.962729	-0.801455	0.169855	-0.18135	-0.241903	0.561081	0.0248971	-0.476454	0.194855	-0.130686	-0.172018	-1.21157	-1.03844	-0.422103	-0.738493	-1.0844
17.8333	-0.180941	0.47973	0.137656	0.36	0.595247	-0.402513	-0.55591	-0.723145	-1.07373	1.37632	0.799452	-0.716638	-0.477554	0.0941377	0.220218	1.28704	0.942592	0.116473	0.00544744	-1.89946	0.396326	0.510318	-0.622699	-0.442199	-0.435964	0.435426	0.641753	-0.291836	1.64771	-1.0507	-1.1072	-0.1502	-0.332883	-0.93681	-0.807569	0.227243	-0.152307	-0.263394	0.572577	0.0132401	-0.477411	0.180443	-0.108668	-0.208516	-1.2186	-1.03526	-0.415386	-0.755449	-1.08433
18.1667	-0.207562	0.450036	0.118776	0.359272	0.589244	-0.386221	-0.524733	-0.767055	-1.1072	1.49078	0.877635	-0.692362	-0.407183	0.0667677	0.202093	1.38125	1.03049	0.132553	0.0592878	-1.89075	0.400895	0.520925	-0.540696	-0.481833	-0.352955	0.378263	0.604329	-0.274726	1.66226	-1.02768	-1.07595	-0.137177	-0.337166	-0.913804	-0.754395	0.262913	-0.119596	-0.300722	0.598641	0.0284604	-0.485947	0.181998	-0.0805869	-0.245663	-1.20738	-1.02654	-0.403243	-0.805877	-1.11798
18.5	-0.222224	0.427831	0.105238	0.3612	0.58728	-0.379162	-0.503333	-0.777116	-1.1061	1.59721	0.9552	-0.672545	-0.342782	0.0684528	0.215346	1.47482	1.13316	0.153743	0.103116	-1.88415	0.383553	0.506394	-0.471165	-0.523838	-0.262087	0.303571	0.547208	-0.231283	1.66848	-0.992835	-1.02982	-0.115826	-0.335235	-0.890694	-0.695943	0.314556	-0.0705482	-0.308962	0.616639	0.0281097	-0.482333	0.16898	-0.0853347	-0.284344	-1.20663	-1.02675	-0.387582	-0.842271	-1.14162
18.8333	-0.235443	0.459681	0.139721	0.336456	0.5591	-0.370159	-0.481112	-0.782258	-1.09483	1.63735	0.990604	-0.678608	-0.30007	0.0611494	0.213861	1.58575	1.24206	0.150376	0.133911	-1.84745	0.36605	0.491473	-0.406622	-0.559058	-0.137505	0.240241	0.50635	-0.195093	1.67911	-0.963432	-1.02148	-0.0942537	-0.335835	-0.876148	-0.665573	0.355852	-0.046298	-0.320138	0.692922	0.0943845	-0.479793	0.15306	-0.0826657	-0.324927	-1.19393	-1.01056	-0.389664	-0.868116	-1.15486
19.1667	-0.204764	0.467798	0.151832	0.289723	0.501113	-0.401229	-0.500536	-0.786389	-1.08115	1.70553	1.04815	-0.642568	-0.242183	0.0761157	0.234095	1.64619	1.29304	0.128965	0.139119	-1.7542	0.379387	0.512563	-0.430336	-0.596028	0.00242512	0.241965	0.509403	-0.170795	1.66515	-0.923318	-1.03997	-0.0924785	-0.335896	-0.829602	-0.6558	0.382482	-0.0358481	-0.353484	0.759159	0.151841	-0.470959	0.164965	-0.0577667	-0.377276	-1.15776	-0.952852	-0.394704	-0.909284	-1.1761
19.5	-0.152423	0.45744	0.149831	0.250115	0.451047	-0.446002	-0.527512	-0.776751	-1.05324	1.78134	1.08657	-0.617934	-0.198298	0.102185	0.257556	1.73737	1.39474	0.0945863	0.116293	-1.67566	0.427674	0.57683	-0.419114	-0.639198	0.142081	0.295066	0.543861	-0.161956	1.66109	-0.887981	-1.01642	-0.119932	-0.336214	-0.731041	-0.637522	0.405455	-0.0268709	-0.385803	0.799028	0.176526	-0.466163	0.173414	-0.0384412	-0.42216	-1.13352	-0.916435	-0.389598	-0.938135	-1.17933
19.8333	-0.147265	0.40725	0.102874	0.184864	0.377385	-0.468087	-0.52448	-0.771844	-1.02858	1.79198	1.06815	-0.613508	-0.165341	0.0610564	0.21396	1.80042	1.45252	0.0406464	0.0860118	-1.63319	0.438376	0.596952	-0.419586	-0.671603	0.270516	0.348333	0.568288	-0.183189	1.6683	-0.835916	-0.942929	-0.126552	-0.347345	-0.669291	-0.63446	0.429549	-0.0140574	-0.406205	0.827698	0.19733	-0.449373	0.196027	-0.0225684	-0.458246	-1.13226	-0.907648	-0.364614	-0.970201	-1.19315
20.1667	-0.158573	0.391986	0.0908214	0.146521	0.346962	-0.483517	-0.51341	-0.760471	-1.00286	1.7336	0.998473	-0.590459	-0.112421	0.00988541	0.174773	1.77649	1.44384	0.0106845	0.0955114	-1.57397	0.425612	0.581612	-0.478652	-0.709124	0.387777	0.377166	0.570199	-0.178268	1.66291	-0.70861	-0.867072	-0.0896072	-0.346419	-0.642793	-0.609725	0.461597	0.00302119	-0.386275	0.850771	0.22291	-0.504051	0.200553	-0.0147085	-0.477164	-1.12263	-0.901209	-0.350788	-0.979103	-1.1849
20.5	-0.169148	0.374997	0.0798608	0.179441	0.389869	-0.495718	-0.498906	-0.755909	-0.982915	1.77065	1.01216	-0.560812	-0.0457985	-0.00625652	0.168582	1.76234	1.46514	-0.00935889	0.112904	-1.53371	0.449283	0.597007	-0.502031	-0.747524	0.507769	0.402729	0.570633	-0.167376	1.6774	-0.583487	-0.799999	-0.0628724	-0.335945	-0.611966	-0.606329	0.498941	0.0327627	-0.396662	0.850437	0.2155	-0.545134	0.225238	-0.00872499	-0.503991	-1.11485	-0.893996	-0.348712	-0.988102	-1.17903
20.8333	-0.184761	0.334583	0.0395924	0.178089	0.392222	-0.49958	-0.4687	-0.772648	-0.987425	1.85125	1.05043	-0.48885	0.0420056	0.00195653	0.184771	1.76491	1.4885	-0.0463491	0.0958228	-1.48314	0.470386	0.610497	-0.483403	-0.785365	0.607451	0.459497	0.581907	-0.158666	1.68371	-0.468032	-0.755829	-0.0645319	-0.341376	-0.535682	-0.59997	0.513027	0.0311508	-0.406437	0.865143	0.236616	-0.554837	0.230091	0.000726213	-0.522162	-1.11202	-0.890413	-0.351826	-0.998092	-1.16531
21.1667	-0.191837	0.323892	0.0334321	0.171083	0.394885	-0.486532	-0.423128	-0.769169	-0.976686	1.91584	1.07363	-0.448551	0.105057	0.0693365	0.257894	1.76478	1.49909	-0.0695446	0.0743919	-1.43314	0.484838	0.614272	-0.448101	-0.823255	0.719424	0.46944	0.561578	-0.144336	1.68489	-0.357677	-0.755439	-0.0692903	-0.365479	-0.540208	-0.57384	0.525214	0.0259387	-0.411791	0.875828	0.255085	-0.555139	0.221475	-0.00474018	-0.531652	-1.09745	-0.880215	-0.353411	-1.00557	-1.1536
21.5	-0.183086	0.342076	0.056095	0.176602	0.40549	-0.489613	-0.39651	-0.76635	-0.970197	1.98097	1.09463	-0.431218	0.149385	0.0997886	0.289735	1.7714	1.50169	-0.0793016	0.0704312	-1.37506	0.507412	0.621923	-0.509529	-0.880063	0.84497	0.463836	0.531607	-0.095171	1.68264	-0.303414	-0.710255	-0.0858179	-0.363276	-0.507043	-0.525478	0.511857	0.00249551	-0.401925	0.860617	0.230967	-0.548691	0.211253	-0.043818	-0.542757	-1.0924	-0.883392	-0.327401	-1.01603	-1.14397
21.8333	-0.188089	0.333992	0.0604376	0.208827	0.429895	-0.516657	-0.38836	-0.768205	-0.96843	2.03856	1.10362	-0.408979	0.187661	0.0984998	0.275202	1.81209	1.5648	-0.090084	0.0698823	-1.33444	0.515622	0.621459	-0.500149	-0.920483	0.984459	0.399792	0.460948	-0.0349955	1.66473	-0.257725	-0.666026	-0.0797966	-0.343034	-0.485286	-0.500039	0.500524	-0.0149222	-0.405128	0.852995	0.217381	-0.530633	0.202176	-0.0877814	-0.55503	-1.07768	-0.863279	-0.294664	-1.01064	-1.11717
22.1667	-0.198957	0.364228	0.0924262	0.198365	0.410198	-0.511909	-0.351779	-0.76453	-0.960278	2.09085	1.10674	-0.386822	0.222936	0.0579045	0.230373	1.8708	1.64416	-0.109208	0.0683099	-1.32006	0.520797	0.609478	-0.471659	-0.926177	1.08172	0.328956	0.390072	0.0116848	1.63662	-0.213005	-0.673751	-0.0718768	-0.326679	-0.496505	-0.487707	0.498785	-0.0163155	-0.413164	0.837834	0.201458	-0.532056	0.217401	-0.128117	-0.571541	-1.05479	-0.824517	-0.272131	-0.988067	-1.07867
22.5	-0.206837	0.399313	0.128625	0.166092	0.375019	-0.493324	-0.300557	-0.789828	-0.980065	2.13488	1.10579	-0.362143	0.251261	0.0442335	0.214509	1.90028	1.67954	-0.117301	0.0678524	-1.28173	0.520578	0.582504	-0.452296	-0.937536	1.13407	0.254178	0.330699	0.0219854	1.61166	-0.170085	-0.712719	-0.0606249	-0.291424	-0.532747	-0.48799	0.493384	-0.0254958	-0.422515	0.767874	0.125236	-0.514737	0.209736	-0.108523	-0.573088	-1.04395	-0.798933	-0.252331	-0.972771	-1.05275
22.8333	-0.206277	0.394421	0.13591	0.152008	0.358258	-0.475327	-0.253994	-0.800473	-0.980563	2.14679	1.08005	-0.317785	0.285535	0.0403804	0.210811	1.88427	1.67699	-0.0788668	0.120612	-1.22581	0.567367	0.62274	-0.504633	-0.959231	1.20052	0.153295	0.258246	-0.0106913	1.57804	-0.113648	-0.740728	-0.0446435	-0.249069	-0.504715	-0.473191	0.497693	-0.0139093	-0.403426	0.733526	0.0832789	-0.44792	0.207204	-0.083357	-0.578613	-1.02544	-0.766635	-0.278679	-0.974463	-1.03743
23.1667	-0.18248	0.426218	0.171749	0.13663	0.332496	-0.453668	-0.210661	-0.793958	-0.957509	2.10759	1.01662	-0.287896	0.311688	0.0440335	0.216104	1.85864	1.67425	-0.0453686	0.165723	-1.18525	0.597569	0.643542	-0.491076	-0.978519	1.2188	0.0622834	0.191668	-0.0327281	1.55721	-0.0250041	-0.747768	-0.0336894	-0.208817	-0.436599	-0.466774	0.539673	0.0310895	-0.389692	0.776562	0.127239	-0.41997	0.179668	-0.0463454	-0.583404	-1.02677	-0.749441	-0.321085	-0.982085	-1.02354
23.5	-0.221151	0.435639	0.195945	0.122206	0.306299	-0.437306	-0.173767	-0.776624	-0.924766	2.11611	0.999513	-0.243511	0.343506	0.0997298	0.284609	1.81424	1.63214	-0.0188936	0.20803	-1.19103	0.630429	0.656979	-0.488304	-0.995443	1.22386	0.0310181	0.163264	-0.0460765	1.54266	0.0666511	-0.718214	-0.0311432	-0.175302	-0.366543	-0.499741	0.554732	0.0513016	-0.388161	0.792881	0.159484	-0.388994	0.177286	-0.0110724	-0.599238	-1.02646	-0.737311	-0.348247	-0.991694	-1.01664
23.8333	-0.190813	0.427851	0.198895	0.102614	0.276561	-0.416867	-0.134326	-0.762864	-0.894279	2.13139	0.990228	-0.195555	0.375317	0.138013	0.326291	1.73559	1.56132	-0.0131133	0.235073	-1.21702	0.682144	0.684935	-0.599543	-0.987293	1.24538	0.0073871	0.139405	-0.0716577	1.54852	0.175223	-0.645097	-0.0243855	-0.146134	-0.308421	-0.522798	0.577349	0.0874555	-0.38818	0.7981	0.180865	-0.345762	0.186275	0.0212637	-0.608123	-1.03255	-0.727292	-0.3634	-0.977951	-0.990796
24.1667	-0.226079	0.385192	0.166557	0.0862152	0.250955	-0.396596	-0.0991365	-0.748105	-0.865603	2.09074	0.925237	-0.155233	0.402124	0.116177	0.318197	1.68821	1.54488	-0.00860528	0.264521	-1.22524	0.705672	0.688882	-0.590746	-0.973524	1.25749	-0.0113725	0.121907	-0.0859583	1.56392	0.253524	-0.562765	0.00329855	-0.12409	-0.232255	-0.558368	0.584718	0.0778142	-0.425994	0.748335	0.151245	-0.354696	0.224376	0.0636495	-0.619054	-1.03399	-0.717096	-0.373846	-0.970629	-0.971944
24.5	-0.215133	0.39078	0.184651	0.0795323	0.242664	-0.321566	-0.0149253	-0.733061	-0.839487	2.04465	0.867185	-0.127484	0.415165	0.118917	0.33804	1.64961	1.54532	-0.0228845	0.274815	-1.22787	0.718371	0.683485	-0.551281	-1.01505	1.28047	-0.0402285	0.0914469	-0.0900626	1.55785	0.274339	-0.472736	0.0138904	-0.104139	-0.137641	-0.577754	0.578464	0.056952	-0.449867	0.696769	0.121478	-0.370269	0.236023	0.0716398	-0.681187	-1.01486	-0.687469	-0.353405	-0.972216	-0.961962
24.8333	-0.220442	0.381668	0.190474	0.08516	0.253373	-0.2678	0.0309765	-0.715749	-0.809206	2.05382	0.850833	-0.109335	0.42429	0.0918432	0.331075	1.59492	1.52713	-0.0407346	0.289165	-1.2124	0.745874	0.689809	-0.518291	-1.07162	1.31116	-0.120133	0.0329775	-0.0917333	1.57497	0.315319	-0.400546	0.0332343	-0.0785243	-0.0509999	-0.570725	0.580672	0.0441461	-0.433353	0.720257	0.14506	-0.33275	0.22887	0.0963215	-0.727907	-0.994759	-0.656308	-0.329425	-0.955278	-0.936416
25.1667	-0.207749	0.333169	0.161529	0.106587	0.277836	-0.207258	0.0733104	-0.692342	-0.775241	2.05658	0.824314	-0.102769	0.427845	0.105414	0.359356	1.55698	1.52668	-0.0640459	0.285579	-1.18141	0.753864	0.664777	-0.459205	-1.07146	1.34441	-0.207119	-0.0319161	-0.0863241	1.58774	0.363616	-0.326147	0.0541877	-0.0685502	0.00989604	-0.532049	0.58485	0.0444534	-0.423223	0.734913	0.159499	-0.309271	0.216338	0.136216	-0.756778	-1.00599	-0.660722	-0.290899	-0.955463	-0.924862
25.5	-0.2239	0.315776	0.157044	0.152571	0.322454	-0.16958	0.0955205	-0.673426	-0.742074	1.98835	0.747551	-0.0994351	0.431915	0.1598	0.411618	1.52937	1.53091	-0.0309648	0.336559	-1.15915	0.707458	0.597438	-0.41344	-1.0877	1.35263	-0.286983	-0.0857239	-0.120256	1.58612	0.438896	-0.245119	0.0829967	-0.0611144	0.0920147	-0.474283	0.591912	0.0415324	-0.424658	0.755956	0.186021	-0.296918	0.198649	0.13184	-0.801718	-0.9996	-0.645198	-0.224127	-0.943966	-0.898041
25.8333	-0.219434	0.338796	0.197305	0.161886	0.3302	-0.137504	0.106784	-0.659488	-0.719452	1.86935	0.66133	-0.0999284	0.433062	0.192929	0.4352	1.47975	1.50314	-0.0418051	0.335036	-1.12715	0.661583	0.51629	-0.391261	-1.12209	1.36277	-0.331998	-0.100986	-0.112039	1.57415	0.565316	-0.181135	0.118355	-0.0496884	0.157694	-0.430283	0.609383	0.054421	-0.433646	0.768305	0.208703	-0.261018	0.186378	0.13413	-0.837984	-1.00204	-0.646265	-0.197009	-0.944562	-0.882398
26.1667	-0.250849	0.347675	0.217337	0.126947	0.296577	-0.131986	0.0940613	-0.699087	-0.750507	1.77639	0.597145	-0.0880824	0.44165	0.182888	0.417281	1.4426	1.5055	-0.0811039	0.281421	-1.09754	0.664118	0.489078	-0.395065	-1.15653	1.35667	-0.398384	-0.139998	-0.0900843	1.54356	0.701566	-0.111268	0.155919	-0.0201918	0.240512	-0.391203	0.623371	0.0598364	-0.439482	0.794626	0.239784	-0.241426	0.184345	0.140341	-0.871715	-1.00197	-0.641734	-0.1886	-0.917566	-0.840747
26.5	-0.247934	0.323775	0.216512	0.13301	0.304758	-0.137505	0.079023	-0.690063	-0.72662	1.69772	0.540095	-0.0834284	0.442186	0.133443	0.373685	1.45206	1.56267	-0.115478	0.236468	-1.05238	0.689435	0.486719	-0.415983	-1.17309	1.36627	-0.477258	-0.19036	-0.0548696	1.49445	0.849707	-0.0470117	0.194198	-0.0103344	0.291078	-0.383289	0.642123	0.0641068	-0.471536	0.814947	0.272192	-0.221745	0.178517	0.183984	-0.926822	-0.994716	-0.622769	-0.17458	-0.865046	-0.766616
26.8333	-0.251758	0.284221	0.191645	0.126441	0.304134	-0.109413	0.105939	-0.669937	-0.696576	1.63358	0.504994	-0.0387641	0.468766	0.130607	0.392748	1.50955	1.65551	-0.144204	0.191542	-1.00032	0.684951	0.458519	-0.407849	-1.18058	1.39122	-0.551449	-0.226805	-0.0350994	1.44971	0.974851	0.0134891	0.226121	0.00390148	0.349312	-0.383045	0.649382	0.0559698	-0.493123	0.850967	0.304999	-0.212386	0.155788	0.225856	-0.958417	-0.974722	-0.594793	-0.169145	-0.825143	-0.703883
27.1667	-0.250903	0.199598	0.120311	0.156345	0.335632	-0.0845051	0.123711	-0.678848	-0.695651	1.57925	0.464436	0.0531805	0.513123	0.131864	0.407263	1.5421	1.69486	-0.153044	0.174861	-0.961721	0.665831	0.43041	-0.435752	-1.19159	1.37974	-0.614709	-0.258777	-0.0139983	1.40821	1.10188	0.0805179	0.231727	0.0196028	0.439124	-0.407816	0.645202	0.0414931	-0.471201	0.875516	0.344217	-0.18088	0.154944	0.21449	-0.975348	-0.98076	-0.598778	-0.173165	-0.795448	-0.652874
27.5	-0.246885	0.126061	0.0695531	0.169403	0.345439	-0.0739305	0.121286	-0.672984	-0.680574	1.50262	0.401701	0.00995476	0.465787	0.164102	0.44589	1.56325	1.73505	-0.160465	0.164827	-0.946068	0.662362	0.411707	-0.459078	-1.20919	1.36999	-0.581954	-0.233469	-0.00243129	1.38153	1.19527	0.142862	0.21604	0.0236969	0.513647	-0.422003	0.649006	0.0450404	-0.467188	0.858577	0.345583	-0.182829	0.182044	0.217784	-0.990819	-0.974475	-0.590588	-0.176328	-0.76914	-0.609059
27.8333	-0.250513	0.109149	0.0691284	0.178981	0.352707	-0.0558036	0.133358	-0.645711	-0.648562	1.4548	0.357744	-0.0100307	0.430182	0.184069	0.468624	1.53004	1.7209	-0.208131	0.110237	-0.934334	0.659138	0.38787	-0.455544	-1.22332	1.36407	-0.517822	-0.191685	0.0112829	1.37054	1.21928	0.125141	0.205581	0.00309986	0.569163	-0.431334	0.606427	0.00411858	-0.472434	0.857677	0.362339	-0.151577	0.206955	0.237198	-1.00861	-0.985543	-0.597506	-0.190472	-0.733512	-0.555489
28.1667	-0.223537	0.153933	0.117448	0.182827	0.350161	-0.0435812	0.145171	-0.575877	-0.586723	1.38389	0.294532	-0.0304861	0.395863	0.186304	0.470471	1.45837	1.68572	-0.237101	0.0701947	-0.92966	0.662612	0.36721	-0.484347	-1.25007	1.31239	-0.474728	-0.164486	0.00318413	1.35073	1.25079	0.0819415	0.214112	0.00578081	0.634458	-0.499821	0.590079	-0.0186383	-0.441288	0.841095	0.353688	-0.112677	0.197414	0.247457	-1.02668	-0.999936	-0.597866	-0.209566	-0.692793	-0.502609
28.5	-0.227037	0.153071	0.12212	0.186917	0.352688	-0.0201781	0.166193	-0.536663	-0.554657	1.2938	0.224706	-0.0227775	0.38279	0.1798	0.466388	1.39099	1.66126	-0.267194	0.0395697	-0.907472	0.667523	0.352394	-0.500452	-1.25006	1.26685	-0.444308	-0.144226	-0.0248164	1.32581	1.293	0.0721327	0.223676	0.0132773	0.662651	-0.579771	0.573478	-0.0560458	-0.426109	0.834637	0.362191	-0.11813	0.183697	0.263065	-1.02668	-0.996883	-0.599312	-0.241901	-0.658105	-0.45645
28.8333	-0.232681	0.0892928	0.0718343	0.191148	0.350295	0.00296549	0.187183	-0.518155	-0.541179	1.2403	0.191592	-0.0134241	0.370199	0.196126	0.488249	1.28578	1.58851	-0.252427	0.0323967	-0.919443	0.667254	0.331222	-0.518776	-1.25414	1.21367	-0.401978	-0.124478	-0.0511244	1.29833	1.35361	0.0786321	0.239146	0.0189592	0.671098	-0.610083	0.565237	-0.0756539	-0.415836	0.778523	0.315647	-0.111224	0.182573	0.266797	-1.0265	-1.00572	-0.624749	-0.259813	-0.623097	-0.410219
29.1667	-0.238544	0.0857689	0.0831362	0.194939	0.349539	0.0180555	0.194643	-0.507869	-0.535953	1.15555	0.130046	-0.0453792	0.33673	0.242709	0.52929	1.22345	1.58396	-0.22316	0.0415919	-0.966749	0.665504	0.309078	-0.519837	-1.26387	1.16218	-0.386492	-0.126008	-0.0499522	1.29907	1.40635	0.0878426	0.250951	0.0418869	0.661018	-0.640155	0.605325	-0.0457877	-0.396243	0.739606	0.277806	-0.0987523	0.165722	0.247	-1.01408	-1.03064	-0.675372	-0.261758	-0.580325	-0.366211
29.5	-0.233146	0.101779	0.113243	0.175039	0.316965	0.0326234	0.206592	-0.50732	-0.54007	1.0709	0.0772002	-0.0937396	0.30211	0.282335	0.554708	1.13774	1.51386	-0.175201	0.0969525	-0.996469	0.683051	0.307459	-0.522465	-1.2708	1.10256	-0.406378	-0.145	-0.0490188	1.30037	1.45949	0.102794	0.244462	0.0639927	0.618992	-0.661713	0.640089	-0.016454	-0.363872	0.74104	0.279263	-0.089452	0.162858	0.217566	-1.02577	-1.05028	-0.704368	-0.269719	-0.53767	-0.325691
29.8333	-0.206971	0.135206	0.181298	0.217395	0.347647	0.0368365	0.206145	-0.508485	-0.542472	1.0812	0.0910353	-0.120944	0.285334	0.330511	0.582376	1.04025	1.43185	-0.113532	0.178377	-1.02818	0.713756	0.331972	-0.544881	-1.29741	1.047	-0.423066	-0.161311	-0.043208	1.28274	1.50207	0.107221	0.239857	0.0693775	0.611423	-0.656515	0.660534	0.0028638	-0.346204	0.745486	0.287111	-0.0853691	0.150618	0.18633	-1.04002	-1.04075	-0.705939	-0.284855	-0.498763	-0.287758
30.1667	-0.185908	0.103326	0.182639	0.255937	0.37102	0.0538293	0.220472	-0.511413	-0.54276	1.08946	0.0869628	-0.149308	0.270143	0.364102	0.593218	0.939871	1.34878	-0.0885829	0.200798	-1.06958	0.730519	0.356729	-0.491767	-1.29738	0.998864	-0.415024	-0.162791	-0.0531073	1.26842	1.52141	0.103415	0.198809	0.0846161	0.64214	-0.64988	0.667537	0.00987931	-0.363587	0.759068	0.297645	-0.0628138	0.136905	0.145986	-1.0431	-1.00614	-0.67534	-0.229142	-0.462373	-0.253883
30.5	-0.173246	0.0652629	0.16642	0.241868	0.343701	0.095254	0.258572	-0.509376	-0.538497	1.04027	0.0444291	-0.156689	0.265491	0.382794	0.597167	0.828896	1.25877	-0.0509791	0.236536	-1.09966	0.753949	0.374525	-0.429123	-1.27988	0.936601	-0.397583	-0.152635	-0.0567166	1.24483	1.54861	0.116592	0.186918	0.0996068	0.675598	-0.630455	0.663256	0.00759376	-0.3505	0.786738	0.315983	-0.05838	0.107721	0.1577	-0.950375	-0.991647	-0.672666	-0.204238	-0.397172	-0.198041
30.8333	-0.118973	0.0644805	0.181274	0.259514	0.358781	0.127943	0.269976	-0.501679	-0.525677	0.931901	-0.0260843	-0.192674	0.243607	0.375109	0.576958	0.719035	1.17554	0.0203226	0.320151	-1.10857	0.748637	0.38109	-0.395534	-1.26737	0.891658	-0.416418	-0.163009	-0.0575634	1.21324	1.57651	0.132556	0.189624	0.126212	0.700972	-0.610876	0.657855	0.0125482	-0.338676	0.791478	0.324071	-0.055277	0.0836233	0.140382	-0.855224	-0.984875	-0.673464	-0.196814	-0.349432	-0.165186
31.1667	-0.100772	0.0836082	0.216639	0.278364	0.372261	0.168972	0.281121	-0.496329	-0.520734	0.839723	-0.0738529	-0.196151	0.238829	0.307429	0.503337	0.616555	1.10883	0.0527015	0.350202	-1.11415	0.735719	0.375396	-0.356777	-1.25003	0.844967	-0.391768	-0.149823	-0.0296292	1.1811	1.58111	0.177977	0.185161	0.16078	0.757063	-0.61188	0.646966	0.0078651	-0.314143	0.785177	0.322271	-0.0502965	0.0787505	0.142299	-0.779474	-0.983439	-0.678013	-0.202362	-0.290816	-0.125895
31.5	-0.120561	0.0519888	0.210211	0.289131	0.378446	0.200195	0.281649	-0.502073	-0.523016	0.781051	-0.0865961	-0.162049	0.25536	0.255632	0.45775	0.531081	1.06099	0.0530226	0.341851	-1.12518	0.717216	0.357614	-0.293376	-1.23662	0.798424	-0.353225	-0.121804	-0.0364299	1.14775	1.59044	0.197405	0.194871	0.183367	0.801661	-0.635336	0.66931	0.0242319	-0.292602	0.781999	0.319522	-0.0393618	0.0756616	0.174637	-0.723799	-0.972022	-0.664484	-0.193521	-0.233155	-0.0884834
31.8333	-0.0937944	0.0621443	0.243444	0.276305	0.368895	0.213768	0.265362	-0.508861	-0.521892	0.754867	-0.0780064	-0.15497	0.256773	0.234882	0.44776	0.436147	0.975408	0.0664451	0.337781	-1.12587	0.703624	0.337689	-0.25507	-1.24323	0.753771	-0.313504	-0.0959912	-0.068911	1.11013	1.5955	0.220747	0.184386	0.194615	0.843386	-0.610233	0.708587	0.0520203	-0.27148	0.771923	0.307682	-0.00766594	0.0842871	0.214469	-0.687835	-0.978235	-0.673324	-0.184576	-0.195133	-0.0640026
32.1667	-0.0759446	0.0648596	0.268769	0.290119	0.384281	0.231101	0.252954	-0.499318	-0.508477	0.700353	-0.091003	-0.164656	0.246807	0.277674	0.488871	0.382634	0.937112	0.0818144	0.335532	-1.12902	0.702527	0.329102	-0.211151	-1.22952	0.71401	-0.263725	-0.0668711	-0.0822229	1.08766	1.60449	0.253213	0.187519	0.214703	0.906684	-0.594356	0.738232	0.0634872	-0.260829	0.76726	0.304406	0.0661643	0.0787708	0.245275	-0.623659	-0.976792	-0.674648	-0.172741	-0.17783	-0.056904
32.5	-0.0694161	0.032851	0.256056	0.296622	0.394715	0.227043	0.22416	-0.483969	-0.493697	0.676442	-0.0819695	-0.173436	0.240103	0.3313	0.533832	0.385173	0.947177	0.112056	0.352653	-1.12532	0.713492	0.342885	-0.163535	-1.17682	0.702825	-0.208383	-0.0355782	-0.0695403	1.07078	1.61637	0.272392	0.180618	0.219429	0.958013	-0.603867	0.761431	0.0702894	-0.253001	0.7753	0.319215	0.0946979	0.0985495	0.221432	-0.5601	-0.965503	-0.665095	-0.155092	-0.157646	-0.0473163
32.8333	-0.0554567	0.0343626	0.260519	0.302114	0.400676	0.222337	0.19668	-0.47566	-0.487466	0.655449	-0.0714429	-0.204178	0.221037	0.368902	0.55479	0.363435	0.906676	0.146583	0.377283	-1.12567	0.706031	0.32711	-0.112452	-1.12892	0.687645	-0.131881	0.00228167	-0.0574917	1.0539	1.64	0.28837	0.190736	0.21074	1.00253	-0.61322	0.753561	0.0509326	-0.256066	0.782628	0.328431	0.0700143	0.117932	0.205283	-0.519817	-0.96326	-0.668699	-0.138787	-0.112771	-0.0235646
33.1667	-0.0420386	0.0055207	0.239162	0.305927	0.410427	0.2116	0.165513	-0.456589	-0.478599	0.641533	-0.0624493	-0.223064	0.203968	0.392804	0.560263	0.342783	0.881612	0.171103	0.414899	-1.13221	0.676955	0.270335	-0.0630853	-1.09087	0.651696	-0.0522957	0.0307451	-0.0239471	1.03201	1.66112	0.291373	0.205503	0.203086	1.08403	-0.624458	0.698124	-0.00768198	-0.261622	0.723573	0.272799	0.0645123	0.151706	0.199013	-0.488831	-0.957362	-0.671166	-0.130054	-0.0618423	0.00528443
33.5	0.000903084	-0.0395228	0.2034	0.305366	0.415246	0.206492	0.145209	-0.452787	-0.482942	0.603921	-0.0726285	-0.259773	0.177696	0.36424	0.504062	0.337481	0.877638	0.184062	0.433512	-1.13717	0.663897	0.236308	-0.0168926	-1.05465	0.617009	0.0226486	0.0625865	0.0115085	0.998972	1.63902	0.288244	0.227059	0.197587	1.14489	-0.606052	0.658432	-0.0587357	-0.258887	0.686913	0.227309	0.0543441	0.178446	0.188461	-0.463967	-0.947376	-0.671242	-0.122879	-0.0119375	0.0332109
33.8333	0.0145805	-0.0470055	0.210731	0.329854	0.451136	0.19416	0.114066	-0.45026	-0.486563	0.533234	-0.10354	-0.295967	0.151491	0.337624	0.453873	0.341465	0.893598	0.197186	0.434513	-1.15001	0.664968	0.228812	0.0339351	-1.03358	0.554695	0.0932472	0.0953746	0.0248443	0.955237	1.59319	0.263856	0.244604	0.200356	1.19976	-0.600101	0.642637	-0.0868139	-0.244309	0.674817	0.209254	0.0255587	0.214221	0.182682	-0.434283	-0.942211	-0.681988	-0.124879	0.0175231	0.0390678
34.1667	0.0640564	0.00285169	0.264094	0.350431	0.481801	0.177875	0.0777864	-0.452739	-0.491525	0.467611	-0.11587	-0.318355	0.135596	0.353788	0.437243	0.338512	0.894095	0.216587	0.437609	-1.15654	0.674689	0.225183	-0.00350832	-1.00256	0.511479	0.155674	0.123669	0.0120381	0.915115	1.54636	0.247325	0.231153	0.209661	1.22069	-0.58066	0.628945	-0.0978468	-0.205605	0.684872	0.210395	0.00576637	0.228659	0.167493	-0.409529	-0.92686	-0.674497	-0.0838923	0.0429276	0.0409045
34.5	0.0909634	-0.0161027	0.25086	0.369274	0.506372	0.107562	-0.00644304	-0.458635	-0.500933	0.429318	-0.103105	-0.328109	0.132439	0.381955	0.426607	0.281726	0.817076	0.249583	0.450997	-1.16709	0.692998	0.232413	-0.0195845	-0.918721	0.474194	0.217417	0.153372	-0.0265061	0.883852	1.52096	0.23074	0.238597	0.207083	1.22558	-0.571612	0.630364	-0.0922725	-0.170194	0.672161	0.193399	-0.00660987	0.251901	0.16463	-0.331303	-0.926719	-0.685103	-0.0854912	0.0771343	0.052229
34.8333	0.112971	-0.0446608	0.229248	0.382527	0.517208	0.0948021	-0.013642	-0.467238	-0.511977	0.380465	-0.0926047	-0.333671	0.125117	0.398685	0.413642	0.21752	0.750318	0.307651	0.490707	-1.16201	0.696384	0.216145	-0.0191036	-0.818713	0.441301	0.280784	0.18274	-0.0551507	0.833159	1.54195	0.219511	0.235605	0.217802	1.21275	-0.579503	0.619334	-0.0901899	-0.185443	0.626354	0.153316	-0.0184176	0.282203	0.156189	-0.284315	-0.93984	-0.718834	-0.0783023	0.101697	0.0479586
35.1667	0.134521	-0.00612921	0.261813	0.316594	0.446033	0.0907803	-0.0193772	-0.479431	-0.523789	0.331978	-0.0804901	-0.335071	0.118379	0.389672	0.381637	0.143598	0.67402	0.393395	0.555356	-1.13792	0.701365	0.190197	-0.0287086	-0.772574	0.396381	0.33539	0.209713	-0.0530324	0.797212	1.56201	0.233046	0.224411	0.219162	1.21636	-0.605212	0.605999	-0.0945144	-0.16494	0.599684	0.123063	-0.0167321	0.304841	0.138722	-0.26177	-0.904831	-0.697243	-0.0928826	0.131473	0.0483067
35.5	0.147135	0.0270583	0.29039	0.250335	0.389918	0.0893216	-0.0269913	-0.491413	-0.534995	0.283208	-0.0640508	-0.342856	0.106656	0.332842	0.316886	0.0670315	0.589067	0.405344	0.54953	-1.12681	0.702686	0.169003	-0.0351164	-0.691679	0.352118	0.392887	0.233947	-0.0368589	0.772159	1.53678	0.241335	0.219001	0.222407	1.1991	-0.62345	0.584359	-0.10235	-0.151317	0.590664	0.110215	0.00447059	0.338377	0.115988	-0.23713	-0.881119	-0.683235	-0.149913	0.167621	0.0538812
35.8333	0.133012	0.0244095	0.287809	0.226739	0.381317	0.0706101	-0.0492098	-0.490915	-0.528349	0.254415	-0.0352497	-0.34114	0.100627	0.297339	0.281528	0.00701265	0.539339	0.408165	0.537657	-1.1256	0.703378	0.154122	-0.060882	-0.614017	0.282055	0.399062	0.205752	-0.0256851	0.747213	1.45787	0.241844	0.218971	0.234851	1.2062	-0.622715	0.577182	-0.0928276	-0.131132	0.58071	0.0964242	-0.00463747	0.372128	0.102532	-0.21377	-0.836053	-0.643343	-0.178244	0.205008	0.0617123
36.1667	0.175188	-0.0239092	0.247223	0.231345	0.403155	0.0759458	-0.0460635	-0.48021	-0.509106	0.227491	-0.00965463	-0.322133	0.107376	0.281344	0.26702	-0.0542371	0.470668	0.440426	0.544125	-1.12338	0.680321	0.116773	-0.100278	-0.554705	0.21248	0.435682	0.203618	-0.0281444	0.71624	1.37988	0.235238	0.205122	0.230971	1.19471	-0.623812	0.588879	-0.079304	-0.116326	0.560686	0.0769391	0.0179373	0.413932	0.0786734	-0.200526	-0.735263	-0.563439	-0.187025	0.222826	0.0506588
36.5	0.182438	-0.0431579	0.231342	0.243063	0.423707	0.127194	-0.00973832	-0.507123	-0.53129	0.207994	0.0180303	-0.300143	0.114651	0.28762	0.270835	-0.108683	0.419798	0.478994	0.572491	-1.12125	0.660818	0.0852388	-0.0948059	-0.486703	0.124047	0.489451	0.220991	-0.0580959	0.695097	1.29958	0.22452	0.197335	0.259483	1.20624	-0.615575	0.579964	-0.0773182	-0.0823153	0.545192	0.0561731	0.0100385	0.454239	0.0358499	-0.179644	-0.675659	-0.529768	-0.190566	0.222812	0.0138192
36.8333	0.195947	-0.0212488	0.263914	0.23076	0.415416	0.127231	-0.0333087	-0.527524	-0.546187	0.161173	0.0124366	-0.302669	0.104282	0.251673	0.228885	-0.161386	0.373275	0.496395	0.599463	-1.12671	0.656172	0.0690626	-0.113228	-0.412144	0.0411525	0.537823	0.23896	-0.0852007	0.651851	1.23902	0.213525	0.199289	0.285942	1.20694	-0.590438	0.585289	-0.0696359	-0.0658519	0.505325	0.0175348	0.00310081	0.500278	0.0199537	-0.168029	-0.621183	-0.501159	-0.184747	0.222399	-0.0336932
37.1667	0.198738	-0.00418993	0.299802	0.224072	0.414281	0.113682	-0.060582	-0.53484	-0.54401	0.155664	0.0449263	-0.368768	0.0664742	0.247233	0.227292	-0.153277	0.405834	0.488859	0.594974	-1.13861	0.655697	0.0578524	-0.109206	-0.334248	-0.0284843	0.57974	0.252965	-0.114124	0.602749	1.17867	0.209726	0.207043	0.296164	1.19271	-0.55134	0.589521	-0.0633007	-0.0753225	0.513636	0.0240522	-0.0344633	0.539118	0.0205314	-0.171697	-0.555361	-0.457688	-0.179929	0.224497	-0.0714613
37.5	0.168681	0.00592122	0.312621	0.22522	0.418713	0.100797	-0.0881409	-0.54855	-0.550418	0.202528	0.112709	-0.373272	0.0769352	0.208722	0.196493	-0.168455	0.375865	0.487767	0.580242	-1.12579	0.670215	0.064382	-0.115956	-0.262618	-0.112516	0.567865	0.237449	-0.138803	0.558249	1.10209	0.183276	0.23223	0.299994	1.18638	-0.539295	0.587545	-0.0633795	-0.0673739	0.545498	0.0413761	-0.0046831	0.556986	0.0177004	-0.173821	-0.485995	-0.416648	-0.17134	0.231901	-0.0930913
37.8333	0.185911	-0.00811714	0.294365	0.273551	0.46461	0.0774303	-0.124705	-0.571466	-0.571096	0.189009	0.129321	-0.323297	0.120829	0.182755	0.177788	-0.199863	0.324201	0.504063	0.592442	-1.09743	0.705389	0.0833308	-0.159324	-0.180027	-0.17448	0.527166	0.207013	-0.16636	0.510766	1.0231	0.167337	0.242665	0.276497	1.19045	-0.557718	0.597784	-0.0618661	-0.0371255	0.587651	0.0722416	0.0203153	0.575099	-0.00406986	-0.171353	-0.41407	-0.379929	-0.161722	0.237921	-0.116975
38.1667	0.154028	-0.029302	0.268864	0.323478	0.502468	0.0587941	-0.157753	-0.630737	-0.615785	0.18669	0.161592	-0.28233	0.151922	0.175853	0.179618	-0.216468	0.296779	0.558536	0.634021	-1.06726	0.714819	0.0853617	-0.171978	-0.103302	-0.208157	0.529333	0.203141	-0.168752	0.482199	0.959367	0.160936	0.241588	0.263021	1.2034	-0.559189	0.59862	-0.0773712	-0.0305654	0.667738	0.137579	0.0186439	0.629192	-0.0466069	-0.160331	-0.333313	-0.338086	-0.119858	0.246084	-0.136205
38.5	0.170889	-0.0487883	0.248611	0.343853	0.499311	0.0460821	-0.181862	-0.669283	-0.638963	0.19944	0.197888	-0.234338	0.18491	0.191986	0.200269	-0.242867	0.242033	0.595295	0.66692	-1.06296	0.727321	0.0811867	-0.178406	-0.0657098	-0.25522	0.540278	0.204534	-0.169481	0.451343	0.87116	0.152109	0.243455	0.247602	1.26754	-0.544832	0.565686	-0.106565	-0.0310429	0.724863	0.180171	0.0544084	0.699638	-0.0827661	-0.156584	-0.250893	-0.285364	-0.05277	0.240691	-0.175233
38.8333	0.171139	-0.0463498	0.251365	0.357854	0.497738	0.0290622	-0.212677	-0.687247	-0.646117	0.221832	0.23873	-0.216518	0.196419	0.187165	0.197173	-0.257268	0.223562	0.605113	0.683818	-1.08393	0.718186	0.0701565	-0.192381	-0.044778	-0.294239	0.535551	0.196624	-0.176019	0.428748	0.777946	0.144123	0.23889	0.222984	1.34095	-0.542166	0.525824	-0.133351	-0.0163417	0.765149	0.206422	0.107372	0.757759	-0.108524	-0.162905	-0.178874	-0.231533	-0.0374492	0.239899	-0.207158
39.1667	0.151619	-0.0330649	0.256423	0.411282	0.535716	0.0198278	-0.231076	-0.698848	-0.64699	0.286926	0.301949	-0.214574	0.200974	0.137364	0.15233	-0.274861	0.180544	0.607711	0.680913	-1.08997	0.697348	0.0348311	-0.2187	0.0102198	-0.327786	0.533681	0.186516	-0.193074	0.398859	0.683999	0.140816	0.253021	0.189501	1.41542	-0.54553	0.444543	-0.20185	-0.000552826	0.755002	0.187906	0.132347	0.815334	-0.118823	-0.161092	-0.113176	-0.191607	-0.0175031	0.238495	-0.235133
39.5	0.149908	-0.0561897	0.226548	0.438789	0.544933	0.00468896	-0.257943	-0.706385	-0.645156	0.341155	0.34618	-0.168008	0.228552	0.0849177	0.119244	-0.283704	0.176917	0.544695	0.59223	-1.09635	0.635107	-0.0451364	-0.226204	0.099097	-0.355062	0.527853	0.171281	-0.191312	0.367024	0.589672	0.128565	0.290456	0.168702	1.45322	-0.551097	0.369289	-0.259004	0.013925	0.715917	0.150346	0.138868	0.853703	-0.115074	-0.141867	-0.0521884	-0.162408	0.020208	0.241237	-0.258789
39.8333	0.140111	-0.0960937	0.171209	0.402529	0.494247	-0.00108973	-0.273115	-0.701393	-0.635565	0.30386	0.329971	-0.0767607	0.279628	0.0710809	0.133327	-0.283168	0.178988	0.51105	0.519697	-1.0834	0.597547	-0.110079	-0.204303	0.181541	-0.409529	0.521213	0.16128	-0.169392	0.34999	0.514574	0.112559	0.322438	0.189253	1.47125	-0.577077	0.302141	-0.307892	0.0345678	0.699706	0.124618	0.150253	0.88845	-0.102533	-0.0659887	-0.011239	-0.151719	0.0420236	0.241806	-0.280791
40.1667	0.0978165	-0.0874243	0.171161	0.334637	0.419224	-0.0182587	-0.298606	-0.700181	-0.627892	0.267192	0.333815	0.0365767	0.329456	0.102003	0.179732	-0.279645	0.177929	0.481386	0.463698	-1.06297	0.578603	-0.155772	-0.218041	0.244033	-0.46087	0.518798	0.154643	-0.165213	0.329519	0.420901	0.116633	0.358445	0.213054	1.47051	-0.61941	0.24529	-0.343136	0.0596613	0.684045	0.104202	0.167372	0.922947	-0.081422	0.0316233	0.0214177	-0.152868	-0.0182665	0.226476	-0.312233
40.5	0.0706523	-0.0985813	0.163389	0.259658	0.344467	-0.0512507	-0.334461	-0.707959	-0.626917	0.229056	0.33536	0.17576	0.388845	0.124132	0.206915	-0.27454	0.17564	0.466892	0.424502	-1.05836	0.535269	-0.204392	-0.22842	0.279178	-0.500726	0.513791	0.148829	-0.167635	0.311932	0.341955	0.114047	0.382303	0.226983	1.44542	-0.601296	0.20599	-0.369383	0.0822399	0.654823	0.0720304	0.197997	0.977474	-0.0863065	0.0326646	0.0624768	-0.132422	-0.0486096	0.181156	-0.360935
40.8333	0.0379993	-0.122764	0.144248	0.174597	0.264185	-0.0141051	-0.283723	-0.716753	-0.627429	0.21791	0.349171	0.263891	0.40478	0.176289	0.252756	-0.281068	0.153544	0.432367	0.357367	-1.07731	0.529418	-0.230268	-0.219188	0.302432	-0.545737	0.510044	0.145209	-0.172185	0.305726	0.280042	0.113401	0.409627	0.209051	1.39068	-0.587868	0.172369	-0.399731	0.105963	0.657038	0.0576902	0.2276	1.01121	-0.0718704	0.0271209	0.11459	-0.112561	-0.0425655	0.16452	-0.385354
41.1667	0.0150904	-0.159314	0.113488	0.116408	0.222924	0.0360934	-0.232342	-0.723741	-0.623243	0.229347	0.376182	0.272114	0.377198	0.201934	0.264855	-0.278147	0.151809	0.405578	0.302615	-1.09301	0.523554	-0.25924	-0.215913	0.33859	-0.598869	0.506944	0.14236	-0.220384	0.293756	0.239271	0.098508	0.451233	0.177435	1.33202	-0.565432	0.180671	-0.383662	0.129932	0.661216	0.0478792	0.243927	1.04579	-0.0566208	0.0407507	0.164268	-0.0886191	0.00385995	0.142846	-0.413471
41.5	0.0279531	-0.155125	0.110235	0.0994206	0.221844	0.0939256	-0.183797	-0.726878	-0.611421	0.273949	0.409232	0.268771	0.34625	0.200117	0.247315	-0.278	0.140488	0.396021	0.27025	-1.09505	0.514473	-0.282762	-0.243587	0.401883	-0.638137	0.501749	0.13513	-0.25802	0.294123	0.179596	0.0814885	0.491215	0.156592	1.27727	-0.55136	0.185951	-0.381286	0.1375	0.660041	0.0365882	0.241374	1.07893	-0.0354054	0.0721706	0.201055	-0.0849438	-0.00856446	0.120278	-0.443879
41.8333	-0.0218884	-0.208337	0.0496199	0.0830744	0.21752	0.157391	-0.139636	-0.722004	-0.592368	0.261332	0.394296	0.278284	0.328602	0.177023	0.211828	-0.286907	0.115493	0.400452	0.264271	-1.11027	0.514507	-0.292772	-0.2465	0.465554	-0.668083	0.508132	0.139153	-0.278896	0.295573	0.115915	0.0604772	0.535049	0.123833	1.27639	-0.591095	0.163328	-0.39741	0.131159	0.649288	0.020919	0.205425	1.12171	-0.0179143	0.116566	0.270768	-0.0496799	-0.0418559	0.0995617	-0.476466
42.1667	-0.0324376	-0.266149	-0.0144925	0.057831	0.208936	0.171956	-0.140354	-0.681532	-0.542236	0.287284	0.411522	0.324381	0.332055	0.117605	0.153388	-0.328187	0.056596	0.401763	0.260544	-1.1257	0.533797	-0.281791	-0.260797	0.488767	-0.689594	0.514029	0.141717	-0.303413	0.301683	0.0294359	0.0359145	0.566329	0.0792515	1.29399	-0.625946	0.146624	-0.413198	0.131043	0.650005	0.0209941	0.129455	1.16138	-0.00116571	0.137258	0.307353	-0.0493586	-0.0801836	0.0980739	-0.492407
42.5	-0.0217875	-0.245367	0.00319502	0.0464474	0.207652	0.199738	-0.126953	-0.642796	-0.504213	0.285158	0.405506	0.430969	0.362425	0.0638438	0.111662	-0.400255	-0.0268707	0.422375	0.26601	-1.1367	0.552419	-0.273402	-0.283738	0.478082	-0.735788	0.516079	0.141722	-0.319879	0.307426	-0.0672298	0.0481108	0.605147	0.0679592	1.33869	-0.643567	0.122011	-0.427592	0.131976	0.648184	0.0156624	0.0762345	1.19455	0.0164086	0.143877	0.359589	-0.0302599	-0.129889	0.103489	-0.497208
42.8333	-0.0529058	-0.253307	0.00692654	0.0323364	0.200732	0.233404	-0.105525	-0.636777	-0.498207	0.24817	0.377205	0.510144	0.380499	0.027021	0.0921138	-0.456863	-0.0802628	0.411942	0.249827	-1.14478	0.571969	-0.27496	-0.293918	0.471717	-0.793606	0.505673	0.143986	-0.324648	0.317778	-0.155842	0.0560564	0.633623	0.0558938	1.37152	-0.663455	0.117741	-0.435022	0.1388	0.634402	-0.0117519	0.0487223	1.22286	0.0357814	0.183889	0.417643	-0.0026973	-0.13904	0.0952547	-0.509595
43.1667	-0.0501991	-0.244343	0.0249503	0.0207179	0.190537	0.259916	-0.0866928	-0.646276	-0.502389	0.191997	0.342983	0.543594	0.37566	0.000421696	0.0817816	-0.47694	-0.0991224	0.399478	0.245276	-1.15138	0.593481	-0.280386	-0.320729	0.473391	-0.845281	0.49184	0.157779	-0.345481	0.322458	-0.226735	0.0396053	0.663522	0.0604747	1.3508	-0.67332	0.127105	-0.434716	0.143651	0.635176	-0.0253937	0.0467684	1.22576	0.0605537	0.229733	0.488912	0.0388995	-0.0914812	0.0955576	-0.51817
43.5	-0.0663069	-0.213969	0.0594622	0.0232028	0.19509	0.27871	-0.0801465	-0.604571	-0.471221	0.15587	0.330323	0.593679	0.386425	-0.0265436	0.0655498	-0.488182	-0.113154	0.417757	0.222426	-1.16371	0.574999	-0.313444	-0.350182	0.461093	-0.885235	0.47432	0.166173	-0.373433	0.319945	-0.240562	0.0238893	0.688029	0.0593053	1.34294	-0.676917	0.141164	-0.428629	0.150467	0.674045	0.0123413	0.0319563	1.24091	0.0832403	0.286559	0.540498	0.0581563	-0.0792294	0.0771347	-0.53734
43.8333	-0.0974447	-0.199079	0.0720765	0.00778119	0.177853	0.324821	-0.0409835	-0.576545	-0.459855	0.167959	0.348566	0.705487	0.421824	-0.0372095	0.0718887	-0.495675	-0.131249	0.424024	0.209956	-1.18292	0.500301	-0.401047	-0.385176	0.469414	-0.860551	0.449677	0.162903	-0.359758	0.307725	-0.263947	0.00100336	0.704676	0.0621606	1.30079	-0.680836	0.14495	-0.431401	0.155518	0.68386	0.0221422	0.0344334	1.24994	0.0912662	0.341898	0.599555	0.0882784	-0.0829404	0.0663817	-0.551611
44.1667	-0.129413	-0.227216	0.0557529	0.0467145	0.214183	0.389348	0.00896591	-0.542131	-0.443844	0.232044	0.392598	0.752378	0.410481	-0.0372491	0.0868479	-0.453282	-0.0931867	0.415964	0.198697	-1.20576	0.476851	-0.446555	-0.436265	0.494672	-0.845325	0.437344	0.167696	-0.377182	0.285204	-0.291236	-0.0302704	0.733551	0.0372839	1.26799	-0.675914	0.157209	-0.422312	0.164841	0.679358	0.0150256	0.0470003	1.26163	0.110938	0.380705	0.643857	0.103698	-0.122192	0.0669863	-0.558341
44.5	-0.154949	-0.234864	0.0547201	0.0774388	0.228731	0.452841	0.051024	-0.531407	-0.446747	0.263075	0.404246	0.77443	0.388084	-0.0739739	0.0715597	-0.395119	-0.0373045	0.411618	0.194021	-1.21459	0.450121	-0.496706	-0.500892	0.497267	-0.842853	0.425966	0.171502	-0.384399	0.290937	-0.332222	-0.0261261	0.765793	-0.00311543	1.25114	-0.629577	0.165883	-0.419888	0.174167	0.676314	0.00304609	0.0703627	1.27363	0.125202	0.372452	0.673333	0.10266	-0.147716	0.0770559	-0.557468
44.8333	-0.174118	-0.220087	0.0727636	0.0951745	0.233643	0.469964	0.047823	-0.533162	-0.459368	0.321419	0.432361	0.790162	0.367926	-0.101517	0.0593168	-0.362388	-0.0046793	0.363872	0.137525	-1.22312	0.40473	-0.552092	-0.547907	0.49231	-0.832446	0.405986	0.159311	-0.369594	0.28339	-0.434078	-0.0277357	0.804849	-0.0536846	1.23674	-0.588165	0.212492	-0.395174	0.18869	0.668003	-0.00557602	0.0634	1.28119	0.143412	0.380627	0.722129	0.123841	-0.162224	0.0912141	-0.550245
45.1667	-0.190875	-0.236914	0.0702268	0.118221	0.241213	0.451695	0.027208	-0.526022	-0.460836	0.352813	0.435954	0.800549	0.346833	-0.118186	0.0555011	-0.309317	0.0591399	0.28334	0.0477375	-1.24511	0.36547	-0.602348	-0.590847	0.506735	-0.805593	0.392302	0.147216	-0.393226	0.280012	-0.507158	-0.0524773	0.839142	-0.0678885	1.25156	-0.565445	0.26803	-0.36721	0.187586	0.647643	-0.0362221	0.0366923	1.28343	0.167413	0.404031	0.732521	0.113353	-0.181717	0.0992177	-0.544449
45.5	-0.227169	-0.24596	0.0756831	0.141373	0.248046	0.446958	0.0221479	-0.52102	-0.464444	0.428321	0.470161	0.822854	0.336444	-0.118042	0.0673942	-0.273366	0.0914389	0.232729	-0.00909888	-1.24437	0.356046	-0.62397	-0.623248	0.501336	-0.778897	0.375347	0.136592	-0.397768	0.283718	-0.490672	-0.0947161	0.878644	-0.0891205	1.25841	-0.566491	0.322581	-0.35543	0.189359	0.634673	-0.058393	0.0148385	1.27629	0.194321	0.443188	0.768608	0.124944	-0.153653	0.0934359	-0.55115
45.8333	-0.207175	-0.231307	0.106153	0.141523	0.224886	0.45785	0.032591	-0.533804	-0.483158	0.480065	0.483614	0.84719	0.325459	-0.12374	0.0704391	-0.24879	0.109425	0.243923	0.00731215	-1.2304	0.370013	-0.616333	-0.628291	0.504662	-0.730502	0.369928	0.144983	-0.408987	0.299272	-0.430545	-0.116463	0.91896	-0.0872789	1.24659	-0.571338	0.34282	-0.39258	0.189699	0.677355	-0.0288135	0.0256865	1.25664	0.215266	0.488178	0.788692	0.116823	-0.0859678	0.100752	-0.545148
46.1667	-0.238592	-0.208675	0.14351	0.111894	0.180495	0.449708	0.0248424	-0.547375	-0.50531	0.49665	0.473362	0.848771	0.301107	-0.137379	0.0652273	-0.222925	0.136887	0.229909	0.023966	-1.21122	0.416185	-0.600342	-0.633578	0.527506	-0.689636	0.363107	0.153025	-0.417506	0.328367	-0.377603	-0.126709	0.964268	-0.0819149	1.23737	-0.575739	0.334625	-0.431517	0.187786	0.693676	-0.0121229	0.0151689	1.24648	0.240228	0.535517	0.751129	0.0597776	-0.0452473	0.0970533	-0.55243
46.5	-0.252132	-0.196897	0.16475	0.0327539	0.0983746	0.40851	-0.00272085	-0.557298	-0.523932	0.49718	0.457229	0.835533	0.271682	-0.188942	0.0214318	-0.234929	0.127175	0.211286	0.0206282	-1.19226	0.414632	-0.625568	-0.6385	0.517706	-0.646467	0.347187	0.152045	-0.427993	0.355218	-0.338081	-0.134136	1.00296	-0.127203	1.26665	-0.577275	0.354652	-0.452511	0.199558	0.699264	-0.000245324	0.02505	1.24032	0.294193	0.586723	0.736023	0.0215276	-0.0247444	0.102745	-0.554617
46.8333	-0.281147	-0.19376	0.172449	-0.00704996	0.0677664	0.383005	-0.0186252	-0.56648	-0.541644	0.484034	0.436978	0.813982	0.241738	-0.171025	0.0482947	-0.257481	0.110175	0.220936	0.020769	-1.16964	0.44285	-0.635921	-0.633042	0.486538	-0.615665	0.344323	0.157983	-0.430796	0.40042	-0.32158	-0.142142	1.04115	-0.173279	1.28015	-0.611471	0.343884	-0.484175	0.210797	0.711533	0.0155483	0.0384882	1.25331	0.317662	0.646177	0.731016	0.00393592	-0.00833767	0.0873342	-0.566103
47.1667	-0.272551	-0.186358	0.185177	0.000976064	0.0798422	0.365784	-0.0296632	-0.57304	-0.558138	0.434394	0.396704	0.798176	0.217922	-0.157758	0.0589164	-0.318415	0.03766	0.22669	0.00641393	-1.12225	0.457228	-0.658902	-0.63832	0.465857	-0.588405	0.336361	0.164939	-0.431829	0.447069	-0.330047	-0.160452	1.07899	-0.163162	1.24902	-0.659159	0.326736	-0.509163	0.212414	0.714483	0.0124137	0.0683321	1.25991	0.332916	0.705231	0.718729	-0.0198478	-0.00780918	0.0674933	-0.587034
47.5	-0.257107	-0.173937	0.214287	0.00477824	0.0805065	0.360342	-0.023613	-0.576202	-0.569107	0.356679	0.341546	0.806159	0.208502	-0.116123	0.0913534	-0.338915	0.0295411	0.225972	-0.0039506	-1.0894	0.453371	-0.698505	-0.646602	0.457982	-0.548694	0.324103	0.156538	-0.428129	0.472608	-0.340691	-0.150333	1.11934	-0.155879	1.25888	-0.677346	0.288885	-0.546308	0.194699	0.692638	0.00252679	0.0465113	1.27581	0.344418	0.7739	0.718026	-0.0360009	-0.0197693	0.0590522	-0.604532
47.8333	-0.271837	-0.178734	0.231819	-0.0343621	0.038826	0.357421	-0.0189944	-0.586408	-0.583177	0.321054	0.325228	0.796252	0.182925	-0.0759831	0.117314	-0.344806	0.0310135	0.26903	0.023667	-1.06668	0.427	-0.748043	-0.633403	0.461704	-0.525776	0.319748	0.154817	-0.431492	0.491321	-0.35714	-0.144384	1.16659	-0.11425	1.28481	-0.648611	0.23741	-0.590852	0.165295	0.648275	-0.0311037	0.0204558	1.29459	0.370288	0.835065	0.710037	-0.0533801	-0.0346626	0.0576873	-0.617192
48.1667	-0.263785	-0.218758	0.216535	-0.0497592	0.0310192	0.350894	-0.0233145	-0.605124	-0.607475	0.288703	0.306027	0.766325	0.147861	-0.0494432	0.132563	-0.352987	0.0282385	0.257769	-0.00280493	-1.03902	0.420638	-0.781723	-0.617593	0.476292	-0.505668	0.291466	0.138199	-0.422813	0.506238	-0.382623	-0.153702	1.22813	-0.124015	1.26917	-0.615272	0.20115	-0.619422	0.141215	0.554004	-0.109486	0.0161678	1.30892	0.409724	0.894353	0.702074	-0.0707043	-0.0746005	0.0587084	-0.62518
48.5	-0.26619	-0.228022	0.22699	-0.0308084	0.0576873	0.343341	-0.0301884	-0.619279	-0.628074	0.269139	0.296177	0.72089	0.103396	-0.0236595	0.141497	-0.356842	0.0252687	0.244296	-0.0364577	-1.01365	0.415286	-0.8077	-0.593396	0.514951	-0.475184	0.270262	0.117714	-0.438833	0.526529	-0.386484	-0.168129	1.2675	-0.157477	1.21746	-0.6083	0.202357	-0.621876	0.10529	0.484687	-0.164103	0.0110763	1.31659	0.429789	0.939513	0.686299	-0.0939315	-0.138349	0.059404	-0.628434
48.8333	-0.242705	-0.236377	0.237304	-0.0330034	0.0533275	0.336557	-0.0332514	-0.624223	-0.637511	0.241282	0.275627	0.68603	0.073397	-0.0041598	0.146923	-0.335134	0.0642297	0.212142	-0.0745393	-0.971241	0.435212	-0.816535	-0.586273	0.536092	-0.458016	0.258146	0.099481	-0.413505	0.557958	-0.400151	-0.188833	1.30112	-0.152252	1.17106	-0.616181	0.223083	-0.601841	0.05374	0.432106	-0.200788	-0.0430427	1.32335	0.432986	0.99892	0.657713	-0.127735	-0.154508	0.0679289	-0.621701
49.1667	-0.203588	-0.279591	0.206834	-0.0810407	0.00970882	0.330878	-0.040029	-0.56617	-0.597179	0.165472	0.222592	0.659067	0.0459585	-0.00222769	0.142596	-0.295337	0.135473	0.19291	-0.100505	-0.945635	0.455087	-0.823752	-0.585829	0.531713	-0.449751	0.232513	0.0812413	-0.415328	0.581809	-0.39848	-0.216793	1.32165	-0.136572	1.12504	-0.604527	0.249428	-0.58909	0.0282112	0.429971	-0.191606	-0.078127	1.32851	0.440379	1.04432	0.638614	-0.152047	-0.186698	0.0870571	-0.603215
49.5	-0.187032	-0.304501	0.19081	-0.105689	-0.00555169	0.333367	-0.0379286	-0.540557	-0.596091	0.109659	0.190516	0.623577	0.0137621	-0.0248926	0.112714	-0.25486	0.204189	0.178372	-0.124207	-0.930539	0.475416	-0.828047	-0.594762	0.498525	-0.429861	0.207195	0.0672408	-0.426547	0.603893	-0.4243	-0.22857	1.34943	-0.147385	1.14046	-0.57685	0.281815	-0.582696	0.000595491	0.454143	-0.160029	-0.0802045	1.3546	0.447861	1.0903	0.635018	-0.165193	-0.231962	0.0911416	-0.596681
49.8333	-0.177909	-0.30908	0.196751	-0.124648	-0.0165058	0.325334	-0.0466318	-0.54927	-0.620989	0.0976198	0.187406	0.548484	-0.0383712	-0.0500333	0.0837621	-0.222759	0.254849	0.169623	-0.148295	-0.91317	0.496976	-0.83257	-0.618948	0.480371	-0.393197	0.187882	0.0579685	-0.445978	0.622792	-0.431868	-0.235871	1.37039	-0.1972	1.14611	-0.508497	0.306998	-0.573214	-0.0382237	0.445116	-0.144131	-0.0841097	1.39686	0.443605	1.08573	0.631429	-0.16577	-0.261244	0.107325	-0.589505
50.1667	-0.130116	-0.348064	0.169702	-0.123853	-0.00839126	0.321265	-0.0539919	-0.554359	-0.639203	0.170421	0.23561	0.439379	-0.101863	-0.0652615	0.0670221	-0.164626	0.341667	0.191362	-0.157793	-0.87986	0.53818	-0.818223	-0.608605	0.481374	-0.345686	0.153491	0.0425808	-0.44124	0.627079	-0.418519	-0.248566	1.39401	-0.240965	1.15012	-0.474991	0.334831	-0.565941	-0.0745007	0.419595	-0.149357	-0.0891346	1.45531	0.435188	1.03952	0.601755	-0.190438	-0.277337	0.136147	-0.570341
50.5	-0.0950131	-0.354219	0.157648	-0.0938935	0.0229344	0.317546	-0.0659406	-0.55671	-0.652074	0.277581	0.291292	0.275143	-0.194143	-0.0610094	0.0646809	-0.126732	0.382946	0.175927	-0.17782	-0.842541	0.611238	-0.777417	-0.61367	0.492817	-0.290968	0.133472	0.0237851	-0.427625	0.639979	-0.458196	-0.251997	1.42146	-0.252011	1.15938	-0.504631	0.350661	-0.569887	-0.116831	0.397986	-0.152832	-0.0734524	1.49928	0.432196	1.00462	0.600506	-0.193271	-0.282661	0.160847	-0.554889
50.8333	-0.0702209	-0.354194	0.149575	-0.0422481	0.0750232	0.241543	-0.150482	-0.559003	-0.66772	0.351889	0.316864	0.181905	-0.22943	-0.097901	0.030873	-0.0836698	0.45242	0.163374	-0.210063	-0.822696	0.649122	-0.766826	-0.626194	0.504781	-0.240118	0.114213	0.00312382	-0.407746	0.652941	-0.498078	-0.253067	1.43022	-0.220122	1.16425	-0.54147	0.372432	-0.570315	-0.152963	0.3979	-0.134911	-0.0870733	1.56015	0.43992	0.98142	0.584687	-0.206958	-0.292563	0.172545	-0.554013
51.1667	-0.0386124	-0.368055	0.133393	-0.0025346	0.0980775	0.13227	-0.2501	-0.544116	-0.669476	0.424547	0.342033	0.193249	-0.204207	-0.109155	0.029988	-0.00252999	0.548871	0.122296	-0.256223	-0.794237	0.69566	-0.756616	-0.649203	0.492344	-0.183834	0.0912585	-0.0162896	-0.401447	0.661952	-0.51505	-0.251769	1.45121	-0.181225	1.19113	-0.585796	0.364747	-0.598045	-0.173405	0.419579	-0.101466	-0.0799403	1.64148	0.448118	0.947482	0.573863	-0.221882	-0.293454	0.184877	-0.551847
51.5	-0.020041	-0.400816	0.104507	-0.0218966	0.0628419	0.0338227	-0.321842	-0.508301	-0.662602	0.426952	0.3205	0.216011	-0.185081	-0.0476198	0.0910694	0.102894	0.663461	0.0842007	-0.286769	-0.778778	0.721797	-0.759175	-0.641643	0.469668	-0.143532	0.0694812	-0.0327675	-0.40383	0.665566	-0.522886	-0.253113	1.46449	-0.168356	1.23764	-0.61813	0.352593	-0.613415	-0.200644	0.424155	-0.081061	-0.0630922	1.70372	0.448544	0.913104	0.569886	-0.223635	-0.256333	0.189485	-0.5518
51.8333	0.00643028	-0.388089	0.124527	-0.0352864	0.0462511	-0.0109579	-0.333409	-0.500052	-0.682003	0.422849	0.307732	0.219168	-0.176208	0.00370272	0.127708	0.200384	0.763595	0.0368894	-0.330061	-0.7643	0.7343	-0.780857	-0.622728	0.465712	-0.122345	0.0458378	-0.0531616	-0.40855	0.68382	-0.52302	-0.256102	1.46969	-0.147738	1.2442	-0.605673	0.392736	-0.596446	-0.210375	0.425914	-0.0682929	-0.0527929	1.7626	0.4428	0.895758	0.547437	-0.248009	-0.226193	0.197003	-0.542505
52.1667	0.0142029	-0.402525	0.113135	-0.0231709	0.053826	0.0136154	-0.297574	-0.528866	-0.731731	0.397129	0.285385	0.178285	-0.192449	0.0246053	0.131745	0.262336	0.810424	0.0210617	-0.328719	-0.739755	0.720515	-0.823777	-0.614459	0.463769	-0.0966239	0.0155713	-0.0765951	-0.401596	0.683382	-0.523002	-0.261302	1.47443	-0.147754	1.19703	-0.600579	0.418877	-0.590843	-0.209809	0.409388	-0.0756062	-0.0192657	1.82685	0.427805	0.897247	0.520554	-0.270684	-0.198244	0.201343	-0.529471
52.5	-0.0139485	-0.453065	0.0654555	-0.0202247	0.0390411	0.0260563	-0.286127	-0.563449	-0.77384	0.37142	0.269998	0.0646989	-0.244374	0.0264311	0.119692	0.308627	0.855477	0.00450647	-0.349392	-0.717835	0.711596	-0.858628	-0.624555	0.46822	-0.0551111	-0.0159894	-0.0966582	-0.376651	0.689912	-0.523904	-0.279102	1.46973	-0.168584	1.10493	-0.594847	0.438587	-0.581606	-0.215256	0.391736	-0.0802024	-0.0146764	1.89519	0.42147	0.894948	0.495473	-0.290468	-0.167291	0.205087	-0.521016
52.8333	0.00839383	-0.489342	0.0220341	-0.0163324	0.0331807	0.0210681	-0.288323	-0.562797	-0.780559	0.370541	0.270077	-0.0194208	-0.282625	0.0244363	0.110358	0.371078	0.951783	-0.0343862	-0.40166	-0.698161	0.724822	-0.860627	-0.623519	0.498436	-0.00616883	-0.0358877	-0.114085	-0.377171	0.691125	-0.478176	-0.279043	1.46466	-0.189915	1.02133	-0.594825	0.438904	-0.584767	-0.230611	0.426696	-0.0260026	-0.0357741	1.96777	0.421364	0.874172	0.475952	-0.306392	-0.193772	0.205445	-0.519659
53.1667	-0.00985137	-0.526864	-0.0274335	-0.0169541	0.0243766	0.00554479	-0.303195	-0.563341	-0.789459	0.393316	0.285634	-0.0602658	-0.295945	0.0257607	0.106236	0.427669	1.04642	-0.073876	-0.468531	-0.679002	0.742331	-0.860229	-0.621052	0.507062	0.0510315	-0.0649986	-0.139966	-0.375491	0.690345	-0.469094	-0.249085	1.45939	-0.226948	0.963128	-0.597666	0.436658	-0.581274	-0.243246	0.443776	0.0133496	-0.0680327	2.05129	0.417605	0.853088	0.441996	-0.333347	-0.254164	0.207526	-0.521592
53.5	-0.0106444	-0.560548	-0.0631788	-0.0208152	0.0164839	0.00643994	-0.301103	-0.59794	-0.815217	0.480875	0.3408	-0.111172	-0.325692	0.0294582	0.105765	0.460473	1.10239	-0.151454	-0.537174	-0.672717	0.750907	-0.872064	-0.599277	0.518878	0.0903874	-0.0875161	-0.166689	-0.347676	0.692359	-0.499925	-0.221334	1.482	-0.25561	0.928732	-0.604462	0.451578	-0.56828	-0.254476	0.427338	0.00817401	-0.0731997	2.13	0.424616	0.829684	0.417236	-0.356267	-0.270104	0.219266	-0.516728
53.8333	0.012984	-0.586096	-0.080832	-0.0254562	0.00800035	0.000665572	-0.305224	-0.618556	-0.824137	0.560443	0.378562	-0.221093	-0.377246	0.00723557	0.0712342	0.520895	1.19554	-0.195114	-0.589059	-0.676101	0.767128	-0.878952	-0.572139	0.524299	0.0965985	-0.0939049	-0.179907	-0.358089	0.708403	-0.508231	-0.188125	1.50672	-0.272566	0.932819	-0.606449	0.464168	-0.571024	-0.255759	0.400517	-0.00886968	-0.02935	2.20738	0.427529	0.802355	0.397134	-0.371557	-0.274308	0.228265	-0.505789
54.1667	0.0321697	-0.622736	-0.113679	-0.0895525	-0.0606579	0.0151951	-0.297143	-0.609355	-0.811212	0.57529	0.36959	-0.270051	-0.386122	-0.0421187	0.0239753	0.510862	1.1983	-0.220023	-0.637051	-0.651578	0.755801	-0.901765	-0.520661	0.504365	0.108351	-0.10396	-0.195138	-0.357164	0.732872	-0.469553	-0.15566	1.5208	-0.23534	0.900929	-0.624657	0.451512	-0.588902	-0.267958	0.368421	-0.0213639	-0.0420157	2.2857	0.426876	0.771671	0.379841	-0.384426	-0.283699	0.230521	-0.499505
54.5	0.034659	-0.627493	-0.11732	-0.115923	-0.0719559	-0.0204716	-0.334589	-0.597208	-0.798518	0.5824	0.364555	-0.293386	-0.380009	-0.0326465	0.0452242	0.493479	1.2053	-0.240493	-0.678238	-0.623523	0.764988	-0.902791	-0.501223	0.495208	0.127428	-0.120631	-0.207367	-0.341268	0.747826	-0.464858	-0.15364	1.53282	-0.170293	0.837403	-0.67564	0.427875	-0.612356	-0.289023	0.344198	-0.0232699	-0.099629	2.32964	0.418016	0.738071	0.371186	-0.387828	-0.272196	0.237826	-0.485321
54.8333	0.0456241	-0.650826	-0.137746	-0.126311	-0.0777034	-0.0605274	-0.375146	-0.582041	-0.786172	0.555267	0.341433	-0.303717	-0.369042	-0.0195085	0.068075	0.516079	1.25639	-0.241283	-0.693491	-0.611106	0.781707	-0.894331	-0.489321	0.499169	0.12335	-0.128575	-0.20727	-0.347749	0.782878	-0.411733	-0.145298	1.53555	-0.0983726	0.785719	-0.717517	0.364941	-0.655638	-0.306387	0.314764	-0.0399486	-0.115704	2.35082	0.403976	0.708854	0.333298	-0.408895	-0.27132	0.225476	-0.482046
55.1667	0.0374158	-0.678254	-0.169414	-0.158796	-0.0983626	-0.0854802	-0.400677	-0.576129	-0.784298	0.549579	0.335545	-0.31049	-0.359085	0.0120707	0.10277	0.510194	1.24794	-0.229598	-0.688174	-0.592608	0.796003	-0.886167	-0.469912	0.529014	0.113056	-0.127913	-0.207627	-0.321953	0.815468	-0.365172	-0.119642	1.52046	-0.0624745	0.710186	-0.751355	0.299809	-0.69553	-0.32424	0.309518	-0.0147883	-0.0850183	2.36458	0.375483	0.671278	0.321749	-0.410881	-0.269673	0.222008	-0.475443
55.5	0.0602014	-0.701894	-0.195803	-0.19192	-0.123336	-0.103308	-0.415522	-0.556707	-0.771198	0.4935	0.294665	-0.316935	-0.352246	0.0654315	0.146764	0.502732	1.25729	-0.231548	-0.689227	-0.594977	0.815453	-0.883491	-0.462422	0.539731	0.121869	-0.129256	-0.21049	-0.314084	0.845531	-0.266816	-0.0801481	1.52105	-0.0451419	0.649789	-0.790531	0.248715	-0.71991	-0.336848	0.305456	0.0142274	-0.0748911	2.37182	0.353393	0.635093	0.301794	-0.420013	-0.30017	0.234578	-0.457458
55.8333	0.0693094	-0.729401	-0.232923	-0.210713	-0.130212	-0.128958	-0.439637	-0.539321	-0.764079	0.49087	0.300761	-0.346361	-0.35679	0.117582	0.187131	0.516181	1.28764	-0.274653	-0.753959	-0.617137	0.829679	-0.884847	-0.472066	0.546506	0.134247	-0.132194	-0.21059	-0.292585	0.871769	-0.217321	-0.0576483	1.50795	-0.0579506	0.610673	-0.818978	0.205411	-0.727188	-0.322817	0.252993	-0.0094128	-0.100368	2.38241	0.348268	0.604474	0.268015	-0.445352	-0.361854	0.237154	-0.449795
56.1667	0.0945498	-0.759579	-0.274305	-0.222197	-0.13485	-0.13333	-0.449048	-0.534001	-0.765144	0.521206	0.322346	-0.364883	-0.353252	0.153641	0.208723	0.501039	1.26064	-0.264551	-0.792282	-0.622109	0.811264	-0.893034	-0.478008	0.558924	0.157907	-0.136714	-0.214625	-0.266254	0.894615	-0.153161	-0.036499	1.48027	-0.0645167	0.571063	-0.83386	0.158745	-0.740256	-0.299012	0.239228	-0.0142524	-0.112495	2.39779	0.341396	0.575651	0.249629	-0.462056	-0.387947	0.249002	-0.431621
56.5	0.0992217	-0.785876	-0.307568	-0.189227	-0.0922788	-0.136965	-0.461706	-0.514358	-0.752998	0.531809	0.324177	-0.370837	-0.347082	0.191475	0.229204	0.469902	1.21208	-0.279919	-0.829212	-0.630952	0.795529	-0.901298	-0.486613	0.563119	0.174952	-0.139185	-0.22114	-0.267754	0.906899	-0.0825858	-0.014373	1.45748	-0.0194201	0.544284	-0.855013	0.108138	-0.749541	-0.288244	0.272844	0.0103548	-0.113235	2.39378	0.329961	0.541162	0.242662	-0.450895	-0.339543	0.253487	-0.418027
56.8333	0.12132	-0.797419	-0.327903	-0.164729	-0.0730547	-0.131245	-0.45995	-0.487027	-0.734801	0.546089	0.328361	-0.379683	-0.345766	0.158156	0.178457	0.444905	1.17439	-0.297705	-0.858721	-0.649255	0.784442	-0.897255	-0.49836	0.56623	0.180695	-0.154266	-0.240082	-0.269203	0.914486	0.000195513	0.00395142	1.43338	-0.00485846	0.551098	-0.855997	0.088989	-0.737898	-0.286208	0.284331	0.0291711	-0.134341	2.36805	0.310078	0.510668	0.222243	-0.453322	-0.308569	0.276126	-0.394891
57.1667	0.116248	-0.814539	-0.352911	-0.190455	-0.106918	-0.123163	-0.454793	-0.471669	-0.727266	0.55683	0.331417	-0.395503	-0.354606	0.119506	0.133446	0.439494	1.17402	-0.321291	-0.883107	-0.682816	0.788243	-0.874845	-0.51793	0.563426	0.178359	-0.159291	-0.25001	-0.27471	0.921809	0.109917	0.0411727	1.42495	-0.0348493	0.581188	-0.850821	0.0892928	-0.722779	-0.285711	0.275312	0.0353101	-0.170598	2.35846	0.295042	0.481858	0.214557	-0.452424	-0.278625	0.297486	-0.372871
57.5	0.130555	-0.840673	-0.383207	-0.218901	-0.132547	-0.115986	-0.455295	-0.45887	-0.723016	0.614757	0.368377	-0.431941	-0.377681	0.0777292	0.0985757	0.451999	1.2029	-0.334435	-0.897381	-0.728522	0.80552	-0.851336	-0.543618	0.574737	0.168456	-0.167244	-0.258983	-0.298171	0.935212	0.211843	0.0544998	1.41552	-0.0618739	0.548292	-0.797414	0.103933	-0.694726	-0.266359	0.295391	0.0361724	-0.186037	2.35033	0.266545	0.446185	0.192613	-0.462932	-0.250445	0.310436	-0.364169
57.8333	0.126008	-0.85602	-0.404372	-0.24694	-0.153147	-0.0849922	-0.432442	-0.449093	-0.722828	0.691693	0.414973	-0.494668	-0.4085	0.0455015	0.0832201	0.465502	1.23102	-0.362995	-0.921337	-0.763219	0.822295	-0.838692	-0.560709	0.554526	0.158529	-0.172157	-0.27092	-0.306971	0.959696	0.322715	0.0746501	1.39857	-0.0858137	0.499161	-0.75965	0.157082	-0.647856	-0.260192	0.300047	0.0354446	-0.199297	2.34034	0.250256	0.418939	0.183007	-0.462336	-0.218133	0.312606	-0.359948
58.1667	0.14369	-0.853523	-0.413112	-0.294115	-0.189194	-0.0511475	-0.407981	-0.417527	-0.707183	0.770103	0.451817	-0.511993	-0.414813	0.0342495	0.0867743	0.467969	1.23378	-0.383511	-0.939607	-0.783034	0.832369	-0.838522	-0.578042	0.53747	0.15985	-0.17297	-0.280706	-0.294166	0.982323	0.437425	0.0938844	1.36725	-0.0657999	0.469574	-0.751589	0.186971	-0.615867	-0.242947	0.30148	0.0403321	-0.20361	2.32366	0.230311	0.392839	0.146841	-0.48485	-0.203192	0.312561	-0.353922
58.5	0.138793	-0.829369	-0.415241	-0.346125	-0.225607	-0.00852781	-0.374889	-0.392463	-0.693601	0.803332	0.451779	-0.532569	-0.42221	0.00624247	0.0753344	0.462058	1.22894	-0.414041	-0.962155	-0.827209	0.811945	-0.854451	-0.616551	0.497707	0.166214	-0.183754	-0.288648	-0.274279	1.00396	0.522033	0.118095	1.34703	-0.0259682	0.444579	-0.735455	0.192918	-0.595126	-0.209095	0.296553	0.0432311	-0.229582	2.29897	0.220668	0.364017	0.131042	-0.494801	-0.196168	0.31805	-0.340923
58.8333	0.118211	-0.817232	-0.429014	-0.360743	-0.217558	0.026338	-0.359191	-0.377359	-0.689851	0.825984	0.457767	-0.521143	-0.410887	-0.0113349	0.0731174	0.430757	1.1766	-0.412433	-0.972465	-0.842138	0.795952	-0.874936	-0.629944	0.472062	0.173724	-0.192945	-0.286612	-0.301847	0.991669	0.624367	0.136548	1.34791	-0.0178827	0.417197	-0.716875	0.198602	-0.594753	-0.171373	0.296777	0.0443098	-0.22332	2.26395	0.219025	0.334415	0.125536	-0.496049	-0.184213	0.306715	-0.343893
59.1667	0.0988482	-0.826864	-0.448811	-0.346999	-0.180857	0.0391176	-0.359399	-0.413178	-0.72783	0.856816	0.472474	-0.447674	-0.371669	-9.27989e-05	0.100072	0.376863	1.08638	-0.433424	-0.991662	-0.865653	0.772295	-0.893442	-0.654006	0.481464	0.17049	-0.193873	-0.287994	-0.299079	1.01746	0.722277	0.172007	1.34583	0.0221902	0.375349	-0.713654	0.176252	-0.606573	-0.17967	0.270739	0.0257239	-0.204776	2.23966	0.216992	0.306108	0.124149	-0.492983	-0.169349	0.282279	-0.359744
59.5	0.0881645	-0.81408	-0.438089	-0.296504	-0.118423	0.0446036	-0.360363	-0.417498	-0.731581	0.872713	0.476607	-0.398593	-0.346682	0.0535239	0.15922	0.32419	0.995103	-0.422075	-0.975395	-0.882125	0.755578	-0.906332	-0.677388	0.484133	0.14721	-0.198895	-0.29561	-0.291861	1.04219	0.848468	0.192708	1.32949	0.0447379	0.290393	-0.698644	0.142281	-0.61903	-0.183114	0.232272	-0.00847755	-0.204846	2.20449	0.212389	0.282458	0.106413	-0.506192	-0.153313	0.274485	-0.372035
59.8333	0.0811738	-0.808623	-0.428628	-0.266517	-0.0828495	0.0496206	-0.363143	-0.414214	-0.728506	0.88714	0.484527	-0.362775	-0.332947	0.082134	0.173059	0.283551	0.93052	-0.425276	-0.970879	-0.911993	0.732731	-0.926463	-0.679636	0.483178	0.136208	-0.202502	-0.306491	-0.280301	1.06289	0.949669	0.204594	1.32774	0.0552703	0.233246	-0.751839	0.12472	-0.630849	-0.178679	0.229989	-0.020895	-0.211011	2.16046	0.22223	0.252063	0.0903511	-0.519339	-0.152501	0.261912	-0.381657
60.1667	0.0397918	-0.810731	-0.430057	-0.263042	-0.0786143	0.0598134	-0.3576	-0.409425	-0.726283	0.831713	0.443074	-0.339015	-0.324847	0.05438	0.135389	0.216855	0.825033	-0.45472	-0.973908	-0.93791	0.684969	-0.974087	-0.736812	0.496638	0.135084	-0.192057	-0.311114	-0.266591	1.07553	1.04524	0.204799	1.31578	0.0764086	0.208109	-0.767006	0.114904	-0.643033	-0.191504	0.239176	-0.0237128	-0.221598	2.11088	0.230222	0.222302	0.069797	-0.531938	-0.106227	0.225712	-0.415941
60.5	0.0179461	-0.812389	-0.42952	-0.294003	-0.105253	0.0803609	-0.33663	-0.402534	-0.72461	0.740594	0.388578	-0.318935	-0.315227	0.0539181	0.136525	0.169567	0.76986	-0.452286	-0.971988	-0.932048	0.623216	-1.02371	-0.750449	0.522422	0.116308	-0.190993	-0.313944	-0.274909	1.0962	1.15559	0.235456	1.31188	0.047877	0.227808	-0.768899	0.118162	-0.641352	-0.205457	0.276509	0.0154973	-0.218058	2.06341	0.228894	0.200474	0.0331424	-0.570305	-0.0682473	0.205475	-0.436424
60.8333	-0.00457169	-0.819724	-0.427055	-0.341236	-0.147963	0.113383	-0.305654	-0.391632	-0.71687	0.684494	0.365805	-0.307988	-0.313618	0.0717904	0.147065	0.129162	0.710421	-0.472818	-0.975045	-0.923252	0.586605	-1.04858	-0.768103	0.553882	0.0952903	-0.186317	-0.312899	-0.288127	1.10663	1.21925	0.270101	1.29884	0.00594287	0.217184	-0.769528	0.109987	-0.642247	-0.18227	0.307541	0.0302412	-0.200596	2.00559	0.208734	0.175881	0.00666253	-0.593903	-0.0391748	0.179998	-0.449219
61.1667	-0.037187	-0.844504	-0.451172	-0.392353	-0.183572	0.162583	-0.257395	-0.404717	-0.730677	0.616306	0.330787	-0.335213	-0.332203	0.0668317	0.135251	0.0525791	0.624532	-0.448055	-0.94847	-0.948976	0.538826	-1.07114	-0.786162	0.606203	0.0739309	-0.187715	-0.321428	-0.279655	1.13248	1.23903	0.294489	1.28642	-0.0513472	0.198009	-0.780627	0.0989813	-0.653144	-0.191947	0.302299	0.00732677	-0.19179	1.91792	0.189415	0.150633	-0.0251056	-0.619031	-0.0657476	0.16603	-0.44894
61.5	-0.0779954	-0.855672	-0.464132	-0.415232	-0.189087	0.19905	-0.233419	-0.449708	-0.761396	0.54757	0.301461	-0.37101	-0.347072	0.00468292	0.080402	-0.00925903	0.577606	-0.415867	-0.931567	-0.978713	0.513623	-1.07616	-0.788082	0.664239	0.0564945	-0.200055	-0.33284	-0.282218	1.15052	1.25608	0.307496	1.27838	-0.0598394	0.141888	-0.79141	0.0806827	-0.669499	-0.184686	0.300167	0.00314469	-0.18045	1.85088	0.185181	0.12297	-0.0460161	-0.638603	-0.132464	0.165685	-0.446014
61.8333	-0.0784852	-0.86445	-0.476471	-0.390501	-0.153058	0.176314	-0.265566	-0.462283	-0.761257	0.515508	0.296122	-0.383771	-0.362239	-0.0311077	0.0626912	-0.0650337	0.54429	-0.388479	-0.923376	-0.983061	0.496916	-1.07334	-0.833911	0.707663	0.0230563	-0.210978	-0.342627	-0.282728	1.16	1.26749	0.322408	1.26816	-0.105051	0.0823784	-0.812889	0.0160147	-0.713572	-0.202833	0.304048	0.0140334	-0.18396	1.78126	0.181311	0.092696	-0.078146	-0.665803	-0.150811	0.161038	-0.452677
62.1667	-0.0787419	-0.853395	-0.469838	-0.404518	-0.162029	0.135615	-0.291186	-0.486491	-0.773379	0.504176	0.299077	-0.385728	-0.369723	-0.0333464	0.0784103	-0.0804913	0.57088	-0.391048	-0.970599	-0.989014	0.505582	-1.05128	-0.845403	0.746906	-0.0205542	-0.224847	-0.357594	-0.287084	1.19932	1.28811	0.328794	1.2446	-0.0653245	0.0458983	-0.77463	-0.0316141	-0.731056	-0.234717	0.333435	0.0355224	-0.199704	1.70625	0.183572	0.0472237	-0.0799208	-0.665728	-0.156314	0.153034	-0.463445
62.5	-0.0774571	-0.820304	-0.435071	-0.42045	-0.153102	0.120236	-0.287373	-0.499281	-0.776966	0.562245	0.345213	-0.384188	-0.375409	-0.0292009	0.097051	-0.110959	0.548809	-0.440489	-1.01711	-0.991618	0.517345	-1.02891	-0.839679	0.787557	-0.0663123	-0.237629	-0.375635	-0.314395	1.22958	1.31783	0.310028	1.22599	-0.0503654	0.0296341	-0.736466	-0.0171011	-0.708558	-0.240717	0.343198	0.0410176	-0.190035	1.6241	0.180904	0.0065598	-0.108916	-0.692538	-0.175287	0.145663	-0.466141
62.8333	-0.0791553	-0.793043	-0.399445	-0.42171	-0.137137	0.126213	-0.274513	-0.516689	-0.788375	0.609305	0.372253	-0.368645	-0.374265	-0.0293137	0.104709	-0.163686	0.475622	-0.464712	-1.0443	-0.995431	0.491283	-1.04252	-0.86161	0.807883	-0.103434	-0.249057	-0.398572	-0.324751	1.25134	1.29062	0.296017	1.20986	-0.0437216	0.0191343	-0.732208	0.00626018	-0.6869	-0.237276	0.303183	0.00403414	-0.19069	1.54211	0.182373	-0.0252863	-0.145704	-0.721693	-0.170001	0.145926	-0.458334
63.1667	-0.0646491	-0.784699	-0.381069	-0.423491	-0.125616	0.144272	-0.25265	-0.516912	-0.78634	0.625366	0.370903	-0.368049	-0.38214	-0.0244248	0.119533	-0.200758	0.435133	-0.476478	-1.07141	-1.00339	0.445553	-1.06646	-0.873804	0.838701	-0.131487	-0.257238	-0.424311	-0.327738	1.26179	1.28266	0.279382	1.19286	-0.046124	-0.0124062	-0.729963	0.0210318	-0.689965	-0.226056	0.266754	-0.0339361	-0.200634	1.47196	0.180912	-0.0576618	-0.150067	-0.717097	-0.164666	0.132075	-0.459274
63.5	-0.0689121	-0.803452	-0.402635	-0.411161	-0.10292	0.139903	-0.255075	-0.527146	-0.802011	0.574002	0.329222	-0.351578	-0.373424	0.0309941	0.181478	-0.218754	0.421344	NaN	NaN	-0.996738	0.416381	-1.07242	-0.904532	0.868057	-0.165672	-0.260214	-0.436217	-0.35054	1.27662	1.30765	0.236066	1.16409	-0.046512	-0.0618659	-0.723455	0.00937298	-0.696388	-0.218875	0.241365	-0.0680003	-0.21351	1.39687	0.176227	-0.0892244	-0.171471	-0.726256	-0.161715	0.103368	-0.471983
63.8333	-0.102854	-0.825982	-0.431166	-0.402149	-0.0880696	0.118394	-0.277234	-0.530988	-0.809833	0.515719	0.294485	-0.312598	-0.357468	0.072719	0.220682	-0.270814	0.367255	NaN	NaN	-0.982719	0.401065	-1.06562	-0.910905	0.882692	-0.191926	-0.266253	-0.45316	-0.334565	1.28016	1.34801	0.203432	1.13056	-0.0237433	-0.0695487	-0.705626	-0.0169568	-0.695039	-0.228686	0.278329	-0.0425519	-0.268547	1.32595	0.171443	-0.108978	-0.212055	-0.751976	-0.142849	0.0807041	-0.485811
64.1667	-0.119943	-0.823149	-0.429067	-0.376179	-0.052304	0.0589216	-0.318111	-0.537409	-0.8151	0.461916	0.269006	-0.300145	-0.355082	0.0791402	0.226249	-0.330692	0.298624	NaN	NaN	-1.01334	0.381953	-1.06215	-0.939111	0.913194	-0.231972	-0.277366	-0.476073	-0.329007	1.29702	1.33773	0.193269	1.09965	0.00295748	-0.033962	-0.662282	-0.0229145	-0.676118	-0.217519	0.315473	-0.0174001	-0.291834	1.27104	0.174073	-0.133283	-0.255916	-0.779928	-0.13152	0.0615338	-0.49452
64.5	-0.131882	-0.819167	-0.415608	-0.346465	-0.0305353	0.0417654	-0.314797	-0.516531	-0.797513	0.434635	0.26386	-0.286836	-0.35662	0.0672757	0.207041	-0.363884	0.276194	NaN	NaN	-1.0615	0.351722	-1.06603	-0.940518	0.942677	-0.284425	-0.280063	-0.489542	-0.333935	1.3033	1.35131	0.163091	1.09362	0.0159216	0.0101036	-0.62556	-0.0214438	-0.654069	-0.200954	0.333144	-0.00095773	-0.298533	1.24248	0.171077	-0.154503	-0.289828	-0.796264	-0.12913	0.0223153	-0.522161
64.8333	-0.14493	-0.809719	-0.399422	-0.336031	-0.0273446	0.0395715	-0.302111	-0.510934	-0.794533	0.416488	0.261872	-0.268943	-0.350867	0.0527424	0.188965	-0.412817	0.205816	NaN	NaN	-1.07372	0.335174	-1.05612	-0.930461	0.980606	-0.326792	-0.289394	-0.505696	-0.347179	1.31209	1.33908	0.156177	1.08931	-0.0311443	0.00766059	-0.608367	-0.00531639	-0.634238	-0.19423	0.342789	0.00669891	-0.317328	1.24007	0.176304	-0.173349	-0.30826	-0.806905	-0.0974996	0.00245806	-0.540027
65.1667	-0.140008	-0.821814	-0.401626	-0.337835	-0.037925	0.0385757	-0.292875	-0.501317	-0.786419	0.407113	0.265971	-0.193798	-0.31801	0.0503936	0.188167	-0.46074	0.154005	NaN	NaN	-1.09174	0.310134	-1.05271	-0.916997	1.00851	-0.366238	-0.307439	-0.521253	-0.371061	1.30333	1.30139	0.136641	1.10656	-0.0661888	-0.0206484	-0.600001	0.0229023	-0.60983	-0.18457	0.349265	0.00723593	-0.34958	1.26256	0.191465	-0.194218	-0.340614	-0.832511	-0.0777993	-0.00828309	-0.550204
65.5	-0.136578	-0.840804	-0.421045	-0.33155	-0.0322822	0.0347194	-0.292373	-0.504805	-0.79473	0.395233	0.26428	-0.140756	-0.297631	0.0319584	0.17101	-0.477993	0.136703	NaN	NaN	-1.0956	0.280416	-1.05275	-0.921042	1.05561	-0.404384	-0.31852	-0.53356	-0.357084	1.28971	1.16728	0.0948075	1.10492	-0.0853776	-0.0316322	-0.602851	0.0549144	-0.591654	-0.177052	0.332106	-0.0205085	-0.375441	1.29746	0.203466	-0.214104	-0.37092	-0.855543	-0.0628592	-0.0234947	-0.561489
65.8333	-0.137007	-0.862851	-0.444512	-0.314436	-0.0162518	0.0345466	-0.284978	-0.508024	-0.803162	0.345413	0.231077	-0.0735863	-0.266808	-0.00160648	0.138605	-0.519298	0.0755196	NaN	NaN	-1.09407	0.237553	-1.07535	-0.918337	1.09829	-0.454198	-0.328601	-0.553525	-0.373866	1.27853	1.07107	0.0741013	1.10097	-0.08724	-0.000917902	-0.612528	0.0768259	-0.585144	-0.189322	0.317452	-0.0409158	-0.353842	1.31424	0.196576	-0.226079	-0.387921	-0.860356	-0.0378467	-0.0418972	-0.573324
66.1667	-0.15285	-0.850086	-0.419252	-0.305034	-0.0122284	0.0524043	-0.249534	-0.495261	-0.798553	0.293243	0.203589	0.0182795	-0.229009	-0.0135402	0.128314	-0.547875	0.0434333	NaN	NaN	-1.12094	0.19304	-1.10247	-0.920747	1.13223	-0.521082	-0.336249	-0.578131	-0.3984	1.27426	0.955633	0.0667084	1.09685	-0.0401537	0.017944	-0.62949	0.110501	-0.571111	-0.220412	0.294637	-0.0624241	-0.331759	1.32579	0.197434	-0.236371	-0.420029	-0.86778	-0.0511585	-0.0540009	-0.573335
66.5	-0.15854	-0.819493	-0.376164	-0.306535	-0.0172347	0.061798	-0.225224	-0.48053	-0.788454	0.28184	0.207756	0.161925	-0.166577	-0.0175161	0.136646	-0.557314	0.0257506	NaN	NaN	-1.14185	0.175267	-1.10585	-0.917672	1.18315	-0.572478	-0.347257	-0.602557	-0.396268	1.27754	0.85897	0.0612579	1.11377	-0.0392917	-0.0385659	-0.61959	0.132834	-0.574228	-0.244496	0.270164	-0.0821206	-0.321814	1.35895	0.185049	-0.244491	-0.465168	-0.902579	-0.124051	-0.0819139	-0.582785
66.8333	-0.17154	-0.815815	-0.35852	-0.30599	-0.0182962	0.0529031	-0.22796	-0.484139	-0.791844	0.267153	0.202695	0.266845	-0.142603	0.0266986	0.189487	-0.563142	0.0170415	NaN	NaN	-1.16075	0.137647	-1.12623	-0.923892	1.25462	-0.596025	-0.35618	-0.6272	-0.391519	1.28037	0.744463	0.0558887	1.14	0.00753359	-0.108476	-0.602267	0.140939	-0.588067	-0.243487	0.264097	-0.0992704	-0.298182	1.3924	0.180325	-0.255436	-0.496287	-0.932399	-0.168132	-0.114589	-0.592272
67.1667	-0.184228	-0.802295	-0.331772	-0.326627	-0.0282467	0.0438849	-0.232898	-0.476291	-0.785014	0.262926	0.194089	0.317935	-0.146982	0.0475834	0.214907	-0.575082	-0.00677965	NaN	NaN	-1.15213	0.0956753	-1.15895	-0.915457	1.30753	-0.62058	-0.367228	-0.65507	-0.392842	1.27496	0.665469	0.0288225	1.16921	0.0592489	-0.180946	-0.604269	0.153848	-0.591546	-0.249257	0.241088	-0.13875	-0.277553	1.42192	0.172472	-0.266153	-0.526504	-0.946231	-0.176326	-0.150347	-0.601735
67.5	-0.198602	-0.785817	-0.312266	-0.325625	-0.0186339	0.0556618	-0.210202	-0.460506	-0.771887	0.277026	0.206195	0.367645	-0.151797	0.087933	0.246826	-0.604758	-0.0715637	NaN	NaN	-1.14734	0.0345291	-1.19503	-0.891582	1.33783	-0.648143	-0.38224	-0.678838	-0.395952	1.27993	0.584279	0.0123825	1.18609	0.0850089	-0.23873	-0.658497	0.152418	-0.611632	-0.264333	0.214507	-0.154659	-0.284599	1.44047	0.182017	-0.271462	-0.560593	-0.962466	-0.158371	-0.17759	-0.606019
67.8333	-0.1938	-0.778883	-0.305025	-0.311727	0.00568889	0.0565751	-0.194946	-0.449467	-0.769269	0.324839	0.237212	0.406352	-0.161359	0.129371	0.266996	-0.630345	-0.129047	NaN	NaN	-1.14862	-0.0299476	-1.22583	-0.899678	1.40354	-0.684126	-0.402221	-0.70545	-0.404321	1.27517	0.492439	-0.00651286	1.20518	0.0762028	-0.232099	-0.701349	0.118092	-0.645769	-0.268034	0.214613	-0.159973	-0.288319	1.45908	0.177308	-0.281937	-0.594357	-0.979812	-0.179071	-0.199328	-0.606707
68.1667	-0.20098	-0.77878	-0.297863	-0.254782	0.0591931	0.0709295	-0.163369	-0.459156	-0.779184	0.35971	0.25886	0.414734	-0.186849	0.155081	0.263657	-0.643491	-0.16216	NaN	NaN	-1.1501	-0.0379425	-1.19128	-0.902386	1.46885	-0.736469	-0.428468	-0.731874	-0.431236	1.26593	0.39397	0.00283325	1.20973	0.0430909	-0.217642	-0.706437	0.113473	-0.66642	-0.275296	0.209173	-0.170042	-0.271614	1.4702	0.176135	-0.302431	-0.610511	-0.979426	-0.179214	-0.219981	-0.604905
68.5	-0.209038	-0.794712	-0.283884	-0.210817	0.0811186	0.0648496	-0.160844	-0.455243	-0.780365	0.417694	0.299763	0.423337	-0.205199	0.158546	0.247969	-0.640306	-0.177608	NaN	NaN	-1.14024	-0.0344049	-1.1618	-0.910581	1.5372	-0.804012	-0.456587	-0.758188	-0.428567	1.25301	0.33774	0.0135212	1.20003	0.0203194	-0.205334	-0.690104	0.139559	-0.680737	-0.282903	0.207972	-0.174952	-0.277507	1.48498	0.161098	-0.318924	-0.625502	-0.974191	-0.15675	-0.233127	-0.601087
68.8333	-0.211758	-0.805386	-0.262569	-0.205118	0.0582277	0.0648262	-0.145592	-0.454932	-0.784298	0.479633	0.332105	0.405038	-0.233581	0.152225	0.22711	-0.631285	-0.177587	NaN	NaN	-1.16153	-0.0593597	-1.15192	-0.922025	1.60538	-0.867261	-0.484774	-0.790497	-0.423384	1.25957	0.266238	0.0317535	1.169	0.0630695	-0.21097	-0.696371	0.132517	-0.701037	-0.290448	0.207682	-0.172376	-0.302985	1.51102	0.1586	-0.335098	-0.617991	-0.949483	-0.150325	-0.256684	-0.605509
69.1667	-0.204811	-0.797002	-0.223486	-0.228101	0.00715093	0.0666607	-0.133857	-0.461223	-0.791653	0.498768	0.330353	0.330002	-0.285614	0.112521	0.173382	-0.611453	-0.148016	NaN	NaN	-1.15232	-0.0729445	-1.13704	-0.921787	1.64202	-0.904675	-0.515855	-0.824749	-0.424298	1.24812	0.162663	0.0353789	1.12201	0.0698152	-0.221911	-0.718849	0.147353	-0.705085	-0.271232	0.211609	-0.168001	-0.336869	1.51998	0.143099	-0.35351	-0.626836	-0.938888	-0.161698	-0.255431	-0.588211
69.5	-0.213479	-0.816086	-0.213905	-0.285274	-0.0622855	0.0631349	-0.13746	-0.469529	-0.796248	0.51199	0.333156	0.273994	-0.325718	0.0522209	0.114756	-0.599226	-0.132264	NaN	NaN	-1.13752	-0.0889879	-1.12783	-0.919061	1.67689	-0.923612	-0.536239	-0.855584	-0.431376	1.22642	0.0739757	0.0427588	1.1017	0.0434986	-0.225301	-0.757914	0.155463	-0.708505	-0.254621	0.204296	-0.178093	-0.35822	1.53693	0.134777	-0.380654	-0.625795	-0.91964	-0.172407	-0.271301	-0.584093
69.8333	-0.214387	-0.833728	-0.214594	-0.308561	-0.0857372	0.0626063	-0.135957	-0.46398	-0.793799	0.516648	0.330367	0.235133	-0.354288	0.00188575	0.0828018	-0.594968	-0.13385	NaN	NaN	-1.11816	-0.108772	-1.11733	-0.923979	1.66545	-0.948976	-0.553703	-0.873866	-0.457613	1.22499	-0.0209116	0.0444966	1.07326	0.0223447	-0.219794	-0.76357	0.150935	-0.712086	-0.237409	0.180673	-0.198231	-0.377639	1.55715	0.121897	-0.406878	-0.627005	-0.91426	-0.181103	-0.293151	-0.586638
70.1667	-0.193244	-0.837384	-0.202815	-0.320806	-0.0996277	0.0598761	-0.136215	-0.459933	-0.794069	0.510341	0.324678	0.212395	-0.373843	-0.0246583	0.082009	-0.593141	-0.135496	NaN	NaN	-1.1239	-0.130118	-1.10491	-0.90718	1.60466	-1.01126	-0.572197	-0.894305	-0.486619	1.24584	-0.126562	0.0536022	1.05909	0.0274616	-0.210809	-0.767388	0.136077	-0.719331	-0.222091	0.173608	-0.197407	-0.406254	1.57449	0.134258	-0.433697	-0.614167	-0.896923	-0.223894	-0.290552	-0.565185
70.5	-0.197496	-0.842659	-0.184811	-0.318921	-0.094284	0.0530415	-0.14474	-0.458873	-0.796678	0.50844	0.326074	0.195845	-0.391671	-0.0761214	0.0520697	-0.595334	-0.145067	NaN	NaN	-1.14842	-0.160576	-1.10401	-0.927177	1.59766	-1.05734	-0.592063	-0.913036	-0.48077	1.23842	-0.166311	0.033561	1.03205	0.06922	-0.218352	-0.773116	0.119888	-0.723986	-0.206514	0.168125	-0.210917	-0.453751	1.58261	0.134163	-0.459403	-0.622612	-0.887981	-0.228588	-0.287776	-0.549992
70.8333	-0.190543	-0.817822	-0.138641	-0.30191	-0.0719216	0.0572669	-0.146295	-0.461349	-0.800818	0.50676	0.330234	0.173955	-0.407403	-0.107713	0.0532733	-0.60603	-0.177944	NaN	NaN	-1.16659	-0.19114	-1.10798	-0.931379	1.59875	-1.09618	-0.612201	-0.929656	-0.484631	1.24452	-0.18755	0.0141073	1.01401	0.125523	-0.201568	-0.771032	0.112542	-0.724707	-0.23316	0.119455	-0.245263	-0.477866	1.59285	0.128259	-0.478612	-0.629145	-0.882616	-0.229519	-0.28331	-0.533479
71.1667	-0.185088	-0.80251	-0.0974402	-0.260209	-0.041713	0.0382873	-0.172242	-0.453119	-0.795433	0.541124	0.364232	0.166716	-0.415014	-0.113428	0.0712338	-0.614407	-0.209999	NaN	NaN	-1.16394	-0.193579	-1.08216	-0.9279	1.59901	-1.14638	-0.63076	-0.945399	-0.508636	1.2519	-0.213363	-0.00221915	0.977739	0.199209	-0.238701	-0.767221	0.102699	-0.727207	-0.251324	0.0850672	-0.255135	-0.483666	1.60957	0.115412	-0.498844	-0.628965	-0.873913	-0.230443	-0.30289	-0.54024
71.5	-0.168288	-0.770031	-0.0331325	-0.248714	-0.0442915	0.0132637	-0.194638	-0.424726	-0.773614	0.595925	0.398743	0.161669	-0.421156	-0.120606	0.0791768	-0.662568	-0.297309	NaN	NaN	-1.1405	-0.184708	-1.05649	-0.954584	1.59167	-1.19232	-0.637082	-0.957407	-0.518775	1.26521	-0.246204	0.00285603	0.942449	0.215814	-0.28103	-0.721315	0.0901183	-0.725935	-0.263686	0.0622628	-0.274349	-0.476024	1.60827	0.0870228	-0.524659	-0.622795	-0.8537	-0.209398	-0.330263	-0.544718
71.8333	-0.181688	-0.767216	-0.00957396	-0.282939	-0.0878751	-0.00793361	-0.212718	-0.40374	-0.76423	0.618907	0.413152	0.158832	-0.415786	-0.136442	0.0764924	-0.71026	-0.372773	NaN	NaN	-1.13719	-0.195067	-1.04738	-0.947631	1.58046	-1.23863	-0.64266	-0.965387	-0.504656	1.25492	-0.235336	-0.00413483	0.920316	0.280696	-0.290881	-0.694037	0.0949659	-0.711076	-0.263409	0.0462041	-0.29139	-0.479787	1.59838	0.0636186	-0.544645	-0.62684	-0.838243	-0.223618	-0.347988	-0.546814
72.1667	-0.231815	-0.770169	0.00207108	-0.305645	-0.107589	-0.0407268	-0.247365	-0.373824	-0.741428	0.642892	0.428973	0.155505	-0.41633	-0.117906	0.107052	-0.761019	-0.449189	NaN	NaN	-1.14841	-0.238288	-1.06387	-0.966532	1.55891	-1.27361	-0.642874	-0.969861	-0.503258	1.22446	-0.230433	-0.000520708	0.890526	0.253828	-0.3029	-0.724366	0.102349	-0.708345	-0.246178	0.0139616	-0.312541	-0.471773	1.58604	0.0359248	-0.574091	-0.631661	-0.830109	-0.251778	-0.365549	-0.549678
72.5	-0.239522	-0.80048	-0.0174564	-0.302976	-0.0996228	-0.0746334	-0.27586	-0.341337	-0.718328	0.584609	0.3862	0.151859	-0.416614	-0.0677963	0.153035	-0.788051	-0.49195	NaN	NaN	-1.17367	-0.283236	-1.08909	-0.988928	1.52967	-1.308	-0.644294	-0.975833	-0.4986	1.18659	-0.235679	0.013526	0.860454	0.263866	-0.310231	-0.751335	0.0659249	-0.741581	-0.237373	8.48915e-05	-0.321576	-0.47089	1.57953	0.00985946	-0.599055	-0.63975	-0.821354	-0.268722	-0.384131	-0.562011
72.8333	-0.250351	-0.826895	-0.0386118	-0.280598	-0.0721043	-0.117337	-0.30894	-0.298206	-0.68682	0.530927	0.359736	0.164938	-0.408437	-0.0387652	0.169792	-0.804862	-0.525764	NaN	NaN	-1.1898	-0.315484	-1.10541	-1.01055	1.50064	-1.34588	-0.654535	-0.978291	-0.509826	1.15389	-0.232967	0.019626	0.836853	0.287212	-0.319189	-0.721619	0.0415295	-0.769689	-0.244763	0.00622894	-0.312123	-0.458572	1.56774	-0.0386024	-0.619657	-0.633534	-0.801675	-0.27584	-0.40788	-0.580909
73.1667	-0.249743	-0.837975	-0.0419074	-0.251033	-0.0438704	-0.161778	-0.342555	-0.276502	-0.673555	0.492969	0.350823	0.170085	-0.40683	0.015832	0.207836	-0.825589	-0.576651	NaN	NaN	-1.20008	-0.355289	-1.11678	-1.03154	1.48123	-1.37134	-0.660313	-0.983045	-0.512374	1.16066	-0.244634	0.0121122	0.814556	0.350648	-0.325229	-0.707422	0.0109631	-0.789078	-0.261192	0.0463002	-0.27909	-0.441504	1.53846	-0.0912272	-0.63465	-0.656712	-0.817652	-0.26781	-0.414174	-0.58297
73.5	-0.237418	-0.834588	-0.0267818	-0.222823	-0.0218403	-0.181532	-0.348465	-0.234003	-0.636256	0.463199	0.348397	0.154961	-0.414456	0.0236316	0.194584	-0.850428	-0.631781	NaN	NaN	-1.21573	-0.372475	-1.11029	-1.04769	1.44904	-1.39185	-0.672783	-0.997412	-0.516263	1.16104	-0.238097	0.0229556	0.799341	0.423828	-0.325951	-0.710188	-0.00573901	-0.80796	-0.289265	0.069252	-0.264882	-0.430664	1.50544	-0.135467	-0.648088	-0.660001	-0.817598	-0.23495	-0.403527	-0.571592
73.8333	-0.223894	-0.839627	-0.0170036	-0.21054	-0.0204323	-0.211419	-0.367878	-0.172858	-0.59686	0.473099	0.371434	0.13219	-0.421682	0.0294559	0.182758	-0.871201	-0.690211	NaN	NaN	-1.23672	-0.372031	-1.09115	-1.08025	1.4277	-1.42642	-0.684043	-1.00399	-0.549385	1.17413	-0.259971	0.0450174	0.775283	0.446764	-0.360271	-0.706374	-0.0173099	-0.82919	-0.302366	0.0575303	-0.285036	-0.419349	1.4724	-0.179593	-0.675021	-0.64674	-0.803529	-0.232513	-0.391604	-0.562872
74.1667	-0.244536	-0.848549	-0.0127388	-0.195529	-0.0211081	-0.235065	-0.384522	-0.1774	-0.617425	0.519958	0.415469	0.117945	-0.42974	0.0257883	0.154146	-0.884729	-0.727355	NaN	NaN	-1.24961	-0.352895	-1.05969	-1.11548	1.38584	-1.45595	-0.689178	-1.00481	-0.575015	1.18791	-0.239719	0.0521417	0.745633	0.428821	-0.378298	-0.718338	-0.0378214	-0.862025	-0.332456	0.0575788	-0.310937	-0.400285	1.42896	-0.231965	-0.70141	-0.630592	-0.782623	-0.208839	-0.388611	-0.558673
74.5	-0.241125	-0.868895	-0.0229963	-0.232201	-0.0668706	-0.209612	-0.349732	-0.201252	-0.646561	0.555704	0.444005	0.128638	-0.422583	0.00135394	0.115841	-0.911539	-0.792721	NaN	NaN	-1.23443	-0.360088	-1.05215	-1.14863	1.36252	-1.47495	-0.69331	-1.01151	-0.58624	1.18463	-0.266217	0.0710019	0.718484	0.415487	-0.37662	-0.762088	-0.0601991	-0.896515	-0.348376	0.068594	-0.33119	-0.369241	1.38224	-0.26304	-0.726233	-0.626301	-0.771394	-0.22001	-0.377296	-0.547592
74.8333	-0.25876	-0.873201	-0.0180139	-0.273213	-0.105591	-0.177595	-0.313894	-0.201275	-0.651159	0.602408	0.476262	0.138908	-0.424416	-0.0124183	0.0922437	-0.928982	-0.830976	NaN	NaN	-1.25167	-0.37047	-1.05473	-1.18345	1.30642	-1.49749	-0.699486	-1.02198	-0.576452	1.18821	-0.297584	0.0726676	0.677124	0.4274	-0.317455	-0.7885	-0.0809048	-0.921241	-0.340381	0.0729461	-0.346474	-0.368287	1.33671	-0.30152	-0.751253	-0.622092	-0.761393	-0.269013	-0.360161	-0.529696
75.1667	-0.256572	-0.865907	-0.010152	-0.286061	-0.115887	-0.158494	-0.288454	-0.194593	-0.652179	0.619384	0.482941	0.0657602	-0.466182	-0.0567138	0.0364179	-0.934031	-0.855574	NaN	NaN	-1.26305	-0.379593	-1.05434	-1.21752	1.24121	-1.52654	-0.704431	-1.03083	-0.588694	1.19131	-0.291743	0.0803424	0.614871	0.45615	-0.24585	-0.807675	-0.116901	-0.950547	-0.345112	0.0944461	-0.353428	-0.342964	1.2829	-0.347013	-0.770111	-0.615505	-0.747013	-0.309646	-0.372242	-0.528517
75.5	-0.252216	-0.819105	0.0422365	-0.302114	-0.133945	-0.143147	-0.265794	-0.183677	-0.645351	0.626097	0.484709	-0.00587999	-0.505169	-0.089662	0.00754746	-0.94726	-0.901282	NaN	NaN	-1.26893	-0.387718	-1.05419	-1.22524	1.1734	-1.55598	-0.715353	-1.04824	-0.61194	1.21315	-0.302332	0.121647	0.589621	0.490663	-0.198575	-0.768532	-0.15748	-0.970751	-0.360592	0.101388	-0.374037	-0.333721	1.22691	-0.38161	-0.777164	-0.613361	-0.742513	-0.339609	-0.392759	-0.537076
75.8333	-0.29092	-0.776525	0.0979047	-0.317861	-0.146603	-0.138508	-0.255161	-0.170015	-0.634799	0.622619	0.485949	-0.0838106	-0.546338	-0.0894566	0.0142169	-0.916315	-0.871952	NaN	NaN	-1.2648	-0.395548	-1.05021	-1.23736	1.12145	-1.57136	-0.732154	-1.05995	-0.630001	1.22766	-0.308031	0.143384	0.566575	0.502706	-0.221428	-0.732391	-0.186826	-0.98399	-0.372292	0.0975122	-0.396139	-0.382003	1.19142	-0.412174	-0.794885	-0.614676	-0.736746	-0.372749	-0.397079	-0.536758
76.1667	-0.292632	-0.757842	0.118228	-0.311013	-0.131817	-0.155213	-0.27102	-0.168182	-0.636078	0.629871	0.499692	-0.18922	-0.597458	-0.101975	0.012686	-0.811101	-0.763733	NaN	NaN	-1.2587	-0.399393	-1.04287	-1.24488	1.05448	-1.57996	-0.746689	-1.06362	-0.647219	1.24973	-0.319181	0.159684	0.55273	0.480018	-0.255785	-0.740335	-0.220948	-0.99614	-0.389451	0.0785579	-0.426684	-0.440709	1.11545	-0.457998	-0.817911	-0.619278	-0.739922	-0.392847	-0.405337	-0.542354
76.5	-0.291741	-0.744514	0.133766	-0.312863	-0.134191	-0.169543	-0.288545	-0.177401	-0.649522	0.634298	0.510201	-0.344264	-0.669114	-0.10772	0.0180039	-0.760711	-0.710967	NaN	NaN	-1.25611	-0.404473	-1.03621	-1.25571	0.954709	-1.5952	-0.759094	-1.06902	-0.661742	1.27023	-0.317532	0.173034	0.504453	0.478386	-0.227527	-0.75922	-0.244147	-0.999921	-0.414599	0.0312981	-0.476949	-0.478586	1.0201	-0.496309	-0.832168	-0.613198	-0.734955	-0.402648	-0.411071	-0.552928
76.8333	-0.300272	-0.715676	0.165668	-0.331214	-0.145918	-0.17699	-0.292129	-0.173084	-0.649966	0.647504	0.52722	-0.441621	-0.690799	-0.102317	0.0333544	-0.730769	-0.679081	NaN	NaN	-1.24515	-0.419755	-1.03893	-1.26039	0.86898	-1.63667	-0.771219	-1.07403	-0.675886	1.29807	-0.293859	0.188581	0.446514	0.443183	-0.186259	-0.780872	-0.256474	-0.999635	-0.440468	-0.00392384	-0.511403	-0.510756	0.930323	-0.521675	-0.850946	-0.621919	-0.736127	-0.396873	-0.419645	-0.565856
77.1667	-0.296225	-0.697361	0.182366	-0.337033	-0.150171	-0.178629	-0.284481	-0.166579	-0.647681	0.648976	0.54152	-0.437351	-0.661862	-0.0943288	0.0432455	-0.713329	-0.6559	NaN	NaN	-1.26729	-0.425699	-1.02961	-1.27877	0.802448	-1.67075	-0.777789	-1.08	-0.672041	1.32041	-0.292786	0.203964	0.390056	0.390609	-0.168314	-0.767572	-0.282694	-1.00665	-0.464008	-0.0227675	-0.525905	-0.552235	0.836205	-0.558328	-0.877756	-0.613046	-0.729733	-0.38151	-0.415565	-0.575125
77.5	-0.289006	-0.678161	0.194996	-0.346438	-0.157775	-0.208926	-0.31425	-0.169581	-0.655436	0.583593	0.499191	-0.445988	-0.640512	-0.13559	0.0126332	-0.697599	-0.621191	NaN	NaN	-1.27071	-0.411187	-1.00517	-1.31174	0.742916	-1.69114	-0.790404	-1.08497	-0.66052	1.33286	-0.289122	0.207523	0.345212	0.375418	-0.175448	-0.714758	-0.321858	-1.01756	-0.48164	-0.0386356	-0.539709	-0.548451	0.752193	-0.59195	-0.903712	-0.602715	-0.719929	-0.390422	-0.4144	-0.580844
77.8333	-0.282254	-0.665286	0.204925	-0.3412	-0.154855	-0.237283	-0.344472	-0.175739	-0.659924	0.471561	0.43065	-0.471918	-0.633042	-0.188103	-0.0200042	-0.651814	-0.539828	NaN	NaN	-1.26326	-0.385689	-0.969929	-1.32477	0.651525	-1.70379	-0.799296	-1.08732	-0.671543	1.36393	-0.279313	0.205069	0.306728	0.386697	-0.22261	-0.699313	-0.346751	-1.01438	-0.482991	-0.0188522	-0.527284	-0.547028	0.67475	-0.610774	-0.923717	-0.592979	-0.710009	-0.40027	-0.418717	-0.588426
78.1667	-0.279589	-0.648956	0.223974	-0.340316	-0.157891	-0.28766	-0.400746	-0.163935	-0.650081	0.386194	0.394932	-0.4758	-0.61187	-0.230571	-0.0352228	-0.578665	-0.426843	NaN	NaN	-1.27217	-0.427749	-1.00564	-1.34414	0.526776	-1.70303	-0.796625	-1.09334	-0.683265	1.39108	-0.177808	0.193199	0.290334	0.412977	-0.291591	-0.719382	-0.351349	-1.00848	-0.494568	0.00444445	-0.519742	-0.590056	0.609924	-0.634094	-0.935999	-0.602783	-0.716759	-0.434266	-0.421459	-0.596263
78.5	-0.29602	-0.619374	0.247491	-0.343726	-0.149364	-0.333183	-0.443405	-0.170154	-0.656349	0.372411	0.410928	-0.495209	-0.606259	-0.253416	-0.0405885	-0.524009	-0.341255	NaN	NaN	-1.26414	-0.455342	-1.02269	-1.36096	0.408396	NaN	-0.792782	-1.09728	-0.709174	1.42396	-0.102907	0.168023	0.282551	0.430454	-0.341876	-0.755654	-0.383876	-1.01894	-0.507535	0.0320496	-0.519582	-0.597348	0.555481	-0.636972	-0.944761	-0.62886	-0.738961	-0.476063	-0.430546	-0.605959
78.8333	-0.286877	-0.585858	0.274178	-0.30128	-0.0936137	-0.382169	-0.489192	-0.169474	-0.65567	0.317319	0.386822	-0.496138	-0.599469	-0.266503	-0.0430401	-0.487941	-0.296673	NaN	NaN	-1.25267	-0.44972	-1.01479	-1.39222	0.29367	NaN	-0.788418	-1.09551	-0.710856	1.46019	-0.0823748	0.141076	0.283628	0.396863	-0.369468	-0.774931	-0.38866	-1.01492	-0.533568	0.0261152	-0.538584	-0.569595	0.504502	-0.644684	-0.963837	-0.671131	-0.781847	-0.496458	-0.432988	-0.616618
79.1667	-0.279897	-0.551076	0.292335	-0.279164	-0.0621238	-0.40505	-0.504975	-0.172616	-0.66011	0.282003	0.378695	-0.502055	-0.596833	-0.26349	-0.0316672	-0.477651	-0.299815	NaN	NaN	-1.27464	-0.443003	-1.00427	-1.40977	0.187715	NaN	-0.786326	-1.09092	-0.721764	1.48568	-0.0590045	0.115553	0.302582	0.383142	-0.35025	-0.770494	-0.381463	-1.01094	-0.565246	0.00137921	-0.569481	-0.52981	0.457677	-0.641502	-0.979788	-0.693923	-0.80094	-0.505693	-0.445179	-0.643023
79.5	-0.28029	-0.532138	0.295927	-0.273958	-0.0518507	-0.379001	-0.465286	-0.169625	-0.659073	0.247744	0.365125	-0.493489	-0.581525	-0.265177	-0.0275297	-0.46036	-0.283545	NaN	NaN	-1.3008	-0.444792	-0.995956	-1.41787	0.116068	NaN	-0.780805	-1.08873	-0.732156	1.51605	-0.0492557	0.0999931	0.282396	0.444139	-0.29565	-0.73427	-0.369759	-1.01044	-0.59483	-0.0122543	-0.582182	-0.527887	0.406336	-0.647548	-0.983233	-0.723696	-0.82935	-0.465732	-0.440621	-0.648884
79.8333	-0.310318	-0.511194	0.307567	-0.267786	-0.0429242	-0.357305	-0.433447	-0.17278	-0.661563	0.223045	0.358542	-0.482271	-0.566254	-0.271398	-0.0323551	-0.41245	-0.209673	NaN	NaN	-1.3346	-0.442257	-0.988099	-1.43587	0.0932056	NaN	-0.776368	-1.09322	-0.71955	1.52953	-0.0535255	0.0814412	0.255742	0.531503	-0.27966	-0.71693	-0.354351	-1.01017	-0.621216	-0.0136611	-0.586328	-0.534624	0.356475	-0.653145	-0.991242	-0.755722	-0.857435	-0.456829	-0.448196	-0.665534
[truncated: 8 more columns]

## Sheet: Fig1 Glu
Time(min)	Glu-1	Glu-2	Glu-3	Glu-4	Glu-5	Glu-6	Glu-7	Glu-8	Glu-9	Glu-10	Glu-11	Glu-12	Glu-13	Glu-14	Glu-15	Glu-16	Glu-17	Glu-18	Glu-19	Glu-20	Glu-21	Glu-22	Glu-23	Glu-24	Glu-25	Glu-26	Glu-27	Glu-28	Glu-29	Glu-30	Glu-31	Glu-32	Glu-33	Glu-34	Glu-35	Glu-36	Glu-37	Glu-38	Glu-39	Glu-40	Glu-41	Glu-42	Glu-43	Glu-44	Glu-45	Glu-46	Glu-47	Glu-48	Glu-49
-19.8333	-0.00811993	0.00629589	0.00629589	0.0600476	0.0600476	0.0954525	0.0954525	0.438071	0.438071	0.193673	0.193673	0.2014	0.2014	-0.10545	-0.10545	0.276866	0.276866	0.0875735	0.0875735	0.149048	0.12557	0.12557	0.143641	0.14834	0.261839	0.412987	0.412987	0.111289	0.00299713	0.0693774	0.0909356	0.194138	0.588944	0.414886	0.49659	0.134732	0.134732	-0.0282243	0.398777	0.398777	0.394725	0.303898	0.125014	0.0584215	0.177119	0.177119	0.213984	-0.01843	-0.01843
-19.5	-0.0104845	0.00736175	0.00736175	0.059496	0.059496	0.0880212	0.0880212	0.41041	0.41041	0.185501	0.185501	0.20442	0.20442	-0.10814	-0.10814	0.289593	0.289593	0.0853565	0.0853565	0.130831	0.119977	0.119977	0.13847	0.14769	0.263313	0.395749	0.395749	0.10786	0.00154874	0.0575625	0.077866	0.196847	0.550514	0.383588	0.488679	0.117167	0.117167	-0.0289794	0.373591	0.373591	0.374563	0.288627	0.119931	0.0569244	0.167949	0.167949	0.212889	-0.0133555	-0.0133555
-19.1667	-0.0125262	0.00820278	0.00820278	0.0587761	0.0587761	0.0810913	0.0810913	0.383714	0.383714	0.177753	0.177753	0.206274	0.206274	-0.109823	-0.109823	0.299329	0.299329	0.0833439	0.0833439	0.113385	0.114142	0.114142	0.133309	0.146576	0.264083	0.379318	0.379318	0.104669	0.000255395	0.0464809	0.0664165	0.199434	0.512084	0.354356	0.479485	0.101513	0.101513	-0.0306465	0.350113	0.350113	0.355359	0.273323	0.115055	0.0553145	0.15869	0.15869	0.211564	-0.00902132	-0.00902132
-18.8333	-0.0142139	0.00883497	0.00883497	0.0578622	0.0578622	0.0746469	0.0746469	0.357969	0.357969	0.170369	0.170369	0.207213	0.207213	-0.110522	-0.110522	0.30611	0.30611	0.0815361	0.0815361	0.096792	0.108112	0.108112	0.128155	0.144976	0.264089	0.363653	0.363653	0.101715	-0.00091194	0.0361926	0.0566129	0.201761	0.473895	0.327152	0.469208	0.0875018	0.0875018	-0.0331512	0.328311	0.328311	0.337062	0.258083	0.110391	0.0535672	0.149434	0.149434	0.209911	-0.00539594	-0.00539594
-18.5	-0.0156344	0.0093218	0.0093218	0.0566595	0.0566595	0.0682034	0.0682034	0.331231	0.331231	0.162729	0.162729	0.207482	0.207482	-0.110261	-0.110261	0.310268	0.310268	0.0797907	0.0797907	0.0799072	0.101445	0.101445	0.12262	0.142719	0.263228	0.347515	0.347515	0.098767	-0.00206554	0.0259963	0.0478254	0.203857	0.433184	0.29993	0.457224	0.0739769	0.0739769	-0.0366426	0.306564	0.306564	0.318238	0.241806	0.105591	0.051512	0.139541	0.139541	0.207657	-0.00220128	-0.00220128
-18.1667	-0.0166543	0.00963849	0.00963849	0.0552476	0.0552476	0.0622571	0.0622571	0.305544	0.305544	0.155367	0.155367	0.207225	0.207225	-0.109051	-0.109051	0.311346	0.311346	0.0782118	0.0782118	0.0640625	0.0946843	0.0946843	0.117117	0.139933	0.261461	0.332043	0.332043	0.0960343	-0.00314152	0.016717	0.0407983	0.205413	0.393104	0.274749	0.444598	0.0619012	0.0619012	-0.0407915	0.286489	0.286489	0.300252	0.225778	0.10101	0.0492726	0.129811	0.129811	0.204834	0.000343004	0.000343004
-17.8333	-0.0172859	0.00980843	0.00980843	0.0536469	0.0536469	0.0568035	0.0568035	0.28095	0.28095	0.148247	0.148247	0.20664	0.20664	-0.106961	-0.106961	0.309599	0.309599	0.0767526	0.0767526	0.0492955	0.0878853	0.0878853	0.111669	0.136653	0.258772	0.317172	0.317172	0.0935475	-0.00415693	0.00837311	0.0355014	0.206307	0.353888	0.251571	0.431649	0.051188	0.051188	-0.0454523	0.267996	0.267996	0.283086	0.21011	0.0966416	0.0468399	0.120324	0.120324	0.201413	0.00229695	0.00229695
-17.5	-0.0175779	0.00985009	0.00985009	0.0517392	0.0517392	0.0514525	0.0514525	0.255625	0.255625	0.140787	0.140787	0.205779	0.205779	-0.103846	-0.103846	0.305017	0.305017	0.0752913	0.0752913	0.0345897	0.0805827	0.0805827	0.105871	0.132636	0.254887	0.301707	0.301707	0.0911599	-0.00519931	0.000390108	0.0315761	0.206484	0.312745	0.228722	0.417588	0.0410348	0.0410348	-0.0508682	0.249628	0.249628	0.265408	0.193717	0.0921533	0.0440114	0.11041	0.11041	0.19707	0.00383403	0.00383403
-17.1667	-0.0175207	0.00976927	0.00976927	0.0496776	0.0496776	0.0466106	0.0466106	0.231496	0.231496	0.133522	0.133522	0.204777	0.204777	-0.0999505	-0.0999505	0.298108	0.298108	0.0739118	0.0739118	0.0211102	0.0733707	0.0733707	0.100165	0.128194	0.250024	0.286729	0.286729	0.0890542	-0.00620739	-0.00659702	0.029323	0.205818	0.272887	0.208018	0.403611	0.0322017	0.0322017	-0.0565095	0.232663	0.232663	0.248517	0.177903	0.087868	0.0409923	0.100856	0.100856	0.192088	0.00487543	0.00487543
-16.8333	-0.0171671	0.00958117	0.00958117	0.0475015	0.0475015	0.0422565	0.0422565	0.208612	0.208612	0.126453	0.126453	0.203684	0.203684	-0.0953876	-0.0953876	0.289275	0.289275	0.0725762	0.0725762	0.00884143	0.0663241	0.0663241	0.0945655	0.123388	0.244213	0.272187	0.272187	0.087201	-0.00718618	-0.0125975	0.028608	0.204284	0.234501	0.189497	0.389925	0.0245967	0.0245967	-0.0622032	0.216928	0.216928	0.232384	0.162763	0.083772	0.0378032	0.0917032	0.0917032	0.186542	0.00547689	0.00547689
-16.5	-0.016529	0.0092776	0.0092776	0.0450569	0.0450569	0.0380253	0.0380253	0.185299	0.185299	0.119029	0.119029	0.202444	0.202444	-0.0898814	-0.0898814	0.27811	0.27811	0.071146	0.071146	-0.00310482	0.0589658	0.0589658	0.0886584	0.117869	0.236972	0.256911	0.256911	0.0854264	-0.00821408	-0.0180115	0.0293343	0.201695	0.194869	0.171811	0.375618	0.0176161	0.0176161	-0.0682362	0.201084	0.201084	0.215785	0.147254	0.07954	0.0342138	0.0822837	0.0822837	0.180057	0.00571499	0.00571499
-16.1667	-0.0156962	0.00889376	0.00889376	0.0425381	0.0425381	0.0342571	0.0342571	0.16334	0.16334	0.111791	0.111791	0.201125	0.201125	-0.0838954	-0.0838954	0.265675	0.265675	0.0696967	0.0696967	-0.0138195	0.0519008	0.0519008	0.0828913	0.112062	0.228795	0.241982	0.241982	0.0838314	-0.00920693	-0.0223949	0.0313786	0.198184	0.157106	0.156282	0.361791	0.0117473	0.0117473	-0.074007	0.18615	0.18615	0.19995	0.132614	0.0754676	0.0305082	0.0733125	0.0733125	0.173134	0.00560875	0.00560875
-15.8333	-0.0147225	0.00845888	0.00845888	0.0399741	0.0399741	0.0309383	0.0309383	0.142729	0.142729	0.104751	0.104751	0.199749	0.199749	-0.0775409	-0.0775409	0.25231	0.25231	0.0682023	0.0682023	-0.0233357	0.0451997	0.0451997	0.0772858	0.106041	0.219749	0.227376	0.227376	0.0823672	-0.0101438	-0.0257693	0.0345421	0.193799	0.121345	0.142804	0.34841	0.00690265	0.00690265	-0.0793824	0.171909	0.171909	0.184883	0.118892	0.0715352	0.0267336	0.0647876	0.0647876	0.165853	0.0052215	0.0052215
-15.5	-0.0136087	0.00795081	0.00795081	0.037243	0.037243	0.0278933	0.0278933	0.122418	0.122418	0.0975486	0.0975486	0.198248	0.198248	-0.0705821	-0.0705821	0.237594	0.237594	0.0665515	0.0665515	-0.0321741	0.0385804	0.0385804	0.0715715	0.0995363	0.209411	0.212323	0.212323	0.0808914	-0.011048	-0.0282973	0.0388157	0.188357	0.0859102	0.130597	0.334743	0.00279659	0.00279659	-0.0845336	0.157435	0.157435	0.169832	0.10544	0.0675234	0.0227419	0.0562784	0.0562784	0.157922	0.00457465	0.00457465
-15.1667	-0.0124235	0.00739593	0.00739593	0.0344241	0.0344241	0.0251844	0.0251844	0.102976	0.102976	0.0903712	0.0903712	0.196618	0.196618	-0.0632514	-0.0632514	0.222025	0.222025	0.0647671	0.0647671	-0.040099	0.0322821	0.0322821	0.065914	0.0927157	0.198032	0.197187	0.197187	0.0793842	-0.0118503	-0.0298517	0.0439543	0.182004	0.0518887	0.11992	0.321019	-0.000452718	-0.000452718	-0.0892233	0.14292	0.14292	0.155197	0.0926602	0.0635154	0.0186773	0.048016	0.048016	0.149588	0.00370993	0.00370993
-14.8333	-0.0112089	0.00680126	0.00680126	0.0315354	0.0315354	0.0228121	0.0228121	0.0844138	0.0844138	0.0832316	0.0832316	0.19486	0.19486	-0.0556292	-0.0556292	0.205691	0.205691	0.0628344	0.0628344	-0.0471524	0.0263404	0.0263404	0.0603062	0.085609	0.185675	0.18197	0.18197	0.0777753	-0.012526	-0.0304221	0.0497661	0.174799	0.0194103	0.110623	0.307085	-0.002871	-0.002871	-0.09337	0.128211	0.128211	0.140999	0.0805834	0.0594941	0.014592	0.0400098	0.0400098	0.140909	0.00264965	0.00264965
-14.5	-0.00999066	0.00616992	0.00616992	0.0285907	0.0285907	0.0207708	0.0207708	0.0667623	0.0667623	0.0761354	0.0761354	0.192981	0.192981	-0.0477974	-0.0477974	0.188655	0.188655	0.0607192	0.0607192	-0.0533908	0.0207851	0.0207851	0.0547471	0.0782458	0.172423	0.166681	0.166681	0.0760067	-0.013041	-0.0300037	0.0560618	0.166837	-0.011386	0.102499	0.292793	-0.00449502	-0.00449502	-0.0969172	0.113183	0.113183	0.127256	0.0692165	0.0554417	0.0105409	0.0322751	0.0322751	0.13186	0.00141696	0.00141696
-14.1667	-0.00878171	0.0055004	0.0055004	0.0255839	0.0255839	0.0190345	0.0190345	0.0500282	0.0500282	0.0690877	0.0690877	0.19097	0.19097	-0.0398137	-0.0398137	0.170883	0.170883	0.0584021	0.0584021	-0.0588723	0.0156419	0.0156419	0.0492432	0.0706456	0.158376	0.151338	0.151338	0.0740057	-0.0133778	-0.0286019	0.0626584	0.1582	-0.040372	0.0952786	0.277976	-0.00539063	-0.00539063	-0.0998064	0.0979095	0.0979095	0.113973	0.0585573	0.0513409	0.00658277	0.0248202	0.0248202	0.122429	3.46423e-05	3.46423e-05
-13.8333	-0.00758079	0.00479569	0.00479569	0.0225399	0.0225399	0.0175526	0.0175526	0.0342068	0.0342068	0.0620996	0.0620996	0.188772	0.188772	-0.0317384	-0.0317384	0.152329	0.152329	0.055887	0.055887	-0.0636429	0.0109236	0.0109236	0.0437982	0.0628285	0.143661	0.135962	0.135962	0.0717342	-0.0135375	-0.0262416	0.0693698	0.148955	-0.0674553	0.0887278	0.262438	-0.00560579	-0.00560579	-0.102001	0.082544	0.082544	0.101162	0.0485992	0.0471766	0.00278028	0.01766	0.01766	0.112635	-0.00148187	-0.00148187
-13.5	-0.00638311	0.00405463	0.00405463	0.0194564	0.0194564	0.0163106	0.0163106	0.0192934	0.0192934	0.0551719	0.0551719	0.186372	0.186372	-0.0236237	-0.0236237	0.132974	0.132974	0.0531491	0.0531491	-0.0677037	0.00662884	0.00662884	0.0384201	0.0548318	0.128413	0.120578	0.120578	0.0691634	-0.0135355	-0.0229645	0.0760169	0.139165	-0.0925446	0.0826131	0.245986	-0.0051757	-0.0051757	-0.103476	0.0671139	0.0671139	0.088833	0.0393092	0.0429341	-0.000806894	0.0108183	0.0108183	0.102476	-0.00311673	-0.00311673
-13.1667	-0.00518614	0.0032672	0.0032672	0.0163357	0.0163357	0.0152677	0.0152677	0.00526098	0.00526098	0.0483124	0.0483124	0.183787	0.183787	-0.015542	-0.015542	0.112857	0.112857	0.0501798	0.0501798	-0.0710642	0.00274923	0.00274923	0.0331085	0.0466854	0.112783	0.105217	0.105217	0.0662394	-0.0133951	-0.0188329	0.0824369	0.128863	-0.115567	0.0767374	0.228452	-0.00413118	-0.00413118	-0.104204	0.0517145	0.0517145	0.076963	0.0306564	0.0386043	-0.00412022	0.00431669	0.00431669	0.091906	-0.00485099	-0.00485099
-12.8333	-0.00397326	0.00242058	0.00242058	0.0131716	0.0131716	0.0143881	0.0143881	-0.00791879	-0.00791879	0.041526	0.041526	0.180967	0.180967	-0.00755595	-0.00755595	0.0919659	0.0919659	0.0469796	0.0469796	-0.0737378	-0.000744352	-0.000744352	0.0278687	0.0384213	0.0969231	0.089914	0.089914	0.0629187	-0.0131265	-0.0139221	0.0884822	0.118099	-0.136451	0.0709079	0.209709	-0.00255246	-0.00255246	-0.104155	0.0364643	0.0364643	0.065545	0.0226051	0.0341802	-0.00711012	-0.00182097	-0.00182097	0.0808836	-0.00666681	-0.00666681
-12.5	-0.00272989	0.00150906	0.00150906	0.00997053	0.00997053	0.0136459	0.0136459	-0.0202471	-0.0202471	0.0348085	0.0348085	0.177879	0.177879	0.000275902	0.000275902	0.0702492	0.0702492	0.0435615	0.0435615	-0.0757217	-0.00388697	-0.00388697	0.0227072	0.0300552	0.0809845	0.0746991	0.0746991	0.0591933	-0.0127781	-0.00833774	0.0940052	0.106914	-0.155131	0.0649266	0.189674	-0.000502233	-0.000502233	-0.103291	0.0215381	0.0215381	0.0545597	0.0151188	0.0296547	-0.0097318	-0.0075689	-0.0075689	0.0693988	-0.00854955	-0.00854955
-12.1667	-0.00144594	0.000524914	0.000524914	0.00672919	0.00672919	0.0129974	0.0129974	-0.0317414	-0.0317414	0.0281584	0.0281584	0.174502	0.174502	0.00788808	0.00788808	0.047751	0.047751	0.0399404	0.0399404	-0.077013	-0.0067184	-0.0067184	0.0176375	0.0216163	0.0650931	0.0596012	0.0596012	0.0550773	-0.0123909	-0.00219742	0.0988649	0.095329	-0.171562	0.0587465	0.168326	0.00196197	0.00196197	-0.101577	0.00714386	0.00714386	0.0439882	0.00816654	0.0250275	-0.0119497	-0.0129106	-0.0129106	0.0575207	-0.0104734	-0.0104734
-11.8333	-0.000112029	-0.000525825	-0.000525825	0.0034448	0.0034448	0.0124109	0.0124109	-0.0423957	-0.0423957	0.0215682	0.0215682	0.170758	0.170758	0.0152092	0.0152092	0.0246018	0.0246018	0.0361334	0.0361334	-0.0775983	-0.00927564	-0.00927564	0.0126663	0.0131462	0.0493655	0.0446477	0.0446477	0.0505965	-0.0120082	0.00436056	0.102959	0.0833626	-0.185703	0.0522968	0.145687	0.00476257	0.00476257	-0.0989548	-0.00650171	-0.00650171	0.0337748	0.00171908	0.0202981	-0.0137474	-0.0178233	-0.0178233	0.0453106	-0.0124099	-0.0124099
-11.5	0.00126758	-0.00162853	-0.00162853	0.00011369	0.00011369	0.0118491	0.0118491	-0.0522011	-0.0522011	0.0150344	0.0150344	0.166559	0.166559	0.0221609	0.0221609	0.000996647	0.000996647	0.0321542	0.0321542	-0.0774469	-0.0116001	-0.0116001	0.00782284	0.00469081	0.0339117	0.029864	0.029864	0.0457831	-0.0116734	0.0111806	0.106205	0.0710446	-0.197537	0.0454861	0.121862	0.00779555	0.00779555	-0.0953631	-0.0192182	-0.0192182	0.0238901	-0.00423389	0.015473	-0.0151227	-0.0222981	-0.0222981	0.0328084	-0.0143159	-0.0143159
-11.1667	0.00268179	-0.002776	-0.002776	-0.00325188	-0.00325188	0.0112929	0.0112929	-0.061145	-0.061145	0.00855059	0.00855059	0.161824	0.161824	0.0286762	0.0286762	-0.0228423	-0.0228423	0.028009	0.028009	-0.0765418	-0.0137298	-0.0137298	0.00311066	-0.00369928	0.0188012	0.0152702	0.0152702	0.0406828	-0.0113955	0.0180989	0.108537	0.0583951	-0.20704	0.0382801	0.0969976	0.0109384	0.0109384	-0.0907269	-0.030871	-0.030871	0.0143134	-0.00971859	0.0105628	-0.0160882	-0.0263335	-0.0263335	0.0200864	-0.0161486	-0.0161486
-10.8333	0.00410697	-0.00394801	-0.00394801	-0.00661559	-0.00661559	0.0107044	0.0107044	-0.0692321	-0.0692321	0.00212009	0.00212009	0.156386	0.156386	0.0346925	0.0346925	-0.0466739	-0.0466739	0.0237064	0.0237064	-0.0748681	-0.0156917	-0.0156917	-0.00146268	-0.0119665	0.00408445	0.000886279	0.000886279	0.035345	-0.0111659	0.0249491	0.10989	0.0454401	-0.21419	0.0307004	0.0712744	0.0140795	0.0140795	-0.0849943	-0.041343	-0.041343	0.00500077	-0.0147687	0.0055808	-0.0166664	-0.0299371	-0.0299371	0.00724739	-0.0178624	-0.0178624
-10.5	0.00551392	-0.00511418	-0.00511418	-0.00995062	-0.00995062	0.0100656	0.0100656	-0.0764365	-0.0764365	-0.00425664	-0.00425664	0.150112	0.150112	0.0401301	0.0401301	-0.0701801	-0.0701801	0.0192701	0.0192701	-0.0724543	-0.0175063	-0.0175063	-0.00588422	-0.0200622	-0.0102067	-0.0132624	-0.0132624	0.0298287	-0.0109759	0.031565	0.110218	0.0321913	-0.218989	0.0227795	0.044908	0.0171068	0.0171068	-0.0781327	-0.0505827	-0.0505827	-0.00408541	-0.0194189	0.000541728	-0.0168908	-0.0331294	-0.0331294	-0.00562509	-0.0194161	-0.0194161
-10.1667	0.00687372	-0.00624113	-0.00624113	-0.0132178	-0.0132178	0.00936378	0.00936378	-0.0827418	-0.0827418	-0.0105697	-0.0105697	0.142813	0.142813	0.044939	0.044939	-0.0930012	-0.0930012	0.0147178	0.0147178	-0.0693281	-0.0192078	-0.0192078	-0.0101303	-0.0279262	-0.0240582	-0.0271532	-0.0271532	0.024163	-0.0108021	0.0377973	0.109483	0.0187015	-0.221489	0.0145414	0.0181456	0.0198892	0.0198892	-0.0701193	-0.0586245	-0.0586245	-0.0130005	-0.0237041	-0.00453261	-0.0168036	-0.0359359	-0.0359359	-0.0184338	-0.0207716	-0.0207716
-9.83333	0.00814855	-0.0072973	-0.0072973	-0.0163763	-0.0163763	0.00855032	0.00855032	-0.0881428	-0.0881428	-0.0168118	-0.0168118	0.134278	0.134278	0.0490864	0.0490864	-0.114774	-0.114774	0.0100498	0.0100498	-0.0654934	-0.0208173	-0.0208173	-0.014214	-0.0354789	-0.0374621	-0.0407634	-0.0407634	0.0183769	-0.0106013	0.0434995	0.107645	0.00504005	-0.221728	0.00603563	-0.00874904	0.022321	0.022321	-0.0609777	-0.065581	-0.065581	-0.0217922	-0.0276655	-0.0096202	-0.0164512	-0.0383904	-0.0383904	-0.0310376	-0.021883	-0.021883
-9.5	0.00930906	-0.00825368	-0.00825368	-0.0193766	-0.0193766	0.00761593	0.00761593	-0.0926878	-0.0926878	-0.0229738	-0.0229738	0.124315	0.124315	0.0525425	0.0525425	-0.135156	-0.135156	0.00528465	0.00528465	-0.0609787	-0.0223435	-0.0223435	-0.0181295	-0.0426658	-0.0504351	-0.0540686	-0.0540686	0.0124944	-0.0103175	0.0485461	0.104663	-0.00873299	-0.219749	-0.00270489	-0.0354809	0.0243472	0.0243472	-0.0507721	-0.0715852	-0.0715852	-0.0305207	-0.0314517	-0.0146936	-0.0158857	-0.0405162	-0.0405162	-0.0433255	-0.0227028	-0.0227028
-9.16667	0.0103307	-0.00909149	-0.00909149	-0.0221654	-0.0221654	0.00655301	0.00655301	-0.0963819	-0.0963819	-0.0290379	-0.0290379	0.112739	0.112739	0.0553035	0.0553035	-0.15383	-0.15383	0.000432104	0.000432104	-0.0558327	-0.0237891	-0.0237891	-0.0218941	-0.0494318	-0.0629899	-0.0670408	-0.0670408	0.00651519	-0.0098971	0.0528365	0.100494	-0.0225454	-0.215639	-0.0116013	-0.0617829	0.025935	0.025935	-0.0396144	-0.0767802	-0.0767802	-0.0392056	-0.0351582	-0.0197229	-0.0151616	-0.042345	-0.042345	-0.055228	-0.0231939	-0.0231939
-8.83333	0.0111936	-0.00978432	-0.00978432	-0.024701	-0.024701	0.00535166	0.00535166	-0.0992388	-0.0992388	-0.0349889	-0.0349889	0.0993852	0.0993852	0.0573779	0.0573779	-0.170596	-0.170596	-0.00450729	-0.00450729	-0.0500996	-0.0251401	-0.0251401	-0.0255141	-0.0557346	-0.075149	-0.0796494	-0.0796494	0.00042831	-0.00927973	0.0562867	0.0951061	-0.0363319	-0.209501	-0.0205522	-0.087419	0.0270448	0.0270448	-0.0276506	-0.0813655	-0.0813655	-0.0478733	-0.0387736	-0.024672	-0.0143346	-0.0439003	-0.0439003	-0.0666104	-0.0233326	-0.0233326
-8.5	0.0118823	-0.0103248	-0.0103248	-0.0269444	-0.0269444	0.0040083	0.0040083	-0.101282	-0.101282	-0.040794	-0.040794	0.0841064	0.0841064	0.0588018	0.0588018	-0.185245	-0.185245	-0.00951635	-0.00951635	-0.0438419	-0.0263925	-0.0263925	-0.0290094	-0.0615452	-0.0869295	-0.0918602	-0.0918602	-0.00575388	-0.00841663	0.0588295	0.0884762	-0.0500281	-0.201427	-0.0294372	-0.112206	0.0276119	0.0276119	-0.0150637	-0.0855715	-0.0855715	-0.0565372	-0.0422953	-0.0294999	-0.013458	-0.0451952	-0.0451952	-0.0773782	-0.0231065	-0.0231065
-8.16667	0.0123943	-0.0107093	-0.0107093	-0.0288669	-0.0288669	0.0025065	0.0025065	-0.102574	-0.102574	-0.0464365	-0.0464365	0.0667709	0.0667709	0.0596386	0.0596386	-0.197618	-0.197618	-0.0145794	-0.0145794	-0.0370963	-0.0275456	-0.0275456	-0.0324005	-0.0668379	-0.0983338	-0.103638	-0.103638	-0.0120449	-0.00728022	0.0604257	0.0805931	-0.0635649	-0.191544	-0.0381652	-0.136008	0.0275978	0.0275978	-0.00207975	-0.0896236	-0.0896236	-0.0651973	-0.0457739	-0.0341655	-0.0125872	-0.0462326	-0.0462326	-0.0874523	-0.0225158	-0.0225158
-7.83333	0.0127361	-0.0109401	-0.0109401	-0.0304591	-0.0304591	0.000829641	0.000829641	-0.103146	-0.103146	-0.0518878	-0.0518878	0.0472848	0.0472848	0.0599588	0.0599588	-0.207692	-0.207692	-0.0196799	-0.0196799	-0.0299153	-0.028559	-0.028559	-0.0357096	-0.0716004	-0.109377	-0.11495	-0.11495	-0.0184752	-0.00586731	0.0610621	0.0714633	-0.0768732	-0.179986	-0.0466825	-0.15875	0.0269647	0.0269647	0.0110539	-0.0936999	-0.0936999	-0.073858	-0.049261	-0.0386229	-0.011774	-0.0470263	-0.0470263	-0.0967925	-0.0215701	-0.0215701
-7.5	0.0129214	-0.0110198	-0.0110198	-0.0317106	-0.0317106	-0.00105318	-0.00105318	-0.103102	-0.103102	-0.0571223	-0.0571223	0.0256227	0.0256227	0.0598564	0.0598564	-0.215516	-0.215516	-0.0248156	-0.0248156	-0.0223571	-0.0294116	-0.0294116	-0.0389685	-0.0758323	-0.12009	-0.125767	-0.125767	-0.0250669	-0.00418957	0.0607316	0.0611198	-0.0899193	-0.166902	-0.0549606	-0.180433	0.0256827	0.0256827	0.0240705	-0.0979302	-0.0979302	-0.0825152	-0.052811	-0.0428259	-0.0110788	-0.0475775	-0.0475775	-0.105372	-0.0202857	-0.0202857
-7.16667	0.0129706	-0.0109579	-0.0109579	-0.0326377	-0.0326377	-0.00314595	-0.00314595	-0.102519	-0.102519	-0.0621199	-0.0621199	0.00182086	0.00182086	0.0594321	0.0594321	-0.221157	-0.221157	-0.0299771	-0.0299771	-0.0144791	-0.0300894	-0.0300894	-0.0421999	-0.079532	-0.130491	-0.136057	-0.136057	-0.0318239	-0.00226379	0.059452	0.0496208	-0.102666	-0.152425	-0.0630126	-0.201058	0.0237743	0.0237743	0.0366914	-0.102388	-0.102388	-0.0911513	-0.0564694	-0.0467254	-0.0105718	-0.047882	-0.047882	-0.113174	-0.0187004	-0.0187004
-6.83333	0.012911	-0.010762	-0.010762	-0.0332715	-0.0332715	-0.00549795	-0.00549795	-0.101492	-0.101492	-0.0668582	-0.0668582	-0.0240297	-0.0240297	0.0588237	0.0588237	-0.224705	-0.224705	-0.0351574	-0.0351574	-0.00630254	-0.0305645	-0.0305645	-0.0454195	-0.0826854	-0.140595	-0.145792	-0.145792	-0.0387329	-0.000136216	0.0572396	0.0370392	-0.115092	-0.136697	-0.0708976	-0.220662	0.0213158	0.0213158	0.0486269	-0.107089	-0.107089	-0.0997555	-0.0602772	-0.0502711	-0.0103207	-0.0479365	-0.0479365	-0.120186	-0.0168424	-0.0168424
-6.5	0.012768	-0.010434	-0.010434	-0.0336388	-0.0336388	-0.00810988	-0.00810988	-0.100133	-0.100133	-0.0712984	-0.0712984	-0.0517886	-0.0517886	0.0581902	0.0581902	-0.226298	-0.226298	-0.0403395	-0.0403395	0.00215024	-0.0308025	-0.0308025	-0.0486394	-0.0852767	-0.150423	-0.154945	-0.154945	-0.0457753	0.00212779	0.0541331	0.0234624	-0.127189	-0.119859	-0.078659	-0.239303	0.0183789	0.0183789	0.0596087	-0.112	-0.112	-0.108331	-0.0642838	-0.0534128	-0.0103924	-0.047726	-0.047726	-0.126401	-0.0147431	-0.0147431
-6.16667	0.0125697	-0.00997415	-0.00997415	-0.0337681	-0.0337681	-0.0110118	-0.0110118	-0.0985524	-0.0985524	-0.0754051	-0.0754051	-0.0812371	-0.0812371	0.0576824	0.0576824	-0.22608	-0.22608	-0.0455102	-0.0455102	0.0108779	-0.0307952	-0.0307952	-0.051859	-0.0872812	-0.159986	-0.16349	-0.16349	-0.052935	0.00446312	0.0501856	0.00900245	-0.138956	-0.10205	-0.0863721	-0.257032	0.0150497	0.0150497	0.0693814	-0.117065	-0.117065	-0.116876	-0.0685289	-0.0560992	-0.0108526	-0.047241	-0.047241	-0.131809	-0.0124398	-0.0124398
-5.83333	0.012336	-0.00938462	-0.00938462	-0.033699	-0.033699	-0.0142257	-0.0142257	-0.096822	-0.096822	-0.0791261	-0.0791261	-0.112173	-0.112173	0.0574515	0.0574515	-0.224195	-0.224195	-0.0506766	-0.0506766	0.0198758	-0.0305427	-0.0305427	-0.0550623	-0.0886669	-0.16927	-0.171409	-0.171409	-0.060176	0.00679591	0.0454547	-0.00620192	-0.150411	-0.0834053	-0.0941227	-0.273905	0.011446	0.011446	0.0777341	-0.122181	-0.122181	-0.125406	-0.0730371	-0.0582758	-0.0117653	-0.0464842	-0.0464842	-0.136415	-0.00997029	-0.00997029
-5.5	0.0120914	-0.00861953	-0.00861953	-0.0334563	-0.0334563	-0.0177596	-0.0177596	-0.095029	-0.095029	-0.0823886	-0.0823886	-0.14438	-0.14438	0.0576447	0.0576447	-0.2208	-0.2208	-0.0558323	-0.0558323	0.0291871	-0.0300434	-0.0300434	-0.0582017	-0.0893493	-0.17824	-0.178683	-0.178683	-0.0674404	0.00905487	0.0400005	-0.0219963	-0.161566	-0.0640608	-0.101987	-0.289977	0.0077005	0.0077005	0.0845026	-0.127239	-0.127239	-0.133947	-0.0778186	-0.0598919	-0.0131911	-0.045471	-0.045471	-0.140239	-0.00736463	-0.00736463
-5.16667	0.0118573	-0.00766623	-0.00766623	-0.0330638	-0.0330638	-0.0216107	-0.0216107	-0.0932468	-0.0932468	-0.0851	-0.0851	-0.177599	-0.177599	0.0584094	0.0584094	-0.216032	-0.216032	-0.0609623	-0.0609623	0.0388932	-0.0293135	-0.0293135	-0.0612075	-0.0891944	-0.186847	-0.185294	-0.185294	-0.0746561	0.0111721	0.0338926	-0.0382024	-0.172424	-0.0441302	-0.110003	-0.305287	0.00395197	0.00395197	0.0895477	-0.132145	-0.132145	-0.142507	-0.082874	-0.0609043	-0.0151845	-0.0442201	-0.0442201	-0.14331	-0.0046455	-0.0046455
-4.83333	0.0116549	-0.00646614	-0.00646614	-0.0325513	-0.0325513	-0.0258066	-0.0258066	-0.0915555	-0.0915555	-0.087136	-0.087136	-0.211595	-0.211595	0.059892	0.059892	-0.209957	-0.209957	-0.066049	-0.066049	0.0491209	-0.0283849	-0.0283849	-0.0639581	-0.088014	-0.194994	-0.191225	-0.191225	-0.0817523	0.0131245	0.0272153	-0.0546288	-0.182972	-0.0237167	-0.118191	-0.319853	0.000363139	0.000363139	0.0927791	-0.136813	-0.136813	-0.151102	-0.0881847	-0.061279	-0.0177842	-0.0427535	-0.0427535	-0.145655	-0.00182527	-0.00182527
-4.5	0.0115031	-0.0049543	-0.0049543	-0.031913	-0.031913	-0.0303495	-0.0303495	-0.0900307	-0.0900307	-0.0883326	-0.0883326	-0.246154	-0.246154	0.0622283	0.0622283	-0.20264	-0.20264	-0.0710788	-0.0710788	0.060014	-0.0273032	-0.0273032	-0.0662834	-0.0855652	-0.202554	-0.196456	-0.196456	-0.0886434	0.0149242	0.0200624	-0.0710863	-0.193196	-0.00295053	-0.126517	-0.333642	-0.0028692	-0.0028692	0.09415	-0.141184	-0.141184	-0.159728	-0.0937093	-0.0609886	-0.0210203	-0.0410999	-0.0410999	-0.147291	0.00108516	0.00108516
-4.16667	0.0114279	-0.00303927	-0.00303927	-0.0311183	-0.0311183	-0.035212	-0.035212	-0.088693	-0.088693	-0.0884898	-0.0884898	-0.28104	-0.28104	0.0655368	0.0655368	-0.194127	-0.194127	-0.0760298	-0.0760298	0.0717687	-0.0261146	-0.0261146	-0.0679786	-0.0815224	-0.209339	-0.200969	-0.200969	-0.0952061	0.0166202	0.012552	-0.0873876	-0.203041	0.0180608	-0.134866	-0.346594	-0.00552621	-0.00552621	0.0936353	-0.145453	-0.145453	-0.168344	-0.0993717	-0.0600137	-0.0249082	-0.0392931	-0.0392931	-0.148234	0.00407677	0.00407677
-3.83333	0.0114657	-0.000607425	-0.000607425	-0.0301307	-0.0301307	-0.0403442	-0.0403442	-0.0875666	-0.0875666	-0.0873682	-0.0873682	-0.316012	-0.316012	0.0699416	0.0699416	-0.184495	-0.184495	-0.0808739	-0.0808739	0.0846142	-0.0248695	-0.0248695	-0.0687959	-0.0754751	-0.21509	-0.204736	-0.204736	-0.101299	0.0183437	0.00481292	-0.103332	-0.212418	0.0392366	-0.143133	-0.358595	-0.00742591	-0.00742591	0.0912698	-0.149794	-0.149794	-0.176889	-0.105077	-0.0583442	-0.029443	-0.0373716	-0.0373716	-0.148506	0.00715415	0.00715415
-3.5	0.0116786	0.0024746	0.0024746	-0.0288546	-0.0288546	-0.0457202	-0.0457202	-0.0866763	-0.0866763	-0.0846701	-0.0846701	-0.350879	-0.350879	0.0755667	0.0755667	-0.173821	-0.173821	-0.0855505	-0.0855505	0.0987833	-0.0236236	-0.0236236	-0.0684124	-0.0669441	-0.219449	-0.207719	-0.207719	-0.10676	0.0203139	-0.00300105	-0.118702	-0.221213	0.0604854	-0.151179	-0.369463	-0.00842547	-0.00842547	0.0871412	-0.154084	-0.154084	-0.18527	-0.110685	-0.0559777	-0.034593	-0.0353636	-0.0353636	-0.148105	0.0103227	0.0103227
-3.16667	0.012146	0.00636101	0.00636101	-0.0271609	-0.0271609	-0.0512859	-0.0512859	-0.0860089	-0.0860089	-0.0800486	-0.0800486	-0.385522	-0.385522	0.0825565	0.0825565	-0.162165	-0.162165	-0.0900026	-0.0900026	0.11458	-0.0224148	-0.0224148	-0.0664531	-0.0553393	-0.221979	-0.209871	-0.209871	-0.111384	0.0228249	-0.0106994	-0.13328	-0.22927	0.0817329	-0.158841	-0.378952	-0.00841243	-0.00841243	0.0813682	-0.158352	-0.158352	-0.193319	-0.116019	-0.0529256	-0.0402967	-0.0332889	-0.0332889	-0.146963	0.0135844	0.0135844
-2.83333	0.0129595	0.0112351	0.0112351	-0.0248696	-0.0248696	-0.0569705	-0.0569705	-0.0855535	-0.0855535	-0.0730989	-0.0730989	-0.419768	-0.419768	0.0910488	0.0910488	-0.149554	-0.149554	-0.094168	-0.094168	0.132391	-0.021254	-0.021254	-0.0625202	-0.0399726	-0.222133	-0.211129	-0.211129	-0.114918	0.0262517	-0.0180648	-0.146849	-0.236401	0.102911	-0.165934	-0.386741	-0.00726769	-0.00726769	0.0740929	-0.162678	-0.162678	-0.200829	-0.120867	-0.0492061	-0.0464588	-0.0311659	-0.0311659	-0.14502	0.0169467	0.0169467
-2.5	0.0142454	0.0172909	0.0172909	-0.0217633	-0.0217633	-0.0626932	-0.0626932	-0.0852843	-0.0852843	-0.0633532	-0.0633532	-0.453436	-0.453436	0.101202	0.101202	-0.136065	-0.136065	-0.0979605	-0.0979605	0.152636	-0.0201403	-0.0201403	-0.0561402	-0.020051	-0.219267	-0.211411	-0.211411	-0.117083	0.0310468	-0.0248474	-0.159176	-0.242364	0.123974	-0.172276	-0.39245	-0.0048855	-0.0048855	0.0654726	-0.167202	-0.167202	-0.207533	-0.12498	-0.0448379	-0.0529506	-0.0289905	-0.0289905	-0.142187	0.0204325	0.0204325
-2.16667	0.0161601	0.0247371	0.0247371	-0.0175519	-0.0175519	-0.0683468	-0.0683468	-0.0851718	-0.0851718	-0.0502931	-0.0502931	-0.486391	-0.486391	0.11321	0.11321	-0.121821	-0.121821	-0.101277	-0.101277	0.175798	-0.0190299	-0.0190299	-0.0467918	0.00530465	-0.212619	-0.210616	-0.210616	-0.11755	0.0377392	-0.030773	-0.170015	-0.246845	0.144915	-0.177853	-0.395669	-0.00119309	-0.00119309	0.0556911	-0.172101	-0.172101	-0.213094	-0.128076	-0.0398401	-0.0596045	-0.0267461	-0.0267461	-0.138366	0.0240659	0.0240659
-1.83333	0.0188928	0.0338017	0.0338017	-0.0119491	-0.0119491	-0.0738357	-0.0738357	-0.0851847	-0.0851847	-0.0333517	-0.0333517	-0.518485	-0.518485	0.12729	0.12729	-0.106919	-0.106919	-0.103991	-0.103991	0.202395	-0.01786	-0.01786	-0.0339205	0.0370362	-0.201321	-0.208623	-0.208623	-0.11593	0.0469278	-0.0355219	-0.179126	-0.249497	0.165763	-0.182476	-0.395911	0.00382096	0.00382096	0.0449282	-0.17758	-0.17758	-0.217108	-0.129832	-0.0342257	-0.0662067	-0.0244015	-0.0244015	-0.133419	0.0278791	0.0278791
-1.5	0.0226626	0.044701	0.044701	-0.0045667	-0.0045667	-0.0790431	-0.0790431	-0.0852654	-0.0852654	-0.0119283	-0.0119283	-0.549573	-0.549573	0.143701	0.143701	-0.0914894	-0.0914894	-0.105943	-0.105943	0.233027	-0.0165324	-0.0165324	-0.0169508	0.0761489	-0.18444	-0.205295	-0.205295	-0.111752	0.059279	-0.0387522	-0.18625	-0.249937	0.186618	-0.185919	-0.392659	0.0101492	0.0101492	0.0333772	-0.183836	-0.183836	-0.219132	-0.129904	-0.0280014	-0.0725008	-0.0218821	-0.0218821	-0.127157	0.031896	0.031896
-1.16667	0.0277162	0.0576815	0.0576815	0.00500576	0.00500576	-0.0838389	-0.0838389	-0.085343	-0.085343	0.0146084	0.0146084	-0.579562	-0.579562	0.162723	0.162723	-0.0756109	-0.0756109	-0.106956	-0.106956	0.268358	-0.0149161	-0.0149161	0.00472945	0.123701	-0.160979	-0.200475	-0.200475	-0.104507	0.0754852	-0.0400928	-0.191108	-0.247723	0.20761	-0.188069	-0.38536	0.0177878	0.0177878	0.0212334	-0.191033	-0.191033	-0.218702	-0.127897	-0.0211614	-0.078192	-0.0190955	-0.0190955	-0.119399	0.0361564	0.0361564
-0.833333	0.0343263	0.072976	0.072976	0.0171782	0.0171782	-0.0880587	-0.0880587	-0.0853341	-0.0853341	0.0469054	0.0469054	-0.608304	-0.608304	0.184673	0.184673	-0.0593794	-0.0593794	-0.10682	-0.10682	0.309107	-0.0128593	-0.0128593	0.0317339	0.180764	-0.129883	-0.193994	-0.193994	-0.0936205	0.0962389	-0.0391433	-0.193394	-0.242361	0.228929	-0.188887	-0.373443	0.0266947	0.0266947	0.00872851	-0.199316	-0.199316	-0.215285	-0.123373	-0.013681	-0.082954	-0.0159241	-0.0159241	-0.11003	0.0407188	0.0407188
-0.5	0.0427842	0.0908078	0.0908078	0.0324197	0.0324197	-0.0915348	-0.0915348	-0.0851389	-0.0851389	0.0856097	0.0856097	-0.635696	-0.635696	0.209891	0.209891	-0.0428722	-0.0428722	-0.105312	-0.105312	0.356064	-0.010185	-0.010185	0.0646821	0.24842	-0.0900594	-0.185673	-0.185673	-0.0784769	0.122268	-0.0354862	-0.192779	-0.233334	0.250849	-0.188302	-0.356309	0.0368222	0.0368222	-0.00388052	-0.208789	-0.208789	-0.20833	-0.115875	-0.00551523	-0.0864277	-0.01222	-0.01222	-0.0987434	0.0456606	0.0456606
-0.166667	0.0533928	0.111402	0.111402	0.0511909	0.0511909	-0.0940649	-0.0940649	-0.0846002	-0.0846002	0.131341	0.131341	-0.661611	-0.661611	0.238732	0.238732	-0.0261891	-0.0261891	-0.102185	-0.102185	0.410038	-0.00668515	-0.00668515	0.104165	0.32771	-0.0404482	-0.175321	-0.175321	-0.0583965	0.154271	-0.0286882	-0.188907	-0.220112	0.273745	-0.186252	-0.33337	0.0481431	0.0481431	-0.0163276	-0.21948	-0.21948	-0.197248	-0.104941	0.00339877	-0.0882298	-0.0078107	-0.0078107	-0.0852779	0.0510705	0.0510705
0.166667	0.0664663	0.134972	0.134972	0.0739484	0.0739484	-0.0954184	-0.0954184	-0.0835453	-0.0835453	0.184688	0.184688	-0.68593	-0.68593	0.271546	0.271546	-0.00944791	-0.00944791	-0.0971559	-0.0971559	0.471848	-0.00212569	-0.00212569	0.150776	0.419621	0.0199948	-0.16274	-0.16274	-0.032663	0.192914	-0.018303	-0.18139	-0.20214	0.298023	-0.182664	-0.304028	0.060624	0.060624	-0.0282969	-0.231329	-0.231329	-0.181455	-0.0901127	0.0131441	-0.0879631	-0.00250111	-0.00250111	-0.0695701	0.0570507	0.0570507
0.5	0.0823075	0.161722	0.161722	0.101129	0.101129	-0.0953485	-0.0953485	-0.0817497	-0.0817497	0.246194	0.246194	-0.708556	-0.708556	0.308697	0.308697	0.00731499	0.00731499	-0.0899323	-0.0899323	0.54231	0.00373151	0.00373151	0.205042	0.525096	0.09227	-0.147739	-0.147739	-0.000526022	0.23882	-0.00387449	-0.16982	-0.178846	0.324158	-0.177427	-0.267686	0.0742244	0.0742244	-0.0394215	-0.244121	-0.244121	-0.160355	-0.0709061	0.0238224	-0.085225	0.00391573	0.00391573	-0.0514213	0.0637242	0.0637242
0.833333	0.10121	0.191844	0.191844	0.133191	0.133191	-0.0935753	-0.0935753	-0.0789699	-0.0789699	0.316331	0.316331	-0.729374	-0.729374	0.350525	0.350525	0.02406	0.02406	-0.0802091	-0.0802091	0.622246	0.0111403	0.0111403	0.2675	0.644974	0.177291	-0.130132	-0.130132	0.038806	0.292579	0.0150499	-0.153769	-0.149678	0.352728	-0.17045	-0.223791	0.0889418	0.0889418	-0.0493	-0.257657	-0.257657	-0.133395	-0.0469056	0.0355515	-0.0796147	0.0116711	0.0116711	-0.0306343	0.0712408	0.0712408
1.16667	0.123449	0.225494	0.225494	0.170578	0.170578	-0.0897618	-0.0897618	-0.0748852	-0.0748852	0.395521	0.395521	-0.748239	-0.748239	0.397364	0.397364	0.0407548	0.0407548	-0.0676643	-0.0676643	0.712441	0.0203574	0.0203574	0.338601	0.779994	0.275875	-0.109741	-0.109741	0.0861443	0.35472	0.0389114	-0.132803	-0.11407	0.384359	-0.161616	-0.171823	0.104839	0.104839	-0.057483	-0.271658	-0.271658	-0.100024	-0.0177845	0.0484533	-0.0707442	0.0210068	0.0210068	-0.00710371	0.0797795	0.0797795
1.5	0.149272	0.262813	0.262813	0.213698	0.213698	-0.0835615	-0.0835615	-0.0691304	-0.0691304	0.484098	0.484098	-0.764971	-0.764971	0.449507	0.449507	0.0574396	0.0574396	-0.0519706	-0.0519706	0.813652	0.0316571	0.0316571	0.418769	0.930772	0.388735	-0.0864007	-0.0864007	0.142259	0.425717	0.0681323	-0.106472	-0.071486	0.419718	-0.150743	-0.111263	0.122023	0.122023	-0.0634807	-0.285751	-0.285751	-0.0597313	0.0167599	0.0626582	-0.0582499	0.0321702	0.0321702	0.0192759	0.0895354	0.0895354
1.83333	0.178896	0.303922	0.303922	0.262933	0.262933	-0.0745918	-0.0745918	-0.0612707	-0.0612707	0.582319	0.582319	-0.779371	-0.779371	0.507202	0.507202	0.0741475	0.0741475	-0.032786	-0.032786	0.926562	0.0453228	0.0453228	0.508394	1.09778	0.516457	-0.0599657	-0.0599657	0.207936	0.505996	0.103072	-0.0743267	-0.0214132	0.459552	-0.137525	-0.0416784	0.14065	0.14065	-0.0667534	-0.299463	-0.299463	-0.0120495	0.0570216	0.0783055	-0.0417976	0.0454192	0.0454192	0.0485591	0.100727	0.100727
2.16667	0.212492	0.348905	0.348905	0.318626	0.318626	-0.0624194	-0.0624194	-0.0508478	-0.0508478	0.690362	0.690362	-0.791263	-0.791263	0.570653	0.570653	0.0910219	0.0910219	-0.00977165	-0.00977165	1.05178	0.0616119	0.0616119	0.607771	1.28136	0.659535	-0.030303	-0.030303	0.283928	0.595949	0.144097	-0.0359157	0.0366299	0.504617	-0.121526	0.0372328	0.160969	0.160969	-0.0667287	-0.312277	-0.312277	0.0434671	0.103228	0.0955323	-0.0210877	0.0610219	0.0610219	0.0807689	0.113583	0.113583
2.5	0.250188	0.397814	0.397814	0.381075	0.381075	-0.0466058	-0.0466058	-0.0372548	-0.0372548	0.808324	0.808324	-0.800466	-0.800466	0.640004	0.640004	0.108278	0.108278	0.017416	0.017416	1.18984	0.0807961	0.0807961	0.717215	1.4817	0.818345	0.00269959	0.00269959	0.370961	0.695897	0.191545	0.00919786	0.103102	0.555699	-0.102263	0.125818	0.183347	0.183347	-0.0627877	-0.323681	-0.323681	0.107222	0.155556	0.114473	0.00414099	0.0792408	0.0792408	0.115876	0.12834	0.12834
2.83333	0.292064	0.450672	0.450672	0.450528	0.450528	-0.0267127	-0.0267127	-0.0199047	-0.0199047	0.936219	0.936219	-0.806842	-0.806842	0.715329	0.715329	0.126111	0.126111	0.0491111	0.0491111	1.34114	0.103143	0.103143	0.836952	1.69884	0.993145	0.0391281	0.0391281	0.469696	0.806114	0.245685	0.0614334	0.178413	0.613566	-0.0792051	0.224472	0.208201	0.208201	-0.0542887	-0.333155	-0.333155	0.179559	0.214136	0.135255	0.0341121	0.100323	0.100323	0.15382	0.145246	0.145246
3.16667	0.33815	0.507462	0.507462	0.52716	0.52716	-0.00225897	-0.00225897	0.00184852	0.00184852	1.074	1.074	-0.810264	-0.810264	0.796602	0.796602	0.144756	0.144756	0.0856357	0.0856357	1.50599	0.128898	0.128898	0.967135	1.93265	1.18409	0.0790512	0.0790512	0.580731	0.92683	0.306755	0.121194	0.262923	0.679	-0.0517104	0.33352	0.235953	0.235953	-0.0405643	-0.340186	-0.340186	0.260794	0.279052	0.157996	0.0689981	0.124512	0.124512	0.194518	0.164547	0.164547
3.5	0.388424	0.568118	0.568118	0.611079	0.611079	0.0272144	0.0272144	0.0287241	0.0287241	1.22154	1.22154	-0.810628	-0.810628	0.883695	0.883695	0.164501	0.164501	0.12728	0.12728	1.68455	0.158289	0.158289	1.10783	2.1829	1.39121	0.122518	0.122518	0.70461	1.05824	0.374909	0.188864	0.356945	0.752751	-0.0190545	0.453139	0.26707	0.26707	-0.0209439	-0.34429	-0.34429	0.351201	0.350345	0.182798	0.108918	0.152028	0.152028	0.237858	0.186482	0.186482
3.83333	0.442814	0.63253	0.63253	0.702311	0.702311	0.0621574	0.0621574	0.0614642	0.0614642	1.37865	1.37865	-0.807879	-0.807879	0.976399	0.976399	0.18565	0.18565	0.174321	0.174321	1.87689	0.19156	0.19156	1.25911	2.44919	1.61449	0.169559	0.169559	0.841832	1.20046	0.450255	0.264787	0.460731	0.835532	0.01959	0.583446	0.302048	0.302048	0.0052497	-0.345004	-0.345004	0.451009	0.428016	0.209757	0.153941	0.18308	0.18308	0.283727	0.21129	0.21129
4.16667	0.501193	0.700546	0.700546	0.800822	0.800822	0.103007	0.103007	0.100786	0.100786	1.54505	1.54505	-0.80193	-0.80193	1.0744	1.0744	0.208497	0.208497	0.227038	0.227038	2.08294	0.228922	0.228922	1.42096	2.73099	1.85375	0.220188	0.220188	0.992778	1.35357	0.532849	0.349257	0.574453	0.928005	0.0650342	0.724526	0.341364	0.341364	0.0386547	-0.34194	-0.34194	0.560412	0.512015	0.23895	0.20409	0.217873	0.217873	0.332035	0.239202	0.239202
4.5	0.563381	0.77195	0.77195	0.906505	0.906505	0.150156	0.150156	0.147399	0.147399	1.72041	1.72041	-0.792727	-0.792727	1.1773	1.1773	0.233326	0.233326	0.285657	0.285657	2.30251	0.270565	0.270565	1.59329	3.02765	2.10874	0.274396	0.274396	1.15775	1.51759	0.622704	0.44253	0.698231	1.03076	0.118082	0.876393	0.385444	0.385444	0.07989	-0.334735	-0.334735	0.679538	0.602266	0.270447	0.259346	0.256595	0.256595	0.382684	0.270443	0.270443
4.83333	0.629152	0.84651	0.84651	1.01917	1.01917	0.203953	0.203953	0.202012	0.202012	1.90434	1.90434	-0.780211	-0.780211	1.28458	1.28458	0.260424	0.260424	0.350369	0.350369	2.53532	0.316669	0.316669	1.77592	3.33835	2.37913	0.332155	0.332155	1.33697	1.6925	0.719784	0.544794	0.832116	1.1443	0.179509	1.03904	0.434638	0.434638	0.129578	-0.3231	-0.3231	0.808447	0.698675	0.304311	0.31965	0.29941	0.29941	0.435597	0.305211	0.305211
5.16667	0.698229	0.92392	0.92392	1.13861	1.13861	0.264793	0.264793	0.26534	0.26534	2.09638	2.09638	-0.76429	-0.76429	1.39563	1.39563	0.290008	0.290008	0.421335	0.421335	2.78096	0.367422	0.367422	1.96863	3.66219	2.66446	0.393417	0.393417	1.53057	1.87817	0.824014	0.65618	0.976095	1.26904	0.250098	1.2124	0.489204	0.489204	0.188274	-0.306793	-0.306793	0.947153	0.801102	0.3406	0.384905	0.346462	0.346462	0.490741	0.343679	0.343679
5.5	0.770287	1.00385	1.00385	1.2645	1.2645	0.332986	0.332986	0.338029	0.338029	2.29597	2.29597	-0.744872	-0.744872	1.50976	1.50976	0.322298	0.322298	0.498686	0.498686	3.03894	0.42298	0.42298	2.17108	3.99816	2.96423	0.458108	0.458108	1.7386	2.07442	0.935269	0.77676	1.1301	1.40531	0.330585	1.39631	0.549334	0.549334	0.25648	-0.285586	-0.285586	1.09562	0.909376	0.379365	0.454978	0.397876	0.397876	0.548097	0.386039	0.386039
5.83333	0.844941	1.08591	1.08591	1.39647	1.39647	0.408773	0.408773	0.420548	0.420548	2.50254	2.50254	-0.721852	-0.721852	1.6262	1.6262	0.357513	0.357513	0.582503	0.582503	3.30866	0.483471	0.483471	2.38287	4.34514	3.2778	0.526125	0.526125	1.96099	2.281	1.05337	0.906539	1.29401	1.55331	0.421601	1.5906	0.615155	0.615155	0.334636	-0.259194	-0.259194	1.25371	1.02328	0.42065	0.52971	0.453771	0.453771	0.607638	0.432451	0.432451
6.16667	0.921758	1.16966	1.16966	1.53412	1.53412	0.492345	0.492345	0.513406	0.513406	2.7154	2.7154	-0.695114	-0.695114	1.74411	1.74411	0.39584	0.39584	0.672823	0.672823	3.58949	0.549017	0.549017	2.60355	4.70194	3.60444	0.597334	0.597334	2.19759	2.49753	1.17812	1.04545	1.46765	1.71316	0.523722	1.79506	0.686783	0.686783	0.423103	-0.22741	-0.22741	1.42125	1.14255	0.464497	0.608909	0.514243	0.514243	0.669367	0.483053	0.483053
6.5	1.00025	1.25463	1.25463	1.67696	1.67696	0.583857	0.583857	0.617119	0.617119	2.93384	2.93384	-0.664477	-0.664477	1.8626	1.8626	0.437421	0.437421	0.769649	0.769649	3.88075	0.619718	0.619718	2.83254	5.06728	3.94328	0.67156	0.67156	2.44817	2.72357	1.30927	1.19334	1.65082	1.88489	0.63741	2.00936	0.764325	0.764325	0.52214	-0.19017	-0.19017	1.59795	1.26687	0.510941	0.692355	0.579352	0.579352	0.733288	0.537967	0.537967
6.83333	1.0799	1.34031	1.34031	1.82447	1.82447	0.683402	0.683402	0.732055	0.732055	3.15705	3.15705	-0.629713	-0.629713	1.98071	1.98071	0.482394	0.482394	0.872958	0.872958	4.18167	0.69564	0.69564	3.0692	5.43979	4.29334	0.74859	0.74859	2.7124	2.95855	1.44654	1.35	1.8433	2.06845	0.762991	2.23316	0.847863	0.847863	0.631906	-0.147343	-0.147343	1.78342	1.39587	0.560019	0.779802	0.649146	0.649146	0.799303	0.597293	0.597293
7.16667	1.16014	1.42618	1.42618	1.97606	1.97606	0.791002	0.791002	0.858527	0.858527	3.38416	3.38416	-0.590622	-0.590622	2.0975	2.0975	0.530847	0.530847	0.982688	0.982688	4.49137	0.776826	0.776826	3.31285	5.81805	4.65349	0.828163	0.828163	2.98985	3.20183	1.58959	1.51513	2.04482	2.26367	0.900732	2.46596	0.937441	0.937441	0.752435	-0.0987654	-0.0987654	1.97722	1.52913	0.611757	0.870975	0.723654	0.723654	0.867354	0.661103	0.661103
7.5	1.24037	1.51169	1.51169	2.13112	2.13112	0.906639	0.906639	0.996785	0.996785	3.61425	3.61425	-0.546985	-0.546985	2.21198	2.21198	0.582886	0.582886	1.09872	1.09872	4.80896	0.863293	0.863293	3.56273	6.20056	5.02249	0.90998	0.90998	3.28003	3.45272	1.73808	1.68838	2.25511	2.47032	1.05086	2.70722	1.03312	1.03312	0.883633	-0.0441674	-0.0441674	2.17881	1.6662	0.666167	0.965566	0.802869	0.802869	0.937382	0.729424	0.729424
7.83333	1.31994	1.59632	1.59632	2.28894	2.28894	1.03026	1.03026	1.14701	1.14701	3.84631	3.84631	-0.498519	-0.498519	2.32317	2.32317	0.638649	0.638649	1.2209	1.2209	5.13347	0.955003	0.955003	3.81798	6.58577	5.39894	0.9937	0.9937	3.58236	3.71045	1.89162	1.8693	2.47386	2.68805	1.21354	2.95633	1.13505	1.13505	1.02526	0.0167529	0.0167529	2.38756	1.80659	0.723242	1.06323	0.886787	0.886787	1.00974	0.802257	0.802257
8.16667	1.39821	1.67949	1.67949	2.44881	2.44881	1.16179	1.16179	1.30932	1.30932	4.07929	4.07929	-0.444918	-0.444918	2.43009	2.43009	0.698176	0.698176	1.34903	1.34903	5.4639	1.0519	1.0519	4.07776	6.97211	5.78132	1.07894	1.07894	3.89617	3.97417	2.04977	2.05741	2.70077	2.9164	1.3888	3.2126	1.24353	1.24353	1.17696	0.0841845	0.0841845	2.60278	1.94978	0.782955	1.1636	0.975379	0.975379	1.09561	0.879577	0.879577
8.5	1.47452	1.76069	1.76069	2.60999	2.60999	1.3011	1.3011	1.48381	1.48381	4.31211	4.31211	-0.385859	-0.385859	2.53178	2.53178	0.761489	0.761489	1.48286	1.48286	5.79919	1.15388	1.15388	4.34111	7.35797	6.16802	1.1653	1.1653	4.22073	4.24296	2.21207	2.25215	2.93551	3.15483	1.57666	3.47525	1.3589	1.3589	1.33824	0.158345	0.158345	2.82369	2.09525	0.845251	1.26624	1.06858	1.06858	1.21489	0.961345	0.961345
8.83333	1.5482	1.8394	1.8394	2.7717	2.7717	1.44806	1.44806	1.6705	1.6705	4.54364	4.54364	-0.320957	-0.320957	2.62731	2.62731	0.828575	0.828575	1.62212	1.62212	6.13825	1.26084	1.26084	4.60704	7.74168	6.55738	1.25236	1.25236	4.55522	4.51587	2.37802	2.45287	3.17774	3.40268	1.77717	3.74346	1.4815	1.4815	1.50845	0.23945	0.23945	3.04951	2.24244	0.91005	1.37068	1.1663	1.1663	1.37588	1.04748	1.04748
9.16667	1.61862	1.91514	1.91514	2.93309	2.93309	1.60248	1.60248	1.86933	1.86933	4.77273	4.77273	-0.249805	-0.249805	2.71579	2.71579	0.899456	0.899456	1.7665	1.7665	6.47995	1.3726	1.3726	4.87468	8.12163	6.94764	1.33965	1.33965	4.89883	4.79193	2.54707	2.65891	3.42714	3.65924	1.99034	4.01639	1.6117	1.6117	1.68682	0.327744	0.327744	3.27939	2.39079	0.977237	1.47645	1.26845	1.26845	1.56802	1.13785	1.13785
9.5	1.68514	1.98744	1.98744	3.09328	3.09328	1.76416	1.76416	2.08019	2.08019	4.99823	4.99823	-0.171978	-0.171978	2.79643	2.79643	0.974078	0.974078	1.91564	1.91564	6.82313	1.48897	1.48897	5.14308	8.49618	7.33701	1.42674	1.42674	5.25066	5.07014	2.71865	2.86951	3.68332	3.92365	2.21604	4.29313	1.74983	1.74983	1.87243	0.423498	0.423498	3.51246	2.53975	1.04666	1.58299	1.37489	1.37489	1.78191	1.23229	1.23229
9.83333	1.74718	2.05587	2.05587	3.25137	3.25137	1.93285	1.93285	2.30292	2.30292	5.219	5.219	-0.087047	-0.087047	2.86845	2.86845	1.05239	1.05239	2.06915	2.06915	7.16667	1.6097	1.6097	5.41132	8.86374	7.72378	1.51317	1.51317	5.60979	5.34951	2.89216	3.08388	3.9459	4.19495	2.45407	4.57277	1.89626	1.89626	2.06431	0.526933	0.526933	3.74784	2.68878	1.11812	1.68975	1.48545	1.48545	2.00491	1.33062	1.33062
10.1667	1.80419	2.12003	2.12003	3.40646	3.40646	2.10829	2.10829	2.5373	2.5373	5.43393	5.43393	0.00543239	0.00543239	2.9312	2.9312	1.13439	1.13439	2.22663	2.22663	7.50947	1.73452	1.73452	5.67847	9.22275	8.10622	1.59849	1.59849	5.9752	5.62905	3.06695	3.3012	4.21442	4.47211	2.70417	4.8544	2.05131	2.05131	2.26143	0.638165	0.638165	3.98465	2.83737	1.19139	1.79615	1.59996	1.59996	2.22764	1.43263	1.43263
10.5	1.8557	2.17952	2.17952	3.55762	3.55762	2.29014	2.29014	2.78307	2.78307	5.64199	5.64199	0.105885	0.105885	2.98407	2.98407	1.2199	1.2199	2.38763	2.38763	7.85047	1.86315	1.86315	5.94362	9.5717	8.48269	1.68228	1.68228	6.34587	5.90778	3.24238	3.52062	4.48839	4.75402	2.96609	5.13709	2.21518	2.21518	2.46269	0.757132	0.757132	4.22201	2.98507	1.26622	1.90163	1.71822	1.71822	2.44884	1.53806	1.53806
10.8333	1.90126	2.23401	2.23401	3.70391	3.70391	2.47804	2.47804	3.03989	3.03989	5.84217	5.84217	0.214698	0.214698	3.02657	3.02657	1.3088	1.3088	2.55167	2.55167	8.18865	1.99523	1.99523	6.20595	9.90914	8.85169	1.76415	1.76415	6.72074	6.18471	3.41777	3.74127	4.76727	5.03943	3.23954	5.41993	2.38809	2.38809	2.66701	0.883956	0.883956	4.45907	3.13142	1.3423	2.00561	1.84	1.84	2.66806	1.64665	1.64665
11.1667	1.94051	2.28317	2.28317	3.84438	3.84438	2.67159	2.67159	3.30734	3.30734	6.03356	6.03356	0.332195	0.332195	3.05828	3.05828	1.401	1.401	2.71827	2.71827	8.52304	2.1304	2.1304	6.46469	10.2337	9.21186	1.84371	1.84371	7.09867	6.45889	3.59245	3.96229	5.0504	5.32708	3.52424	5.70202	2.57017	2.57017	2.87331	1.01873	1.01873	4.695	3.27602	1.41935	2.10754	1.96505	1.96505	2.88504	1.75809	1.75809
11.5	1.97316	2.32673	2.32673	3.97809	3.97809	2.87033	2.87033	3.58494	3.58494	6.2153	6.2153	0.458656	0.458656	3.07891	3.07891	1.49628	1.49628	2.88691	2.88691	8.85278	2.26824	2.26824	6.71914	10.5442	9.56199	1.92064	1.92064	7.4786	6.72937	3.76575	4.18279	5.33711	5.61563	3.8198	5.98247	2.7615	2.7615	3.08056	1.16146	1.16146	4.92903	3.41852	1.49704	2.20692	2.0931	2.0931	3.09959	1.87209	1.87209
11.8333	1.99899	2.36442	2.36442	4.10411	4.10411	3.07378	3.07378	3.87215	3.87215	6.38665	6.38665	0.594275	0.594275	3.08825	3.08825	1.59441	1.59441	3.05709	3.05709	9.17705	2.40833	2.40833	6.9686	10.8395	9.90102	1.99462	1.99462	7.85943	6.99519	3.937	4.4019	5.62659	5.9037	4.12579	6.26047	2.96202	2.96202	3.28777	1.31199	1.31199	5.16044	3.55858	1.57504	2.30328	2.22386	2.22386	3.31155	1.98832	1.98832
12.1667	2.01785	2.39605	2.39605	4.22157	4.22157	3.28139	3.28139	4.16835	4.16835	6.54695	6.54695	0.739201	0.739201	3.08621	3.08621	1.69507	1.69507	3.22826	3.22826	9.49512	2.55022	2.55022	7.21248	11.1185	10.2281	2.06539	2.06539	8.24005	7.25545	4.10558	4.61879	5.91797	6.18989	4.44171	6.53533	3.17153	3.17153	3.49403	1.47008	1.47008	5.38855	3.69595	1.65303	2.39623	2.35702	2.35702	3.52082	2.10646	2.10646
12.5	2.02967	2.42145	2.42145	4.32966	4.32966	3.49261	3.49261	4.47285	4.47285	6.69562	6.69562	0.893485	0.893485	3.07281	3.07281	1.79789	1.79789	3.39991	3.39991	9.8063	2.69346	2.69346	7.4502	11.3804	10.5423	2.13273	2.13273	8.61935	7.50925	4.27088	4.8326	6.21035	6.47282	4.76702	6.80634	3.3896	3.3896	3.6985	1.63541	1.63541	5.61272	3.83042	1.73067	2.48543	2.49227	2.49227	3.72737	2.22619	2.22619
12.8333	2.03446	2.4405	2.4405	4.42762	4.42762	3.70688	3.70688	4.78493	4.78493	6.8322	6.8322	1.05713	1.05713	3.04817	3.04817	1.90249	1.90249	3.57151	3.57151	10.11	2.83759	2.83759	7.68125	11.6245	10.8433	2.19644	2.19644	8.99628	7.75573	4.43233	5.04256	6.50273	6.75119	5.10125	7.07276	3.61578	3.61578	3.90039	1.80762	1.80762	5.83241	3.96181	1.80766	2.5706	2.62929	2.62929	3.93118	2.34721	2.34721
13.1667	2.0323	2.45314	2.45314	4.51482	4.51482	3.92363	3.92363	5.10378	5.10378	6.95629	6.95629	1.23005	1.23005	3.01254	3.01254	2.00846	2.00846	3.74257	3.74257	10.4057	2.98216	2.98216	7.90516	11.8501	11.1304	2.25636	2.25636	9.3698	7.99408	4.58943	5.24791	6.79409	7.02368	5.4439	7.33389	3.8495	3.8495	4.09895	1.98633	1.98633	6.04708	4.08995	1.88371	2.65154	2.76774	2.76774	4.1323	2.46921	2.46921
13.5	2.02333	2.45938	2.45938	4.5907	4.5907	4.14224	4.14224	5.42852	5.42852	7.06758	7.06758	1.41213	1.41213	2.9663	2.9663	2.11533	2.11533	3.91262	3.91262	10.6929	3.12672	3.12672	8.12157	12.0568	11.4034	2.31233	2.31233	9.73884	8.22354	4.74175	5.44795	7.0834	7.28905	5.79444	7.58922	4.09003	4.09003	4.2935	2.17115	2.17115	6.25626	4.21476	1.95854	2.7281	2.90729	2.90729	4.33078	2.59188	2.59188
13.8333	2.00777	2.45926	2.45926	4.65482	4.65482	4.36214	4.36214	5.75818	5.75818	7.16581	7.16581	1.60319	1.60319	2.9099	2.9099	2.22257	2.22257	4.0812	4.0812	10.9712	3.27083	3.27083	8.33012	12.2443	11.6618	2.36425	2.36425	10.1024	8.44339	4.88892	5.64207	7.36962	7.5462	6.15229	7.83833	4.33637	4.33637	4.48336	2.36173	2.36173	6.45953	4.33615	2.0319	2.8002	3.04763	3.04763	4.52672	2.71493	2.71493
14.1667	1.98587	2.45292	2.45292	4.70684	4.70684	4.58274	4.58274	6.09181	6.09181	7.25081	7.25081	1.80295	1.80295	2.84392	2.84392	2.32965	2.32965	4.24785	4.24785	11.2401	3.41409	3.41409	8.5305	12.4124	11.9056	2.41199	2.41199	10.4595	8.65299	5.03064	5.82972	7.65177	7.79412	6.51693	8.08084	4.58745	4.58745	4.66787	2.55786	2.55786	6.6565	4.45406	2.10357	2.86781	3.18842	3.18842	4.72021	2.83807	2.83807
14.5	1.95797	2.44052	2.44052	4.74652	4.74652	4.80351	4.80351	6.42836	6.42836	7.32246	7.32246	2.01114	2.01114	2.76901	2.76901	2.43603	2.43603	4.41216	4.41216	11.4994	3.55615	3.55615	8.72244	12.5611	12.1346	2.45549	2.45549	10.8093	8.85175	5.16665	6.01044	7.92885	8.03196	6.88774	8.31648	4.84223	4.84223	4.84637	2.75922	2.75922	6.84682	4.56846	2.17335	2.93092	3.32935	3.32935	4.91136	2.96106	2.96106
14.8333	1.92445	2.42232	2.42232	4.77377	4.77377	5.02396	5.02396	6.76676	6.76676	7.38066	7.38066	2.22738	2.22738	2.68594	2.68594	2.54114	2.54114	4.57377	4.57377	11.7486	3.69668	3.69668	8.90573	12.6907	12.3485	2.49466	2.49466	11.1508	9.03917	5.29674	6.18388	8.19995	8.25903	7.26402	8.54501	5.09974	5.09974	5.01817	2.9655	2.9655	7.03021	4.6793	2.24105	2.98955	3.47014	3.47014	5.10028	3.08363	3.08363
15.1667	1.8857	2.39862	2.39862	4.78852	4.78852	5.24356	5.24356	7.10588	7.10588	7.42538	7.42538	2.45123	2.45123	2.59551	2.59551	2.64441	2.64441	4.73234	4.73234	11.9874	3.8354	3.8354	9.08019	12.8012	12.5474	2.52945	2.52945	11.4833	9.21481	5.42079	6.34978	8.46418	8.47475	7.64486	8.76622	5.35906	5.35906	5.18258	3.17633	3.17633	7.20642	4.78658	2.30653	3.04373	3.61051	3.61051	5.28705	3.20556	3.20556
15.5	1.8422	2.36976	2.36976	4.79084	4.79084	5.46186	5.46186	7.44461	7.44461	7.45663	7.45663	2.68225	2.68225	2.49861	2.49861	2.74528	2.74528	4.88757	4.88757	12.2158	3.97209	3.97209	9.24569	12.8931	12.7311	2.5598	2.5598	11.806	9.37826	5.5387	6.50798	8.72077	8.67871	8.02913	8.97998	5.61937	5.61937	5.3389	3.39143	3.39143	7.3752	4.89029	2.36966	3.0935	3.7502	3.7502	5.47171	3.32664	3.32664
15.8333	1.79443	2.33613	2.33613	4.78088	4.78088	5.67845	5.67845	7.78191	7.78191	7.47444	7.47444	2.91991	2.91991	2.39618	2.39618	2.84319	2.84319	5.03921	5.03921	12.4333	4.10657	4.10657	9.40215	12.9668	12.8994	2.58568	2.58568	12.1183	9.52921	5.65045	6.65843	8.96897	8.87065	8.4156	9.18619	5.87992	5.87992	5.48646	3.61054	3.61054	7.53639	4.99044	2.43033	3.13888	3.88896	3.88896	5.65431	3.44667	3.44667
16.1667	1.74293	2.29815	2.29815	4.75885	4.75885	5.89297	5.89297	8.11677	8.11677	7.4789	7.4789	3.16362	3.16362	2.2892	2.2892	2.93764	2.93764	5.18704	5.18704	12.6398	4.23869	4.23869	9.5495	13.0228	13.0523	2.60708	2.60708	12.4195	9.66736	5.75604	6.80117	9.20813	9.05044	8.80292	9.38474	6.1399	6.1399	5.62458	3.83337	3.83337	7.6899	5.08704	2.48845	3.1799	4.02654	4.02654	5.83485	3.56547	3.56547
16.5	1.68825	2.25629	2.25629	4.72503	4.72503	6.1051	6.1051	8.44817	8.44817	7.47012	7.47012	3.41282	3.41282	2.17864	2.17864	3.02819	3.02819	5.33085	5.33085	12.8351	4.36834	4.36834	9.68775	13.0619	13.1898	2.624	2.624	12.7092	9.79248	5.85552	6.93634	9.43763	9.21803	9.1898	9.57559	6.39868	6.39868	5.75266	4.05959	4.05959	7.83566	5.18012	2.54396	3.21655	4.16273	4.16273	6.01325	3.68285	3.68285
16.8333	1.63095	2.21103	2.21103	4.67977	4.67977	6.31459	6.31459	8.77519	8.77519	7.44827	7.44827	3.66685	3.66685	2.06552	2.06552	3.11439	3.11439	5.47047	5.47047	13.0191	4.49542	4.49542	9.81698	13.0845	13.3117	2.63648	2.63648	12.9869	9.90435	5.94896	7.06414	9.6569	9.37349	9.57505	9.75869	6.65587	6.65587	5.87014	4.28878	4.28878	7.97368	5.26967	2.59679	3.24884	4.29729	4.29729	6.18945	3.79865	3.79865
17.1667	1.57161	2.16284	2.16284	4.62345	4.62345	6.52123	6.52123	9.09701	9.09701	7.41353	7.41353	3.92505	3.92505	1.95081	1.95081	3.19592	3.19592	5.60577	5.60577	13.1916	4.61982	4.61982	9.93724	13.0915	13.418	2.64457	2.64457	13.2523	10.0028	6.03643	7.18486	9.86539	9.51699	9.95726	9.93406	6.91135	6.91135	5.97661	4.52042	4.52042	8.10402	5.35568	2.6469	3.27676	4.43	4.43	6.36333	3.91275	3.91275
17.5	1.51082	2.1122	2.1122	4.55651	4.55651	6.72484	6.72484	9.41289	9.41289	7.36617	7.36617	4.18673	4.18673	1.83546	1.83546	3.27252	3.27252	5.73665	5.73665	13.3528	4.74145	4.74145	10.0486	13.0835	13.5087	2.64832	2.64832	13.5052	10.0876	6.11806	7.29885	10.0626	9.64875	10.3351	10.1017	7.16517	7.16517	6.07175	4.75387	4.75387	8.22678	5.43809	2.69426	3.30031	4.56064	4.56064	6.53453	4.02505	4.02505
17.8333	1.44915	2.05956	2.05956	4.47946	4.47946	6.92527	6.92527	9.72223	9.72223	7.30652	7.30652	4.45117	4.45117	1.7204	1.7204	3.34393	3.34393	5.86303	5.86303	13.5027	4.8602	4.8602	10.1513	13.0612	13.584	2.64783	2.64783	13.7451	10.1587	6.19395	7.40646	10.248	9.76909	10.7076	10.2615	7.41749	7.41749	6.15538	4.9885	4.9885	8.34213	5.51679	2.73886	3.31952	4.68893	4.68893	6.70232	4.13544	4.13544
18.1667	1.38716	2.00538	2.00538	4.39283	4.39283	7.12241	7.12241	10.0245	10.0245	7.23494	7.23494	4.71764	4.71764	1.60652	1.60652	3.40999	3.40999	5.98487	5.98487	13.6414	4.97593	4.97593	10.2455	13.0253	13.6439	2.6432	2.6432	13.972	10.216	6.2642	7.50804	10.4211	9.87836	11.0739	10.4135	7.66862	7.66862	6.22746	5.22402	5.22402	8.45031	5.59166	2.78072	3.33442	4.81465	4.81465	6.85523	4.24384	4.24384
18.5	1.32538	1.95004	1.95004	4.29713	4.29713	7.31615	7.31615	10.3193	10.3193	7.15187	7.15187	4.98537	4.98537	1.49464	1.49464	3.47059	3.47059	6.10215	6.10215	13.769	5.08847	5.08847	10.3312	12.9765	13.6886	2.63454	2.63454	14.1857	10.2593	6.32891	7.60397	10.5814	9.97693	11.4333	10.5576	7.91894	7.91894	6.2881	5.46007	5.46007	8.55158	5.66251	2.81985	3.3451	4.93755	4.93755	6.97306	4.35018	4.35018
18.8333	1.26431	1.89391	1.89391	4.19292	4.19292	7.50641	7.50641	10.6063	10.6063	7.0578	7.0578	5.25361	5.25361	1.38552	1.38552	3.52566	3.52566	6.21486	6.21486	13.8858	5.19764	5.19764	10.4087	12.9155	13.7184	2.62198	2.62198	14.3859	10.2886	6.38814	7.69459	10.7283	10.0652	11.7854	10.6938	8.16877	8.16877	6.33757	5.69621	5.69621	8.64623	5.72912	2.85626	3.35168	5.05739	5.05739	7.04718	4.45441	4.45441
19.1667	1.2044	1.83732	1.83732	4.08081	4.08081	7.69308	7.69308	10.8853	10.8853	6.95328	6.95328	5.52163	5.52163	1.27984	1.27984	3.57517	3.57517	6.32301	6.32301	13.9919	5.30324	5.30324	10.4782	12.8429	13.7336	2.60563	2.60563	14.5726	10.3039	6.44194	7.78025	10.8614	10.1437	12.1304	10.8218	8.41824	8.41824	6.37627	5.93197	5.93197	8.73461	5.79123	2.88999	3.35432	5.17396	5.17396	7.08798	4.55654	4.55654
19.5	1.14606	1.78058	1.78058	3.96146	3.96146	7.8761	7.8761	11.1562	11.1562	6.83892	6.83892	5.78874	5.78874	1.17821	1.17821	3.61912	3.61912	6.42662	6.42662	14.0878	5.40509	5.40509	10.5396	12.7595	13.7345	2.58564	2.58564	14.7457	10.3052	6.49032	7.86124	10.9801	10.2128	12.4687	10.9415	8.66744	8.66744	6.40474	6.16697	6.16697	8.81706	5.84855	2.9211	3.35323	5.28708	5.28708	7.10458	4.65658	4.65658
19.8333	1.08966	1.72397	1.72397	3.83552	3.83552	8.05536	8.05536	11.419	11.419	6.71539	6.71539	6.05423	6.05423	1.08115	1.08115	3.65758	3.65758	6.52573	6.52573	14.1737	5.503	5.503	10.593	12.6657	13.7215	2.56213	2.56213	14.905	10.2926	6.5332	7.93782	11.0839	10.2729	12.8014	11.0527	8.91639	8.91639	6.42356	6.40104	6.40104	8.89396	5.90076	2.94963	3.34864	5.39658	5.39658	7.10901	4.75454	4.75454
20.1667	1.03547	1.66776	1.66776	3.70369	3.70369	8.2308	8.2308	11.6735	11.6735	6.58338	6.58338	6.31743	6.31743	0.989089	0.989089	3.69056	3.69056	6.62035	6.62035	14.2497	5.59677	5.59677	10.6386	12.5623	13.695	2.53523	2.53523	15.0506	10.2663	6.57051	8.01023	11.1725	10.3246	13.1294	11.1552	9.16501	9.16501	6.43339	6.63415	6.63415	8.96573	5.9475	2.97567	3.34083	5.50233	5.50233	7.10995	4.85043	4.85043
20.5	0.983737	1.61217	1.61217	3.5667	3.5667	8.40235	8.40235	11.9199	11.9199	6.44363	6.44363	6.57771	6.57771	0.902387	0.902387	3.71814	3.71814	6.71056	6.71056	14.3162	5.68625	5.68625	10.6765	12.4498	13.6557	2.50508	2.50508	15.1825	10.2265	6.6021	8.07865	11.2455	10.3683	13.4537	11.2487	9.41305	9.41305	6.43487	6.86611	6.86611	9.03282	5.9884	2.99928	3.33009	5.60417	5.60417	7.10797	4.94427	4.94427
20.8333	0.934633	1.55743	1.55743	3.42528	3.42528	8.56989	8.56989	12.158	12.158	6.29688	6.29688	6.83443	6.83443	0.821307	0.821307	3.74036	3.74036	6.79642	6.79642	14.3732	5.77131	5.77131	10.7065	12.3288	13.6038	2.4718	2.4718	15.3008	10.1735	6.62779	8.14325	11.3026	10.4045	13.7753	11.3333	9.65984	9.65984	6.42865	7.0964	7.0964	9.09569	6.02308	3.02056	3.31673	5.70198	5.70198	7.10277	5.0361	5.0361
21.1667	0.888274	1.50372	1.50372	3.28019	3.28019	8.73333	8.73333	12.388	12.388	6.14393	6.14393	7.087	7.087	0.746035	0.746035	3.75716	3.75716	6.87798	6.87798	14.4209	5.85187	5.85187	10.7286	12.2001	13.5401	2.43552	2.43552	15.4056	10.1079	6.64739	8.20418	11.3437	10.4338	14.0948	11.4086	9.90448	9.90448	6.4153	7.32442	7.32442	9.15482	6.05116	3.03961	3.30107	5.79568	5.79568	7.09377	5.12591	5.12591
21.5	0.844725	1.45121	1.45121	3.13221	3.13221	8.89259	8.89259	12.6099	12.6099	5.98558	5.98558	7.33483	7.33483	0.676665	0.676665	3.76857	3.76857	6.95534	6.95534	14.4594	5.92788	5.92788	10.7426	12.0642	13.4648	2.39637	2.39637	15.497	10.0301	6.6607	8.26157	11.3688	10.4566	14.413	11.4746	10.1459	10.1459	6.39535	7.54951	7.54951	9.21067	6.07226	3.0565	3.28342	5.88518	5.88518	7.08027	5.21373	5.21373
21.8333	0.804004	1.40005	1.40005	2.98213	2.98213	9.04755	9.04755	12.8237	12.8237	5.82265	5.82265	7.5774	7.5774	0.613217	0.613217	3.77461	3.77461	7.02856	7.02856	14.4886	5.99932	5.99932	10.7485	11.9219	13.3785	2.35448	2.35448	15.5754	9.9409	6.66752	8.31553	11.378	10.4736	14.7297	11.5312	10.3829	10.3829	6.36921	7.77099	7.77099	9.26369	6.08602	3.07134	3.26409	5.97041	5.97041	7.06172	5.29956	5.29956
22.1667	0.766075	1.35038	1.35038	2.83071	2.83071	9.19816	9.19816	13.0297	13.0297	5.65592	5.65592	7.81419	7.81419	0.555638	0.555638	3.77524	3.77524	7.09775	7.09775	14.5086	6.06622	6.06622	10.7463	11.7737	13.2817	2.31	2.31	15.6409	9.84094	6.66764	8.36617	11.3716	10.4851	15.0446	11.5783	10.6145	10.6145	6.33719	7.98819	7.98819	9.31432	6.09209	3.08424	3.24334	6.05133	6.05133	7.03785	5.38341	5.38341
22.5	0.730866	1.30229	1.30229	2.67872	2.67872	9.34434	9.34434	13.2277	13.2277	5.48619	5.48619	8.04476	8.04476	0.503813	0.503813	3.77043	3.77043	7.16301	7.16301	14.5194	6.12864	6.12864	10.7361	11.6204	13.1747	2.26308	2.26308	15.694	9.7311	6.66084	8.41362	11.3501	10.4918	15.3565	11.6159	10.8398	10.8398	6.2995	8.20032	8.20032	9.36298	6.09012	3.09531	3.22141	6.12787	6.12787	7.00872	5.46525	5.46525
22.8333	0.698278	1.25588	1.25588	2.52693	2.52693	9.486	9.486	13.4179	13.4179	5.31422	5.31422	8.26863	8.26863	0.457571	0.457571	3.7602	3.7602	7.22442	7.22442	14.521	6.18669	6.18669	10.7181	11.4627	13.058	2.21388	2.21388	15.7349	9.61225	6.64697	8.45799	11.3143	10.494	15.6637	11.6441	11.0582	11.0582	6.25626	8.40657	8.40657	9.41003	6.07985	3.10465	3.19853	6.19998	6.19998	6.97473	5.54505	5.54505
23.1667	0.668186	1.21122	1.21122	2.37609	2.37609	9.6231	9.6231	13.6004	13.6004	5.14077	5.14077	8.48536	8.48536	0.416688	0.416688	3.74461	3.74461	7.28207	7.28207	14.5136	6.24049	6.24049	10.6931	11.3013	12.932	2.16262	2.16262	15.764	9.48531	6.62588	8.4994	11.2647	10.4922	15.9645	11.6629	11.2694	11.2694	6.20749	8.60619	8.60619	9.45581	6.06101	3.11237	3.17487	6.26763	6.26763	6.93642	5.6228	5.6228
23.5	0.640434	1.16834	1.16834	2.2269	2.2269	9.75559	9.75559	13.7753	13.7753	4.96658	4.96658	8.6945	8.6945	0.380897	0.380897	3.72372	3.72372	7.33608	7.33608	14.497	6.29019	6.29019	10.6617	11.137	12.7972	2.10952	2.10952	15.782	9.35119	6.59744	8.53795	11.2023	10.4869	16.257	11.6725	11.473	11.473	6.1532	8.79855	8.79855	9.50058	6.03341	3.11855	3.1506	6.33079	6.33079	6.89442	5.69846	5.69846
23.8333	0.614863	1.12727	1.12727	2.08006	2.08006	9.88341	9.88341	13.9428	13.9428	4.79237	4.79237	8.89562	8.89562	0.349917	0.349917	3.69771	3.69771	7.38653	7.38653	14.4716	6.336	6.336	10.6247	10.9703	12.654	2.05482	2.05482	15.7894	9.21081	6.5616	8.57371	11.128	10.4784	16.5396	11.673	11.6695	11.6695	6.09333	8.98305	8.98305	9.54451	5.99691	3.12325	3.12582	6.38941	6.38941	6.84931	5.772	5.772
24.1667	0.591302	1.08802	1.08802	1.93625	1.93625	10.0065	10.0065	14.1033	14.1033	4.61884	4.61884	9.08831	9.08831	0.323436	0.323436	3.66682	3.66682	7.43352	7.43352	14.4375	6.37807	6.37807	10.583	10.802	12.5028	1.99879	1.99879	15.7868	9.06509	6.51834	8.60672	11.0427	10.467	16.8106	11.6646	11.8591	11.8591	6.02785	9.15913	9.15913	9.58773	5.95145	3.12654	3.10065	6.44349	6.44349	6.80156	5.84337	5.84337
24.5	0.569566	1.05057	1.05057	1.79611	1.79611	10.1248	10.1248	14.2569	14.2569	4.44665	4.44665	9.27214	9.27214	0.30113	0.30113	3.6313	3.6313	7.47716	7.47716	14.3949	6.41656	6.41656	10.5374	10.6327	12.3442	1.94171	1.94171	15.7748	8.91485	6.46769	8.63702	10.9475	10.4528	17.0692	11.6476	12.0425	12.0425	5.95674	9.32661	9.32661	9.63029	5.89706	3.12846	3.07517	6.493	6.493	6.75153	5.91254	5.91254
24.8333	0.549484	1.01489	1.01489	1.66018	1.66018	10.2383	10.2383	14.4041	14.4041	4.27646	4.27646	9.44675	9.44675	0.282686	0.282686	3.59152	3.59152	7.51749	7.51749	14.3443	6.45161	6.45161	10.4885	10.4629	12.1787	1.88388	1.88388	15.7542	8.76091	6.40971	8.66459	10.8433	10.4361	17.3153	11.6222	12.2197	12.2197	5.88003	9.48557	9.48557	9.67218	5.83389	3.12903	3.04946	6.53792	6.53792	6.69942	5.97946	5.97946
25.1667	0.530887	0.980914	0.980914	1.52901	1.52901	10.3469	10.3469	14.5452	14.5452	4.10891	4.10891	9.61176	9.61176	0.267791	0.267791	3.54787	3.54787	7.55458	7.55458	14.2857	6.48334	6.48334	10.437	10.293	12.0068	1.82563	1.82563	15.7258	8.60405	6.34451	8.6894	10.7309	10.4168	17.5492	11.5887	12.3909	12.3909	5.79778	9.63615	9.63615	9.71328	5.76212	3.12824	3.02359	6.57824	6.57824	6.64526	6.04408	6.04408
25.5	0.513607	0.948603	0.948603	1.40308	1.40308	10.4504	10.4504	14.6806	14.6806	3.94457	3.94457	9.76678	9.76678	0.256146	0.256146	3.5008	3.5008	7.58847	7.58847	14.2196	6.51182	6.51182	10.3832	10.1235	11.8293	1.76727	1.76727	15.6904	8.445	6.2722	8.71135	10.6111	10.395	17.7724	11.5474	12.5561	12.5561	5.71013	9.77846	9.77846	9.75345	5.68201	3.12609	2.99766	6.61397	6.61397	6.58915	6.10631	6.10631
25.8333	0.49748	0.917902	0.917902	1.2828	1.2828	10.5488	10.5488	14.8108	14.8108	3.78402	3.78402	9.91147	9.91147	0.24747	0.24747	3.45079	3.45079	7.6192	7.6192	14.1464	6.53708	6.53708	10.3276	9.95466	11.6467	1.70913	1.70913	15.6487	8.28446	6.19294	8.73031	10.4845	10.3706	17.9865	11.4985	12.7155	12.7155	5.61726	9.91256	9.91256	9.79245	5.59392	3.12255	2.97176	6.64513	6.64513	6.53128	6.16609	6.16609
26.1667	0.482359	0.888748	0.888748	1.1685	1.1685	10.6419	10.6419	14.9363	14.9363	3.62776	3.62776	10.0455	10.0455	0.241498	0.241498	3.39829	3.39829	7.64683	7.64683	14.0663	6.55914	6.55914	10.2705	9.78675	11.4598	1.65153	1.65153	15.6014	8.12307	6.10689	8.74611	10.3517	10.3434	18.194	11.4424	12.8694	12.8694	5.51945	10.0386	10.0386	9.82998	5.49826	3.11761	2.94599	6.67172	6.67172	6.4717	6.22338	6.22338
26.5	0.468104	0.861078	0.861078	1.06046	1.06046	10.7296	10.7296	15.0574	15.0574	3.47629	3.47629	10.1686	10.1686	0.238001	0.238001	3.3438	3.3438	7.67143	7.67143	13.9799	6.57801	6.57801	10.212	9.61993	11.2693	1.59475	1.59475	15.5493	7.96147	6.01424	8.75853	10.2131	10.3133	18.3971	11.3794	13.0179	13.0179	5.41698	10.1569	10.1569	9.86571	5.3955	3.11122	2.92048	6.69378	6.69378	6.41047	6.27818	6.27818
26.8333	0.454589	0.834837	0.834837	0.95885	0.95885	10.8116	10.8116	15.1746	15.1746	3.33006	3.33006	10.2805	10.2805	0.236772	0.236772	3.28778	3.28778	7.69305	7.69305	13.8874	6.59367	6.59367	10.1524	9.45433	11.0759	1.5391	1.5391	15.4931	7.80024	5.91519	8.76735	10.0691	10.2802	18.5982	11.3098	13.1607	13.1607	5.31017	10.2675	10.2675	9.89925	5.28619	3.10339	2.89536	6.71139	6.71139	6.34761	6.33049	6.33049
27.1667	0.441706	0.809976	0.809976	0.86382	0.86382	10.8879	10.8879	15.2884	15.2884	3.1895	3.1895	10.3808	10.3808	0.237638	0.237638	3.23063	3.23063	7.71178	7.71178	13.7891	6.60613	6.60613	10.0917	9.29006	10.8805	1.48483	1.48483	15.4334	7.63992	5.80991	8.77231	9.91991	10.2437	18.7996	11.2337	13.2972	13.2972	5.19937	10.3706	10.3706	9.93019	5.17093	3.09408	2.87078	6.72468	6.72468	6.28322	6.38033	6.38033
27.5	0.429358	0.786454	0.786454	0.775416	0.775416	10.9582	10.9582	15.3991	15.3991	3.05495	3.05495	10.4695	10.4695	0.24045	0.24045	3.17271	3.17271	7.72769	7.72769	13.6853	6.61542	6.61542	10.03	9.12715	10.6837	1.43216	1.43216	15.3706	7.48101	5.69859	8.77322	9.76574	10.2037	19.0037	11.1518	13.4263	13.4263	5.08494	10.4662	10.4662	9.95814	5.05037	3.08327	2.84688	6.73378	6.73378	6.21756	6.42775	6.42775
27.8333	0.417461	0.764234	0.764234	0.693604	0.693604	11.0223	11.0223	15.5071	15.5071	2.92676	2.92676	10.5463	10.5463	0.245066	0.245066	3.11434	3.11434	7.74087	7.74087	13.5763	6.62157	6.62157	9.96729	8.96564	10.4864	1.38131	1.38131	15.3054	7.32396	5.5814	8.76987	9.60676	10.1601	19.2116	11.0642	13.5475	13.5475	4.96723	10.554	10.554	9.98266	4.92518	3.07095	2.82378	6.73885	6.73885	6.15085	6.47289	6.47289
28.1667	0.405944	0.743304	0.743304	0.618339	0.618339	11.0801	11.0801	15.6125	15.6125	2.80518	2.80518	10.6112	10.6112	0.251365	0.251365	3.0558	3.0558	7.75143	7.75143	13.4625	6.62468	6.62468	9.90369	8.80554	10.2893	1.33245	1.33245	15.238	7.16917	5.45858	8.76214	9.44312	10.1127	19.4239	10.9714	13.6598	13.6598	4.84658	10.6332	10.6332	10.0034	4.79609	3.0571	2.80163	6.74008	6.74008	6.0832	6.51592	6.51592
28.5	0.394751	0.723645	0.723645	0.549527	0.549527	11.1313	11.1313	15.7158	15.7158	2.69043	2.69043	10.6643	10.6643	0.259238	0.259238	2.99732	2.99732	7.75947	7.75947	13.3441	6.62486	6.62486	9.83924	8.64685	10.0932	1.2857	1.2857	15.1688	7.01702	5.33032	8.74992	9.27502	10.0615	19.6407	10.874	13.7627	13.7627	4.72329	10.7032	10.7032	10.0198	4.66383	3.04174	2.78054	6.73763	6.73763	6.01469	6.55707	6.55707
28.8333	0.383837	0.705237	0.705237	0.487001	0.487001	11.1759	11.1759	15.8169	15.8169	2.5827	2.5827	10.7057	10.7057	0.268563	0.268563	2.9391	2.9391	7.76511	7.76511	13.2213	6.62227	6.62227	9.77397	8.48954	9.89881	1.24118	1.24118	15.0982	6.86783	5.19688	8.73317	9.10275	10.0065	19.8607	10.7725	13.8564	13.8564	4.59767	10.7633	10.7633	10.0318	4.52916	3.02486	2.76062	6.73169	6.73169	5.94546	6.59658	6.59658
29.1667	0.373164	0.688057	0.688057	0.430558	0.430558	11.2136	11.2136	15.9161	15.9161	2.48212	2.48212	10.7354	10.7354	0.27923	0.27923	2.88122	2.88122	7.76849	7.76849	13.0945	6.61709	6.61709	9.70797	8.33362	9.70679	1.19895	1.19895	15.0261	6.7219	5.05855	8.71187	8.92665	9.94779	20.0819	10.6677	13.9411	13.9411	4.46997	10.8127	10.8127	10.0389	4.39283	3.0065	2.74195	6.72242	6.72242	5.8756	6.6347	6.6347
29.5	0.362706	0.67207	0.67207	0.379985	0.379985	11.2443	11.2443	16.0133	16.0133	2.38876	2.38876	10.7536	10.7536	0.291118	0.291118	2.82375	2.82375	7.76974	7.76974	12.964	6.60952	6.60952	9.64144	8.17907	9.51782	1.15903	1.15903	14.9527	6.57945	4.91567	8.68604	8.74705	9.88554	20.3018	10.5602	14.0174	14.0174	4.34042	10.8506	10.8506	10.041	4.25561	2.98669	2.72457	6.70994	6.70994	5.80509	6.6717	6.6717
29.8333	0.352442	0.657231	0.657231	0.335031	0.335031	11.2679	11.2679	16.1087	16.1087	2.30265	2.30265	10.7606	10.7606	0.304123	0.304123	2.76668	2.76668	7.76901	7.76901	12.83	6.59976	6.59976	9.57454	8.02589	9.33248	1.12144	1.12144	14.8782	6.44062	4.76868	8.65571	8.56441	9.81992	20.5171	10.4508	14.086	14.086	4.20922	10.8759	10.8759	10.0379	4.11821	2.96546	2.70855	6.69438	6.69438	5.73429	6.7079	6.7079
30.1667	0.342368	0.643481	0.643481	0.29543	0.29543	11.2842	11.2842	16.2021	16.2021	2.22377	2.22377	10.7567	10.7567	0.318115	0.318115	2.71004	2.71004	7.76644	7.76644	12.6929	6.58802	6.58802	9.50749	7.87407	9.15127	1.08613	1.08613	14.8024	6.30551	4.61804	8.6209	8.37926	9.75121	20.7249	10.3401	14.1477	14.1477	4.07657	10.8875	10.8875	10.0295	3.98136	2.94287	2.69389	6.67582	6.67582	5.6638	6.74366	6.74366
30.5	0.332484	0.630755	0.630755	0.260925	0.260925	11.2931	11.2931	16.2935	16.2935	2.15207	2.15207	10.7422	10.7422	0.332956	0.332956	2.65384	2.65384	7.7622	7.7622	12.553	6.57452	6.57452	9.44052	7.72364	8.97463	1.05305	1.05305	14.7253	6.17418	4.4643	8.58165	8.19221	9.67955	20.9221	10.229	14.204	14.204	3.94267	10.8848	10.8848	10.0156	3.84575	2.91898	2.68057	6.65437	6.65437	5.5942	6.77927	6.77927
30.8333	0.322792	0.618989	0.618989	0.231231	0.231231	11.2944	11.2944	16.383	16.383	2.08744	2.08744	10.7175	10.7175	0.348505	0.348505	2.59811	2.59811	7.75642	7.75642	12.4106	6.55945	6.55945	9.37395	7.57455	8.80299	1.02211	1.02211	14.647	6.04664	4.30807	8.53797	8.00395	9.60505	21.1064	10.1182	14.2566	14.2566	3.80771	10.8674	10.8674	9.99624	3.71204	2.89386	2.66856	6.6301	6.6301	5.52613	6.81498	6.81498
31.1667	0.313308	0.608137	0.608137	0.206082	0.206082	11.288	11.288	16.4704	16.4704	2.02973	2.02973	10.6829	10.6829	0.364609	0.364609	2.54296	2.54296	7.74926	7.74926	12.2663	6.54297	6.54297	9.30818	7.42683	8.6367	0.993209	0.993209	14.5673	5.92284	4.14997	8.48987	7.81522	9.52776	21.2759	10.008	14.3076	14.3076	3.67192	10.835	10.835	9.97134	3.58084	2.86758	2.65776	6.60309	6.60309	5.46027	6.85097	6.85097
31.5	0.304051	0.598134	0.598134	0.185218	0.185218	11.2739	11.2739	16.5558	16.5558	1.97874	1.97874	10.6388	10.6388	0.381121	0.381121	2.48846	2.48846	7.74084	7.74084	12.1205	6.52521	6.52521	9.2436	7.28045	8.47601	0.966222	0.966222	14.4863	5.80265	3.99065	8.43735	7.62674	9.44764	21.4293	9.89897	14.3589	14.3589	3.5355	10.7876	10.7876	9.94088	3.45272	2.84023	2.64807	6.5734	6.5734	5.39741	6.88738	6.88738
31.8333	0.295046	0.588938	0.588938	0.168405	0.168405	11.2517	11.2517	16.639	16.639	1.93426	1.93426	10.5856	10.5856	0.397894	0.397894	2.43471	2.43471	7.73133	7.73133	11.9736	6.50632	6.50632	9.18061	7.13541	8.32118	0.940994	0.940994	14.4039	5.68586	3.83078	8.38041	7.4392	9.36461	21.5666	9.79152	14.4121	14.4121	3.39869	10.725	10.725	9.90486	3.32818	2.81189	2.63934	6.54111	6.54111	5.3381	6.92427	6.92427
32.1667	0.286327	0.580502	0.580502	0.155415	0.155415	11.2214	11.2214	16.7201	16.7201	1.89601	1.89601	10.5238	10.5238	0.414787	0.414787	2.38191	2.38191	7.72086	7.72086	11.8263	6.48639	6.48639	9.11951	6.99171	8.17235	0.917372	0.917372	14.32	5.57223	3.67104	8.31902	7.2532	9.27855	21.6886	9.68592	14.4684	14.4684	3.26174	10.6473	10.6473	9.86323	3.20769	2.78264	2.63142	6.50628	6.50628	5.28262	6.96161	6.96161
32.5	0.277929	0.572814	0.572814	0.146032	0.146032	11.1827	11.1827	16.799	16.799	1.86374	1.86374	10.4537	10.4537	0.431654	0.431654	2.33024	2.33024	7.70957	7.70957	11.6791	6.46546	6.46546	9.06046	6.84932	8.02963	0.895166	0.895166	14.2346	5.46147	3.51211	8.25314	7.06932	9.18927	21.7976	9.58238	14.5281	14.5281	3.12494	10.5551	10.5551	9.81595	3.09165	2.75255	2.62411	6.46901	6.46901	5.23084	6.99931	6.99931
32.8333	0.26989	0.56586	0.56586	0.14001	0.14001	11.1356	11.1356	16.8757	16.8757	1.83714	1.83714	10.3758	10.3758	0.448355	0.448355	2.27978	2.27978	7.69759	7.69759	11.5325	6.44356	6.44356	9.00342	6.7082	7.89307	0.874186	0.874186	14.1477	5.35326	3.35461	8.18275	6.88799	9.09652	21.8962	9.481	14.5911	14.5911	2.98862	10.4485	10.4485	9.76298	2.98041	2.72169	2.61721	6.42942	6.42942	5.18226	7.03718	7.03718
33.1667	0.262249	0.559626	0.559626	0.137128	0.137128	11.0797	11.0797	16.9501	16.9501	1.81592	1.81592	10.2904	10.2904	0.464753	0.464753	2.23067	2.23067	7.68505	7.68505	11.387	6.42072	6.42072	8.94813	6.56833	7.76268	0.854215	0.854215	14.0591	5.24728	3.19913	8.10781	6.70963	9	21.9872	9.38186	14.6566	14.6566	2.85308	10.3281	10.3281	9.70427	2.8743	2.69015	2.61049	6.3876	6.3876	5.13624	7.07502	7.07502
33.5	0.255047	0.554119	0.554119	0.137168	0.137168	11.0149	11.0149	17.0223	17.0223	1.79973	1.79973	10.1982	10.1982	0.480737	0.480737	2.18306	2.18306	7.6721	7.6721	11.2432	6.3969	6.3969	8.89417	6.42967	7.63841	0.835037	0.835037	13.9688	5.14319	3.04622	8.0283	6.53454	8.89946	22.0727	9.28502	14.7233	14.7233	2.71869	10.1942	10.1942	9.63981	2.77356	2.65798	2.60374	6.34367	6.34367	5.09204	7.11255	7.11255
33.8333	0.248325	0.549355	0.549355	0.139873	0.139873	10.9412	10.9412	17.0923	17.0923	1.78828	1.78828	10.0994	10.0994	0.496204	0.496204	2.13705	2.13705	7.65886	7.65886	11.1014	6.37207	6.37207	8.84103	6.29221	7.52021	0.816437	0.816437	13.8766	5.04063	2.89633	7.94421	6.3629	8.79467	22.1554	9.19047	14.7895	14.7895	2.58578	10.0472	10.0472	9.56963	2.6784	2.62529	2.59674	6.29773	6.29773	5.04892	7.14947	7.14947
34.1667	0.242112	0.545334	0.545334	0.144985	0.144985	10.8584	10.8584	17.1598	17.1598	1.78123	1.78123	9.99463	9.99463	0.511075	0.511075	2.0927	2.0927	7.64547	7.64547	10.9621	6.34618	6.34618	8.7882	6.15593	7.40797	0.798202	0.798202	13.7823	4.9393	2.74988	7.85556	6.19482	8.68547	22.2366	9.09818	14.8532	14.8532	2.45468	9.88747	9.88747	9.49379	2.58895	2.59214	2.58926	6.2499	6.2499	5.00632	7.18547	7.18547
34.5	0.236439	0.542069	0.542069	0.152245	0.152245	10.7663	10.7663	17.225	17.225	1.77828	1.77828	9.88423	9.88423	0.525297	0.525297	2.05004	2.05004	7.63206	7.63206	10.8257	6.31917	6.31917	8.73521	6.02082	7.30155	0.780133	0.780133	13.6858	4.83895	2.60721	7.7624	6.03037	8.57177	22.3169	9.00808	14.9125	14.9125	2.32573	9.71514	9.71514	9.41238	2.50524	2.55863	2.58111	6.20027	6.20027	4.96372	7.22022	7.22022
34.8333	0.231327	0.539568	0.539568	0.161402	0.161402	10.665	10.665	17.2877	17.2877	1.77915	1.77915	9.76866	9.76866	0.538828	0.538828	2.00905	2.00905	7.6188	7.6188	10.6924	6.29097	6.29097	8.68172	5.88694	7.20077	0.762044	0.762044	13.5869	4.73934	2.4686	7.66475	5.86958	8.45353	22.3958	8.92014	14.9659	14.9659	2.19924	9.53039	9.53039	9.32553	2.42724	2.52487	2.57209	6.14892	6.14892	4.92081	7.25343	7.25343
35.1667	0.226782	0.537835	0.537835	0.172198	0.172198	10.5546	10.5546	17.3479	17.3479	1.78354	1.78354	9.64836	9.64836	0.551659	0.551659	1.96967	1.96967	7.60585	7.60585	10.5625	6.26153	6.26153	8.62745	5.75435	7.10545	0.743772	0.743772	13.4853	4.64024	2.33427	7.56268	5.71241	8.33078	22.4723	8.83433	15.0121	15.0121	2.07551	9.33341	9.33341	9.23342	2.35485	2.49094	2.56202	6.09591	6.09591	4.87749	7.28483	7.28483
35.5	0.222814	0.536843	0.536843	0.184364	0.184364	10.435	10.435	17.4055	17.4055	1.79118	1.79118	9.52379	9.52379	0.563795	0.563795	1.93181	1.93181	7.59335	7.59335	10.4363	6.23081	6.23081	8.57221	5.62312	7.01541	0.725183	0.725183	13.3809	4.54152	2.20442	7.45629	5.55885	8.20361	22.5446	8.75063	15.0504	15.0504	1.95483	9.1245	9.1245	9.13631	2.28796	2.45696	2.55074	6.04131	6.04131	4.83368	7.31419	7.31419
35.8333	0.219423	0.536561	0.536561	0.197644	0.197644	10.3065	10.3065	17.4605	17.4605	1.80183	1.80183	9.39537	9.39537	0.575265	0.575265	1.89535	1.89535	7.58145	7.58145	10.3139	6.19877	6.19877	8.51589	5.49334	6.93043	0.706172	0.706172	13.2734	4.44308	2.07917	7.34571	5.40889	8.07219	22.6101	8.66885	15.08	15.08	1.83741	8.90394	8.90394	9.03449	2.22636	2.42303	2.53809	5.98515	5.98515	4.78917	7.3413	7.3413
36.1667	0.216593	0.536937	0.536937	0.211798	0.211798	10.1694	10.1694	17.5129	17.5129	1.81525	1.81525	9.26351	9.26351	0.586106	0.586106	1.86016	1.86016	7.57025	7.57025	10.1952	6.16539	6.16539	8.45848	5.36511	6.85028	0.686676	0.686676	13.1626	4.34485	1.95861	7.23114	5.26253	7.93676	22.6659	8.58882	15.1005	15.1005	1.72343	8.67197	8.67197	8.9283	2.1698	2.38925	2.52396	5.92748	5.92748	4.74389	7.36595	7.36595
36.5	0.214307	0.537896	0.537896	0.226594	0.226594	10.0239	10.0239	17.5625	17.5625	1.8312	1.8312	9.12856	9.12856	0.596363	0.596363	1.8261	1.8261	7.55983	7.55983	10.0803	6.13068	6.13068	8.39993	5.23854	6.77473	0.666672	0.666672	13.0485	4.24681	1.84282	7.11278	5.11979	7.79761	22.7092	8.51036	15.1121	15.1121	1.61307	8.42896	8.42896	8.81812	2.11798	2.3557	2.50822	5.86827	5.86827	4.69791	7.38796	7.38796
36.8333	0.212539	0.539357	0.539357	0.24183	0.24183	9.87038	9.87038	17.6093	17.6093	1.84945	1.84945	8.99087	8.99087	0.606088	0.606088	1.79303	1.79303	7.55025	7.55025	9.96914	6.09465	6.09465	8.34025	5.11372	6.70358	0.646166	0.646166	12.9307	4.149	1.73185	6.99087	4.98073	7.65504	22.7376	8.4332	15.1159	15.1159	1.50646	8.17537	8.17537	8.70432	2.07058	2.32247	2.49078	5.80746	5.80746	4.65135	7.40721	7.40721
37.1667	0.211249	0.541221	0.541221	0.257311	0.257311	9.70931	9.70931	17.6533	17.6533	1.86974	1.86974	8.85076	8.85076	0.615327	0.615327	1.76082	1.76082	7.54153	7.54153	9.86164	6.05733	6.05733	8.27948	4.99072	6.63661	0.625207	0.625207	12.8093	4.05148	1.62573	6.86566	4.84545	7.50935	22.7487	8.35682	15.1133	15.1133	1.40369	7.91186	7.91186	8.58728	2.02727	2.28965	2.47157	5.74495	5.74495	4.60425	7.42357	7.42357
37.5	0.210394	0.543374	0.543374	0.272877	0.272877	9.54111	9.54111	17.6943	17.6943	1.89181	1.89181	8.70848	8.70848	0.624128	0.624128	1.72934	1.72934	7.53365	7.53365	9.75765	6.01873	6.01873	8.21762	4.86959	6.57363	0.603864	0.603864	12.684	3.95433	1.52449	6.73739	4.71408	7.36081	22.741	8.28042	15.1059	15.1059	1.3048	7.63936	7.63936	8.46735	1.98768	2.25731	2.45054	5.68062	5.68062	4.55668	7.4369	7.4369
37.8333	0.209937	0.545692	0.545692	0.288379	0.288379	9.36627	9.36627	17.7325	17.7325	1.9154	1.9154	8.56422	8.56422	0.632537	0.632537	1.69851	1.69851	7.52655	7.52655	9.65696	5.97891	5.97891	8.15475	4.75036	6.51445	0.582232	0.582232	12.5549	3.85767	1.42813	6.60631	4.58673	7.20966	22.7139	8.20301	15.0949	15.0949	1.20983	7.35902	7.35902	8.34485	1.95147	2.22551	2.42765	5.61433	5.61433	4.50861	7.44702	7.44702
38.1667	0.209828	0.548043	0.548043	0.303658	0.303658	9.18531	9.18531	17.7678	17.7678	1.94023	1.94023	8.41811	8.41811	0.640576	0.640576	1.66827	1.66827	7.52015	7.52015	9.5593	5.93788	5.93788	8.09086	4.63302	6.45889	0.560431	0.560431	12.422	3.76156	1.33663	6.47265	4.46356	7.05604	22.6679	8.12336	15.0812	15.0812	1.11876	7.07216	7.07216	8.22007	1.91829	2.19431	2.40288	5.54595	5.54595	4.46	7.45369	7.45369
38.5	0.210016	0.550309	0.550309	0.318576	0.318576	8.99872	8.99872	17.8002	17.8002	1.966	1.966	8.2702	8.2702	0.648274	0.648274	1.63857	1.63857	7.51435	7.51435	9.46437	5.89569	5.89569	8.02596	4.51754	6.4068	0.538592	0.538592	12.2855	3.66608	1.24996	6.33661	4.34466	6.9	22.6044	8.04	15.0651	15.0651	1.03159	6.7802	6.7802	8.09324	1.88779	2.16374	2.37624	5.47535	5.47535	4.41077	7.4567	7.4567
38.8333	0.210458	0.552379	0.552379	0.33303	0.33303	8.80697	8.80697	17.8297	17.8297	1.9924	1.9924	8.12048	8.12048	0.655657	0.655657	1.60937	1.60937	7.50904	7.50904	9.37184	5.85232	5.85232	7.96001	4.40389	6.358	0.516862	0.516862	12.1456	3.57127	1.16806	6.19839	4.23011	6.74147	22.5258	7.95155	15.0461	15.0461	0.948296	6.48462	6.48462	7.96451	1.85961	2.13384	2.34774	5.40239	5.40239	4.3608	7.45574	7.45574
39.1667	0.211103	0.554151	0.554151	0.346942	0.346942	8.61059	8.61059	17.8564	17.8564	2.01913	2.01913	7.96889	7.96889	0.662738	0.662738	1.58065	1.58065	7.50407	7.50407	9.28137	5.80778	5.80778	7.89293	4.292	6.31235	0.4954	0.4954	12.0025	3.47717	1.09086	6.05815	4.11999	6.58024	22.435	7.85692	15.0236	15.0236	0.86886	6.1869	6.1869	7.83398	1.83344	2.10463	2.3174	5.32695	5.32695	4.30991	7.45049	7.45049
39.5	0.211908	0.555555	0.555555	0.360224	0.360224	8.41006	8.41006	17.8804	17.8804	2.04587	2.04587	7.81529	7.81529	0.669519	0.669519	1.5524	1.5524	7.49929	7.49929	9.1926	5.76205	5.76205	7.82468	4.18183	6.26973	0.474369	0.474369	11.8566	3.38381	1.01825	5.91606	4.01431	6.41602	22.3349	7.75563	14.9966	14.9966	0.793241	5.88862	5.88862	7.70165	1.809	2.07611	2.28527	5.24898	5.24898	4.25789	7.44059	7.44059
39.8333	0.212835	0.556532	0.556532	0.372825	0.372825	8.20588	8.20588	17.9016	17.9016	2.0723	2.0723	7.65946	7.65946	0.675989	0.675989	1.52465	1.52465	7.49456	7.49456	9.10519	5.71511	5.71511	7.75516	4.07333	6.23001	0.453932	0.453932	11.7082	3.2912	0.950101	5.77227	3.91305	6.24845	22.2288	7.64761	14.9637	14.9637	0.721412	5.59136	5.59136	7.56742	1.786	2.04829	2.2514	5.16843	5.16843	4.2045	7.42561	7.42561
40.1667	0.213838	0.557037	0.557037	0.384712	0.384712	7.99852	7.99852	17.9204	17.9204	2.09814	2.09814	7.50122	7.50122	0.682152	0.682152	1.49742	1.49742	7.48971	7.48971	9.0188	5.66693	5.66693	7.68427	3.96646	6.19307	0.434244	0.434244	11.5577	3.19931	0.886251	5.62698	3.81607	6.07708	22.1194	7.53336	14.9232	14.9232	0.653335	5.29662	5.29662	7.43115	1.7642	2.02116	2.21582	5.08531	5.08531	4.14948	7.40508	7.40508
40.5	0.214879	0.557067	0.557067	0.39584	0.39584	7.78844	7.78844	17.9368	17.9368	2.12309	2.12309	7.34034	7.34034	0.688007	0.688007	1.47069	1.47069	7.48461	7.48461	8.93311	5.61748	5.61748	7.61189	3.86121	6.15876	0.415461	0.415461	11.4056	3.10811	0.826518	5.48038	3.72318	5.90154	22.0089	7.41362	14.8732	14.8732	0.588979	5.00562	5.00562	7.29264	1.74335	1.9947	2.17861	4.99967	4.99967	4.09245	7.37853	7.37853
40.8333	0.215927	0.55663	0.55663	0.406215	0.406215	7.57613	7.57613	17.9509	17.9509	2.14689	2.14689	7.17662	7.17662	0.693554	0.693554	1.44442	1.44442	7.47913	7.47913	8.84779	5.56673	5.56673	7.5379	3.75759	6.12694	0.397719	0.397719	11.2521	3.01756	0.770706	5.33265	3.63412	5.72148	21.8988	7.28896	14.8113	14.8113	0.528312	4.71948	4.71948	7.15165	1.72328	1.96889	2.13984	4.91157	4.91157	4.03323	7.34559	7.34559
41.1667	0.216948	0.555743	0.555743	0.415834	0.415834	7.36206	7.36206	17.963	17.963	2.1693	2.1693	7.00988	7.00988	0.698801	0.698801	1.41855	1.41855	7.47316	7.47316	8.76249	5.51466	5.51466	7.46216	3.65566	6.09741	0.381136	0.381136	11.0977	2.92758	0.718622	5.18399	3.54858	5.53663	21.7901	7.15999	14.7356	14.7356	0.471298	4.43926	4.43926	7.00792	1.70382	1.9437	2.09959	4.8211	4.8211	3.97156	7.30596	7.30596
41.5	0.217907	0.554449	0.554449	0.424707	0.424707	7.14673	7.14673	17.9732	17.9732	2.19011	2.19011	6.83996	6.83996	0.703761	0.703761	1.39303	1.39303	7.46658	7.46658	8.67688	5.46127	5.46127	7.38454	3.55549	6.06998	0.365826	0.365826	10.9426	2.83819	0.670057	5.03461	3.46618	5.34679	21.6834	7.02732	14.6445	14.6445	0.417904	4.16598	4.16598	6.86122	1.68482	1.91908	2.05795	4.72838	4.72838	3.90722	7.25936	7.25936
41.8333	0.218773	0.552781	0.552781	0.432851	0.432851	6.93068	6.93068	17.9817	17.9817	2.20915	2.20915	6.6668	6.6668	0.708445	0.708445	1.36784	1.36784	7.45926	7.45926	8.59059	5.40655	5.40655	7.30492	3.45717	6.04441	0.351886	0.351886	10.7872	2.74938	0.624799	4.88474	3.38656	5.15188	21.5783	6.89151	14.5371	14.5371	0.368111	3.90052	3.90052	6.71149	1.66619	1.89498	2.01502	4.63354	4.63354	3.84012	7.20562	7.20562
42.1667	0.219512	0.550801	0.550801	0.440295	0.440295	6.71439	6.71439	17.9886	17.9886	2.2263	2.2263	6.49037	6.49037	0.712879	0.712879	1.34284	1.34284	7.45112	7.45112	8.50326	5.35052	5.35052	7.22317	3.36081	6.02048	0.339375	0.339375	10.6318	2.66115	0.582632	4.73464	3.30932	4.95193	21.474	6.75309	14.4127	14.4127	0.321877	3.64367	3.64367	6.55866	1.64787	1.87135	1.97092	4.53671	4.53671	3.77021	7.14464	7.14464
42.5	0.220098	0.548556	0.548556	0.447072	0.447072	6.49837	6.49837	17.9939	17.9939	2.24144	2.24144	6.31072	6.31072	0.717109	0.717109	1.31797	1.31797	7.44207	7.44207	8.41451	5.29321	5.29321	7.13916	3.2665	5.99791	0.328362	0.328362	10.4767	2.57352	0.543331	4.58458	3.23408	4.7471	21.3692	6.6124	14.2717	14.2717	0.279146	3.39602	3.39602	6.40262	1.62978	1.84812	1.92576	4.43802	4.43802	3.6975	7.07647	7.07647
42.8333	0.220501	0.546094	0.546094	0.45325	0.45325	6.28307	6.28307	17.9979	17.9979	2.2545	2.2545	6.12796	6.12796	0.721194	0.721194	1.29322	1.29322	7.43204	7.43204	8.3239	5.23464	5.23464	7.05276	3.17435	5.97645	0.318877	0.318877	10.3222	2.48654	0.506693	4.43485	3.16045	4.53769	21.2628	6.46974	14.115	14.115	0.239855	3.15811	3.15811	6.24337	1.61185	1.82525	1.87966	4.33758	4.33758	3.622	7.00125	7.00125
43.1667	0.220697	0.543464	0.543464	0.458885	0.458885	6.069	6.069	18.0006	18.0006	2.26543	2.26543	5.94225	5.94225	0.725203	0.725203	1.26853	1.26853	7.42096	7.42096	8.23112	5.17484	5.17484	6.96383	3.08445	5.95585	0.310952	0.310952	10.1686	2.40029	0.472531	4.28574	3.08802	4.32407	21.1542	6.32551	13.9438	13.9438	0.203923	2.93047	2.93047	6.08099	1.59403	1.80265	1.83275	4.23553	4.23553	3.54378	6.91921	6.91921
43.5	0.220668	0.540705	0.540705	0.464053	0.464053	5.85661	5.85661	18.0019	18.0019	2.27421	2.27421	5.75382	5.75382	0.729193	0.729193	1.24381	1.24381	7.40876	7.40876	8.13585	5.11383	5.11383	6.87226	2.99687	5.93585	0.304593	0.304593	10.0161	2.31488	0.440665	4.13758	3.01646	4.10668	21.0426	6.17999	13.7603	13.7603	0.171243	2.7135	2.7135	5.91566	1.57628	1.78027	1.78514	4.13197	4.13197	3.46288	6.83062	6.83062
43.8333	0.220396	0.537833	0.537833	0.468839	0.468839	5.64631	5.64631	18.0019	18.0019	2.28082	2.28082	5.56293	5.56293	0.733229	0.733229	1.21903	1.21903	7.3954	7.3954	8.03781	5.05165	5.05165	6.77793	2.91165	5.91617	0.299786	0.299786	9.86515	2.23043	0.410924	3.99069	2.9455	3.88598	20.9277	6.03338	13.5666	13.5666	0.141726	2.50751	2.50751	5.74767	1.55854	1.75803	1.73693	4.02701	4.02701	3.3794	6.73586	6.73586
44.1667	0.219879	0.534873	0.534873	0.473303	0.473303	5.43852	5.43852	18.0006	18.0006	2.28529	2.28529	5.36992	5.36992	0.73738	0.73738	1.19419	1.19419	7.38082	7.38082	7.93674	4.98832	4.98832	6.68071	2.82882	5.89658	0.296504	0.296504	9.71596	2.14705	0.383143	3.84543	2.87496	3.66246	20.8097	5.88593	13.3652	13.3652	0.115253	2.31273	2.31273	5.57739	1.5408	1.73586	1.68823	3.92077	3.92077	3.29344	6.63535	6.63535
44.5	0.21912	0.531845	0.531845	0.477517	0.477517	5.23358	5.23358	17.998	17.998	2.28762	2.28762	5.17518	5.17518	0.741693	0.741693	1.16929	1.16929	7.36504	7.36504	7.83239	4.92389	4.92389	6.58049	2.74837	5.87687	0.294702	0.294702	9.56883	2.06487	0.357161	3.70212	2.80468	3.4366	20.689	5.7379	13.1585	13.1585	0.091677	2.12927	2.12927	5.40518	1.52306	1.7137	1.63913	3.81331	3.81331	3.20517	6.52953	6.52953
44.8333	0.218124	0.528769	0.528769	0.481539	0.481539	5.03179	5.03179	17.9941	17.9941	2.28784	2.28784	4.97916	4.97916	0.74621	0.74621	1.14439	1.14439	7.34803	7.34803	7.72465	4.85839	4.85839	6.47716	2.67023	5.85684	0.294309	0.294309	9.42404	1.98401	0.332819	3.56112	2.73457	3.20887	20.5663	5.58933	12.9488	12.9488	0.07083	1.95707	1.95707	5.23149	1.50531	1.69147	1.5897	3.70474	3.70474	3.11473	6.41887	6.41887
45.1667	0.216905	0.52566	0.52566	0.485402	0.485402	4.83343	4.83343	17.9889	17.9889	2.28601	2.28601	4.78229	4.78229	0.750959	0.750959	1.11958	1.11958	7.32971	7.32971	7.61347	4.79188	4.79188	6.37064	2.59432	5.83631	0.295228	0.295228	9.28184	1.90458	0.309948	3.4228	2.66466	2.9797	20.4423	5.44009	12.738	12.738	0.052536	1.79602	1.79602	5.0568	1.48757	1.66913	1.54001	3.59513	3.59513	3.02226	6.30381	6.30381
45.5	0.215471	0.522561	0.522561	0.48915	0.48915	4.63864	4.63864	17.9823	17.9823	2.28217	2.28217	4.5851	4.5851	0.755957	0.755957	1.09495	1.09495	7.31002	7.31002	7.49889	4.72438	4.72438	6.26088	2.52053	5.8151	0.297343	0.297343	9.14244	1.82665	0.288368	3.28751	2.59501	2.74951	20.3175	5.2901	12.5279	12.5279	0.036596	1.64597	1.64597	4.88158	1.46982	1.64661	1.4901	3.48455	3.48455	2.92788	6.1848	6.1848
45.8333	0.213839	0.519512	0.519512	0.492816	0.492816	4.44754	4.44754	17.9743	17.9743	2.27636	2.27636	4.38812	4.38812	0.761202	0.761202	1.07059	1.07059	7.2889	7.2889	7.38122	4.65595	4.65595	6.14778	2.44876	5.79306	0.300516	0.300516	9.00603	1.75026	0.267902	3.15557	2.52574	2.51865	20.1928	5.13942	12.3197	12.3197	0.0228105	1.50682	1.50682	4.70639	1.45209	1.62389	1.44001	3.37308	3.37308	2.83177	6.06227	6.06227
46.1667	0.212027	0.516571	0.516571	0.496403	0.496403	4.26025	4.26025	17.9649	17.9649	2.26866	2.26866	4.19194	4.19194	0.766692	0.766692	1.04659	1.04659	7.26632	7.26632	7.26061	4.58663	4.58663	6.0313	2.37887	5.77001	0.304572	0.304572	8.87277	1.67543	0.24836	3.02725	2.45703	2.28743	20.0692	4.98799	12.1143	12.1143	0.0109773	1.37846	1.37846	4.53176	1.43439	1.60094	1.38976	3.26079	3.26079	2.73412	5.93663	5.93663
46.5	0.210046	0.513803	0.513803	0.499909	0.499909	4.07679	4.07679	17.954	17.954	2.25913	2.25913	3.99717	3.99717	0.772407	0.772407	1.02303	1.02303	7.24222	7.24222	7.13719	4.51647	4.51647	5.91142	2.31071	5.74571	0.309321	0.309321	8.74281	1.60215	0.229535	2.90278	2.38909	2.05611	19.9475	4.83528	11.9115	11.9115	0.000880523	1.26073	1.26073	4.35822	1.41673	1.57772	1.33938	3.14781	3.14781	2.63512	5.80822	5.80822
46.8333	0.20791	0.511269	0.511269	0.50333	0.50333	3.89719	3.89719	17.9416	17.9416	2.24785	2.24785	3.80442	3.80442	0.778313	0.778313	0.999995	0.999995	7.21659	7.21659	7.01123	4.44549	4.44549	5.78816	2.24416	5.71993	0.314567	0.314567	8.61632	1.53036	0.211219	2.78237	2.32214	1.82493	19.8279	4.68068	11.7108	11.7108	-0.00770127	1.15344	1.15344	4.18637	1.39916	1.55423	1.28888	3.03427	3.03427	2.53486	5.67735	5.67735
47.1667	0.205572	0.508992	0.508992	0.506722	0.506722	3.71707	3.71707	17.927	17.927	2.23458	2.23458	3.60953	3.60953	0.784523	0.784523	0.977024	0.977024	7.18871	7.18871	6.87976	4.37191	4.37191	5.65834	2.17749	5.69167	0.320243	0.320243	8.49039	1.45826	0.192751	2.66334	2.25479	1.58832	19.708	4.51977	11.5063	11.5063	-0.0151239	1.05408	1.05408	4.01255	1.38124	1.52985	1.237	2.91747	2.91747	2.43098	5.54093	5.54093
47.5	0.203151	0.507172	0.507172	0.509897	0.509897	3.54514	3.54514	17.9109	17.9109	2.2201	2.2201	3.42255	3.42255	0.790677	0.790677	0.955289	0.955289	7.15997	7.15997	6.74952	4.29939	4.29939	5.52844	2.11385	5.66204	0.325867	0.325867	8.37119	1.38925	0.174829	2.55152	2.19053	1.35808	19.5935	4.35988	11.3068	11.3068	-0.0212246	0.967073	0.967073	3.84577	1.36385	1.50577	1.18627	2.80328	2.80328	2.32873	5.40588	5.40588
47.8333	0.200647	0.505877	0.505877	0.512859	0.512859	3.38119	3.38119	17.8931	17.8931	2.20462	2.20462	3.2438	3.2438	0.796729	0.796729	0.934775	0.934775	7.13049	7.13049	6.62086	4.22798	4.22798	5.39873	2.05312	5.63081	0.331244	0.331244	8.25859	1.32318	0.157266	2.44676	2.1295	1.13444	19.4836	4.20086	11.1111	11.1111	-0.0262244	0.891636	0.891636	3.68635	1.347	1.48202	1.13668	2.69191	2.69191	2.22834	5.27249	5.27249
48.1667	0.197863	0.50511	0.50511	0.515835	0.515835	3.21268	3.21268	17.872	17.872	2.18706	2.18706	3.0601	3.0601	0.803109	0.803109	0.913928	0.913928	7.09801	7.09801	6.48408	4.15224	4.15224	5.25932	1.99062	5.59519	0.336603	0.336603	8.14398	1.25497	0.138542	2.34112	2.06723	0.900564	19.3692	4.03075	10.903	10.903	-0.0306384	0.821867	0.821867	3.52261	1.32939	1.45679	1.08443	2.57497	2.57497	2.1223	5.13065	5.13065
48.5	0.194991	0.505016	0.505016	0.518615	0.518615	3.05197	3.05197	17.8487	17.8487	2.16882	2.16882	2.88541	2.88541	0.809299	0.809299	0.894286	0.894286	7.06492	7.06492	6.34933	4.07772	4.07772	5.1205	1.93097	5.55737	0.341392	0.341392	8.03584	1.18962	0.119892	2.24246	2.00846	0.673991	19.2573	3.86283	10.6969	10.6969	-0.0342472	0.762736	0.762736	3.36702	1.31232	1.43196	1.0333	2.46123	2.46123	2.01854	4.99088	4.99088
48.8333	0.192028	0.505647	0.505647	0.521217	0.521217	2.89888	2.89888	17.8232	17.8232	2.1501	2.1501	2.71989	2.71989	0.815252	0.815252	0.875796	0.875796	7.03136	7.03136	6.21677	4.00452	4.00452	4.98263	1.87412	5.51719	0.345513	0.345513	7.9339	1.12708	0.101228	2.15055	1.95318	0.455127	19.1464	3.69854	10.4925	10.4925	-0.0372055	0.713304	0.713304	3.21978	1.29575	1.40756	0.983303	2.35087	2.35087	1.91727	4.85342	4.85342
49.1667	0.188735	0.50715	0.50715	0.523846	0.523846	2.7417	2.7417	17.793	17.793	2.1296	2.1296	2.5513	2.5513	0.821388	0.821388	0.857081	0.857081	6.99482	6.99482	6.07624	3.92707	3.92707	4.83531	1.81578	5.47114	0.34917	0.34917	7.83032	1.0626	0.0810191	2.05844	1.89723	0.227806	19.0266	3.52713	10.2736	10.2736	-0.0398313	0.669486	0.669486	3.07002	1.2784	1.38177	0.930563	2.23564	2.23564	1.81099	4.70788	4.70788
49.5	0.185339	0.509486	0.509486	0.526329	0.526329	2.59205	2.59205	17.7599	17.7599	2.10894	2.10894	2.39242	2.39242	0.827217	0.827217	0.839519	0.839519	6.95804	6.95804	5.938	3.85115	3.85115	4.68958	1.76027	5.42223	0.35202	0.35202	7.73266	1.001	0.060687	1.97296	1.84475	0.00942684	18.9052	3.3629	10.0562	10.0562	-0.0419865	0.634169	0.634169	2.92913	1.2615	1.35653	0.878925	2.12418	2.12418	1.70778	4.56508	4.56508
49.8333	0.181845	0.512664	0.512664	0.528686	0.528686	2.44975	2.44975	17.7237	17.7237	2.0883	2.0883	2.24329	2.24329	0.832722	0.832722	0.823058	0.823058	6.92118	6.92118	5.80203	3.77687	3.77687	4.54583	1.70757	5.37048	0.354068	0.354068	7.64062	0.942303	0.0402455	1.89392	1.79561	-0.19943	18.7819	3.20689	9.84068	9.84068	-0.0437433	0.606453	0.606453	2.79709	1.24502	1.33187	0.828398	2.01663	2.01663	1.60796	4.42531	4.42531
50.1667	0.177979	0.517012	0.517012	0.53113	0.53113	2.30398	2.30398	17.6811	17.6811	2.06622	2.06622	2.09278	2.09278	0.838299	0.838299	0.806392	0.806392	6.88149	6.88149	5.65778	3.69863	3.69863	4.39334	1.65367	5.31163	0.35545	0.35545	7.54702	0.882128	0.0181079	1.81535	1.746	-0.413833	18.6466	3.04771	9.61113	9.61113	-0.0452631	0.58377	0.58377	2.66412	1.22765	1.30595	0.775103	1.90489	1.90489	1.5043	4.2781	4.2781
50.5	0.174028	0.522265	0.522265	0.533513	0.533513	2.16558	2.16558	17.6348	17.6348	2.04447	2.04447	1.95228	1.95228	0.843537	0.843537	0.790718	0.790718	6.84194	6.84194	5.51568	3.62229	3.62229	4.24363	1.60258	5.24981	0.35607	0.35607	7.45859	0.825023	-0.00409708	1.74315	1.69949	-0.617069	18.5092	2.89715	9.38508	9.38508	-0.0464461	0.567361	0.567361	2.54031	1.21059	1.28069	0.722952	1.79734	1.79734	1.40481	4.13449	4.13449
50.8333	0.170016	0.528399	0.528399	0.535833	0.535833	2.03439	2.03439	17.5847	17.5847	2.02317	2.02317	1.82162	1.82162	0.848443	0.848443	0.775988	0.775988	6.80265	6.80265	5.37577	3.54799	3.54799	4.09718	1.55418	5.18528	0.356007	0.356007	7.37504	0.770996	-0.0263113	1.67717	1.65583	-0.808554	18.3703	2.75503	9.16353	9.16353	-0.0473007	0.556377	0.556377	2.42548	1.19378	1.25613	0.671981	1.69404	1.69404	1.3097	3.99477	3.99477
51.1667	0.165654	0.535938	0.535938	0.538267	0.538267	1.90049	1.90049	17.5265	17.5265	2.00082	2.00082	1.69106	1.69106	0.853389	0.853389	0.761084	0.761084	6.76061	6.76061	5.22728	3.47015	3.47015	3.94315	1.50473	5.11306	0.355306	0.355306	7.28984	0.71605	-0.0502255	1.61253	1.61155	-1.0019	18.2194	2.61037	8.93039	8.93039	-0.0478545	0.549531	0.549531	2.31105	1.17584	1.23039	0.618321	1.58722	1.58722	1.21207	3.84851	3.84851
51.5	0.161287	0.544373	0.544373	0.540616	0.540616	1.77384	1.77384	17.4638	17.4638	1.97917	1.97917	1.57039	1.57039	0.858024	0.858024	0.747084	0.747084	6.71895	6.71895	5.08113	3.39462	3.39462	3.79325	1.45782	5.03852	0.354075	0.354075	7.20912	0.664315	-0.0740613	1.55416	1.56975	-1.18187	18.0682	2.47358	8.70352	8.70352	-0.0480058	0.546947	0.546947	2.20556	1.15798	1.20537	0.565953	1.48486	1.48486	1.11941	3.70675	3.70675
51.8333	0.156949	0.553672	0.553672	0.54285	0.54285	1.65427	1.65427	17.3969	17.3969	1.95829	1.95829	1.45926	1.45926	0.86237	0.86237	0.733958	0.733958	6.67768	6.67768	4.93751	3.32151	3.32151	3.64793	1.41329	4.9621	0.352417	0.352417	7.13258	0.615733	-0.0977569	1.50192	1.53019	-1.34812	17.9174	2.34422	8.48358	8.48358	-0.0477007	0.547968	0.547968	2.10856	1.14018	1.18106	0.514957	1.38701	1.38701	1.03186	3.56976	3.56976
52.1667	0.152337	0.564561	0.564561	0.5451	0.5451	1.5328	1.5328	17.3201	17.3201	1.93667	1.93667	1.34928	1.34928	0.866771	0.866771	0.720752	0.720752	6.6336	6.6336	4.78557	3.24534	3.24534	3.49647	1.36762	4.87817	0.350275	0.350275	7.05417	0.566662	-0.123102	1.45199	1.48969	-1.51247	17.756	2.21221	8.2545	8.2545	-0.0468064	0.552314	0.552314	2.01263	1.12098	1.15559	0.461516	1.28632	1.28632	0.942985	3.42735	3.42735
52.5	0.147815	0.576254	0.576254	0.547154	0.547154	1.41852	1.41852	17.2388	17.2388	1.91598	1.91598	1.24853	1.24853	0.870914	0.870914	0.708482	0.708482	6.58987	6.58987	4.63663	3.17182	3.17182	3.35046	1.32411	4.79318	0.347864	0.347864	6.97947	0.520748	-0.148212	1.40821	1.45107	-1.66206	17.5963	2.08713	8.03371	8.03371	-0.0452693	0.559357	0.559357	1.92486	1.10171	1.13081	0.409658	1.19035	1.19035	0.859515	3.29027	3.29027
52.8333	0.143401	0.588677	0.588677	0.548941	0.548941	1.31127	1.31127	17.1533	17.1533	1.89626	1.89626	1.15656	1.15656	0.874813	0.874813	0.69713	0.69713	6.54647	6.54647	4.49104	3.10105	3.10105	3.2103	1.2826	4.70765	0.345266	0.345266	6.90814	0.477884	-0.173039	1.37038	1.41416	-1.79699	17.4382	1.96869	7.82154	7.82154	-0.0430066	0.568581	0.568581	1.84482	1.08236	1.10671	0.359493	1.09916	1.09916	0.781497	3.15865	3.15865
53.1667	0.138773	0.602777	0.602777	0.550504	0.550504	1.20297	1.20297	17.0567	17.0567	1.87607	1.87607	1.06628	1.06628	0.878783	0.878783	0.685844	0.685844	6.49998	6.49998	4.33791	3.02771	3.02771	3.06574	1.23982	4.6154	0.342321	0.342321	6.83445	0.43477	-0.199475	1.33575	1.37605	-1.92703	17.2696	1.84767	7.60215	7.60215	-0.03968	0.580393	0.580393	1.76638	1.06138	1.0814	0.307325	1.00595	1.00595	0.703215	3.02268	3.02268
53.5	0.134273	0.617495	0.617495	0.551642	0.551642	1.10175	1.10175	16.956	16.956	1.85694	1.85694	0.984253	0.984253	0.882553	0.882553	0.675462	0.675462	6.45379	6.45379	4.18878	2.95733	2.95733	2.92791	1.19884	4.52354	0.339278	0.339278	6.76359	0.394543	-0.225561	1.30696	1.33944	-2.04222	17.1027	1.73298	7.39182	7.39182	-0.0353652	0.593712	0.593712	1.69521	1.04027	1.05674	0.257138	0.91778	0.91778	0.630693	2.89256	2.89256
53.8333	0.129898	0.632727	0.632727	0.552293	0.552293	1.00743	1.00743	16.8517	16.8517	1.8389	1.8389	0.909972	0.909972	0.886141	0.886141	0.665909	0.665909	6.40794	6.40794	4.04396	2.88993	2.88993	2.79709	1.15957	4.43261	0.336169	0.336169	6.69523	0.357042	-0.251252	1.28372	1.3042	-2.14315	16.9372	1.62454	7.19048	7.19048	-0.0299979	0.608164	0.608164	1.63084	1.01905	1.0327	0.209048	0.834689	0.834689	0.563911	2.76834	2.76834
54.1667	0.125294	0.649594	0.649594	0.552437	0.552437	0.912943	0.912943	16.7357	16.7357	1.8206	1.8206	0.837605	0.837605	0.889828	0.889828	0.656404	0.656404	6.35888	6.35888	3.89267	2.82048	2.82048	2.66382	1.11897	4.33604	0.332763	0.332763	6.62386	0.319336	-0.278485	1.26428	1.26755	-2.23744	16.7596	1.51414	6.98282	6.98282	-0.0230068	0.624634	0.624634	1.56821	0.996063	1.00745	0.159549	0.750568	0.750568	0.498015	2.64067	2.64067
54.5	0.120775	0.666792	0.666792	0.55199	0.55199	0.825393	0.825393	16.6166	16.6166	1.80345	1.80345	0.772298	0.772298	0.893371	0.893371	0.647571	0.647571	6.31017	6.31017	3.74633	2.75418	2.75418	2.53843	1.07999	4.24126	0.329298	0.329298	6.55448	0.28411	-0.305218	1.25006	1.23213	-2.31819	16.5823	1.41002	6.7841	6.7841	-0.014763	0.641775	0.641775	1.51184	0.973002	0.982825	0.112453	0.671861	0.671861	0.438059	2.51907	2.51907
54.8333	0.116322	0.684179	0.684179	0.550941	0.550941	0.744612	0.744612	16.4949	16.4949	1.78743	1.78743	0.713497	0.713497	0.896795	0.896795	0.639278	0.639278	6.26187	6.26187	3.60517	2.69103	2.69103	2.42112	1.04261	4.14869	0.325774	0.325774	6.48687	0.251182	-0.331376	1.24068	1.19791	-2.38634	16.4054	1.31222	6.59403	6.59403	-0.00526118	0.659409	0.659409	1.46132	0.949958	0.958851	0.0678697	0.598601	0.598601	0.383995	2.40347	2.40347
55.1667	0.111571	0.702999	0.702999	0.549187	0.549187	0.664558	0.664558	16.3613	16.3613	1.77136	1.77136	0.656489	0.656489	0.900387	0.900387	0.630751	0.630751	6.21031	6.21031	3.45865	2.62627	2.62627	2.30345	1.004	4.05161	0.3219	0.3219	6.41563	0.217945	-0.358881	1.23534	1.16224	-2.44741	16.215	1.21375	6.39795	6.39795	0.00628855	0.678807	0.678807	1.41272	0.925221	0.933698	0.0225816	0.525458	0.525458	0.331964	2.28513	2.28513
55.5	0.106857	0.721749	0.721749	0.546833	0.546833	0.591311	0.591311	16.2258	16.2258	1.75647	1.75647	0.605226	0.605226	0.903902	0.903902	0.622501	0.622501	6.15935	6.15935	3.31778	2.56475	2.56475	2.19462	0.967046	3.95749	0.317938	0.317938	6.34587	0.186771	-0.385619	1.23431	1.12772	-2.49725	16.0249	1.12225	6.21015	6.21015	0.0190777	0.698465	0.698465	1.36954	0.900688	0.909227	-0.0198956	0.458075	0.458075	0.286044	2.17282	2.17282
55.8333	0.102172	0.74028	0.74028	0.543926	0.543926	0.524713	0.524713	16.089	16.089	1.74272	1.74272	0.559167	0.559167	0.907368	0.907368	0.614392	0.614392	6.10914	6.10914	3.18257	2.50642	2.50642	2.09473	0.931732	3.86668	0.313884	0.313884	6.27754	0.15751	-0.411497	1.23714	1.09434	-2.53694	15.8354	1.03781	6.03044	6.03044	0.0329733	0.718222	0.718222	1.33138	0.876486	0.885452	-0.0594944	0.396428	0.396428	0.246097	2.0664	2.0664
56.1667	0.0971553	0.759878	0.759878	0.540264	0.540264	0.459813	0.459813	15.9404	15.9404	1.72911	1.72911	0.514514	0.514514	0.911068	0.911068	0.605653	0.605653	6.05599	6.05599	3.04277	2.44686	2.44686	1.99668	0.895416	3.77262	0.309415	0.309415	6.20533	0.127838	-0.438377	1.24388	1.05957	-2.56999	15.632	0.954542	5.84518	5.84518	0.0489776	0.739471	0.739471	1.29527	0.850891	0.860576	-0.0990619	0.336062	0.336062	0.209229	1.95774	1.95774
56.5	0.0921794	0.778968	0.778968	0.53614	0.53614	0.401532	0.401532	15.7914	15.7914	1.71667	1.71667	0.474305	0.474305	0.914758	0.914758	0.596799	0.596799	6.00396	6.00396	2.90881	2.3905	2.3905	1.9082	0.860809	3.68264	0.304858	0.304858	6.1345	0.0998877	-0.464153	1.25385	1.02598	-2.59442	15.4298	0.879483	5.66822	5.66822	0.0658049	0.760565	0.760565	1.26381	0.825907	0.836455	-0.135521	0.281654	0.281654	0.17829	1.85488	1.85488
56.8333	0.0872657	0.79742	0.79742	0.531631	0.531631	0.349653	0.349653	15.6423	15.6423	1.70535	1.70535	0.438055	0.438055	0.918457	0.918457	0.587729	0.587729	5.95322	5.95322	2.78074	2.33728	2.33728	1.82922	0.827901	3.5971	0.300226	0.300226	6.06507	0.0735572	-0.488717	1.26664	0.993575	-2.61127	15.2292	0.813279	5.49967	5.49967	0.0832069	0.781426	0.781426	1.23666	0.801644	0.81312	-0.168869	0.233099	0.233099	0.15304	1.75763	1.75763
57.1667	0.0820661	0.816507	0.816507	0.526445	0.526445	0.300368	0.300368	15.482	15.482	1.69431	1.69431	0.402774	0.402774	0.922486	0.922486	0.577613	0.577613	5.90004	5.90004	2.6489	2.28317	2.28317	1.75413	0.794197	3.50996	0.295163	0.295163	5.9917	0.0467742	-0.513803	1.28302	0.959933	-2.6223	15.0152	0.752075	5.32708	5.32708	0.102315	0.803599	0.803599	1.21169	0.776372	0.788824	-0.201518	0.186879	0.186879	0.131547	1.65854	1.65854
57.5	0.0769982	0.834692	0.834692	0.521026	0.521026	0.257362	0.257362	15.3225	15.3225	1.68437	1.68437	0.37084	0.37084	0.926586	0.926586	0.567096	0.567096	5.84848	5.84848	2.52311	2.23214	2.23214	1.68881	0.762181	3.4281	0.290056	0.290056	5.91982	0.0215078	-0.537429	1.30161	0.927556	-2.62716	14.804	0.701942	5.16372	5.16372	0.12151	0.825361	0.825361	1.19073	0.752047	0.765388	-0.230946	0.146567	0.146567	0.11539	1.56492	1.56492
57.8333	0.0721068	0.851875	0.851875	0.515449	0.515449	0.220294	0.220294	15.1644	15.1644	1.67546	1.67546	0.341907	0.341907	0.930764	0.930764	0.556117	0.556117	5.79867	5.79867	2.40336	2.18413	2.18413	1.63298	0.731789	3.35181	0.284939	0.284939	5.84948	-0.00229515	-0.559523	1.32205	0.896459	-2.62671	14.5962	0.663695	5.00997	5.00997	0.140522	0.846586	0.846586	1.17357	0.728717	0.742833	-0.257224	0.111963	0.111963	0.104153	1.47662	1.47662
58.1667	0.0670624	0.869258	0.869258	0.509334	0.509334	0.186357	0.186357	14.9959	14.9959	1.66691	1.66691	0.313623	0.313623	0.935355	0.935355	0.543729	0.543729	5.75796	5.75796	2.28069	2.13547	2.13547	1.58262	0.700659	3.27577	0.279443	0.279443	5.77533	-0.026468	-0.581663	1.34574	0.864317	-2.62135	14.3766	0.635442	4.85485	4.85485	0.160559	0.868812	0.868812	1.15895	0.704643	0.719465	-0.282279	0.0805292	0.0805292	0.0968424	1.38691	1.38691
58.5	0.0622795	0.885466	0.885466	0.503171	0.503171	0.158063	0.158063	14.8296	14.8296	1.65934	1.65934	0.287957	0.287957	0.940054	0.940054	0.530766	0.530766	5.73202	5.73202	2.16432	2.08974	2.08974	1.54161	0.671043	3.20606	0.273985	0.273985	5.70282	-0.0492406	-0.602131	1.3708	0.833522	-2.61188	14.1619	0.619879	4.71041	4.71041	0.179903	0.890349	0.890349	1.14803	0.681625	0.697032	-0.304204	0.0546544	0.0546544	0.0938739	1.30244	1.30244
58.8333	0.0577884	0.900448	0.900448	0.496995	0.496995	0.134973	0.134973	14.6659	14.6659	1.65268	1.65268	0.264664	0.264664	0.944859	0.944859	0.517265	0.517265	5.70669	5.70669	2.05432	2.04686	2.04686	1.50949	0.642842	3.14282	0.268587	0.268587	5.63199	-0.0706756	-0.620944	1.39693	0.804083	-2.59899	13.9531	0.616127	4.57675	4.57675	0.198349	0.911185	0.911185	1.14061	0.659633	0.675535	-0.323134	0.0340217	0.0340217	0.0947551	1.22307	1.22307
59.1667	0.0532813	0.915261	0.915261	0.490365	0.490365	0.115207	0.115207	14.4927	14.4927	1.64644	1.64644	0.241851	0.241851	0.950153	0.950153	0.502132	0.502132	5.67993	5.67993	1.94258	2.00356	2.00356	1.48384	0.613826	3.08161	0.262845	0.262845	5.55741	-0.0924439	-0.639502	1.42599	0.773777	-2.58209	13.7349	0.623016	4.44425	4.44425	0.217091	0.93284	0.93284	1.13622	0.636968	0.653348	-0.340489	0.0170487	0.0170487	0.0992996	1.14281	1.14281
59.5	0.049116	0.928735	0.928735	0.483794	0.483794	0.100072	0.100072	14.323	14.323	1.64108	1.64108	0.221135	0.221135	0.955566	0.955566	0.486449	0.486449	5.65368	5.65368	1.83765	1.96298	1.96298	1.46655	0.586086	3.02725	0.257185	0.257185	5.48453	-0.112972	-0.65643	1.4557	0.744849	-2.56279	13.5239	0.638636	4.32312	4.32312	0.234554	0.953615	0.953615	1.13532	0.615261	0.63212	-0.354981	0.00494656	0.00494656	0.106911	1.06765	1.06765
59.8333	0.0452937	0.940861	0.940861	0.477306	0.477306	0.0890891	0.0890891	14.1571	14.1571	1.63656	1.63656	0.202331	0.202331	0.961081	0.961081	0.470285	0.470285	5.62791	5.62791	1.73964	1.925	1.925	1.45697	0.559546	2.97957	0.251615	0.251615	5.41334	-0.132328	-0.671822	1.48585	0.717257	-2.54166	13.3203	0.660992	4.21305	4.21305	0.250643	0.97342	0.97342	1.13773	0.594435	0.61184	-0.366795	-0.00268075	-0.00268075	0.117074	0.997463	0.997463
60.1667	0.0415267	0.952476	0.952476	0.470411	0.470411	0.0811846	0.0811846	13.9829	13.9829	1.63253	1.63253	0.183942	0.183942	0.967126	0.967126	0.452539	0.452539	5.60057	5.60057	1.64145	1.8867	1.8867	1.45427	0.532129	2.93504	0.245709	0.245709	5.33834	-0.152024	-0.686886	1.51859	0.688889	-2.51748	13.1086	0.690453	4.10581	4.10581	0.266454	0.993705	0.993705	1.14376	0.57287	0.590973	-0.376862	-0.00652478	-0.00652478	0.130223	0.927019	0.927019
60.5	0.0380802	0.962645	0.962645	0.463643	0.463643	0.0766913	0.0766913	13.8132	13.8132	1.62929	1.62929	0.167284	0.167284	0.973257	0.973257	0.43461	0.43461	5.57361	5.57361	1.55066	1.85088	1.85088	1.45851	0.505826	2.89698	0.2399	0.2399	5.26497	-0.170642	-0.700556	1.55139	0.661833	-2.49243	12.9047	0.723732	4.00941	4.00941	0.280733	1.01297	1.01297	1.15299	0.55213	0.571073	-0.384474	-0.00644422	-0.00644422	0.145092	0.861648	0.861648
60.8333	0.0349156	0.971365	0.971365	0.457053	0.457053	0.0750912	0.0750912	13.6486	13.6486	1.62679	1.62679	0.152224	0.152224	0.979466	0.979466	0.416638	0.416638	5.54701	5.54701	1.46723	1.81737	1.81737	1.46901	0.480606	2.86492	0.234192	0.234192	5.19316	-0.18825	-0.712943	1.58402	0.63606	-2.46701	12.7085	0.759545	3.92323	3.92323	0.293497	1.03126	1.03126	1.16523	0.532186	0.552137	-0.389838	-0.00289426	-0.00289426	0.161205	0.801262	0.801262
61.1667	0.0317581	0.979216	0.979216	0.450188	0.450188	0.0759482	0.0759482	13.4766	13.4766	1.62482	1.62482	0.137557	0.137557	0.98625	0.98625	0.397364	0.397364	5.51868	5.51868	1.38505	1.78355	1.78355	1.48639	0.454542	2.83623	0.228145	0.228145	5.11729	-0.206265	-0.725043	1.61881	0.609556	-2.43971	12.5051	0.79987	3.84053	3.84053	0.305681	1.05003	1.05003	1.18145	0.511512	0.532751	-0.393432	0.00419824	0.00419824	0.179533	0.741377	0.741377
61.5	0.0288016	0.985531	0.985531	0.443615	0.443615	0.0788753	0.0788753	13.3102	13.3102	1.62351	1.62351	0.124363	0.124363	0.993119	0.993119	0.378339	0.378339	5.49067	5.49067	1.31036	1.75184	1.75184	1.50917	0.429559	2.81281	0.222219	0.222219	5.04285	-0.223395	-0.736002	1.65302	0.584241	-2.41299	12.3095	0.841174	3.76716	3.76716	0.316364	1.06795	1.06795	1.20046	0.491617	0.514383	-0.395055	0.0140984	0.0140984	0.198516	0.686537	0.686537
61.8333	0.0260006	0.990324	0.990324	0.437405	0.437405	0.0834024	0.0834024	13.1497	13.1497	1.62282	1.62282	0.112553	0.112553	1.00008	1.00008	0.359709	0.359709	5.46304	5.46304	1.24294	1.72209	1.72209	1.53674	0.405661	2.79404	0.216441	0.216441	4.96982	-0.23968	-0.745902	1.68642	0.560061	-2.38731	12.1213	0.882766	3.70229	3.70229	0.325615	1.08512	1.08512	1.22192	0.472472	0.497048	-0.39492	0.02634	0.02634	0.217856	0.636632	0.636632
62.1667	0.0230964	0.993889	0.993889	0.431158	0.431158	0.0894735	0.0894735	12.9828	12.9828	1.62267	1.62267	0.101186	0.101186	1.00769	1.00769	0.340191	0.340191	5.43375	5.43375	1.17772	1.69193	1.69193	1.571	0.381051	2.77817	0.210409	0.210409	4.89254	-0.256407	-0.755523	1.72135	0.535117	-2.36118	11.9263	0.927394	3.6405	3.6405	0.334163	1.10296	1.10296	1.24738	0.452604	0.479476	-0.393105	0.0415909	0.0415909	0.238837	0.587959	0.587959
62.5	0.0202632	0.995905	0.995905	0.425408	0.425408	0.0962973	0.0962973	12.8222	12.8222	1.62304	1.62304	0.0911133	0.0911133	1.01542	1.01542	0.321324	0.321324	5.40506	5.40506	1.11957	1.6635	1.6635	1.60925	0.357564	2.76602	0.20462	0.20462	4.81665	-0.272377	-0.764161	1.75501	0.511233	-2.33699	11.7388	0.971571	3.5859	3.5859	0.341421	1.12026	1.12026	1.27483	0.433479	0.463022	-0.389829	0.0584739	0.0584739	0.259783	0.544199	0.544199
62.8333	0.0174789	0.996429	0.996429	0.420224	0.420224	0.103498	0.103498	12.6678	12.6678	1.62387	1.62387	0.0822559	0.0822559	1.02326	1.02326	0.30321	0.30321	5.37714	5.37714	1.06813	1.63666	1.63666	1.65092	0.335201	2.75706	0.199128	0.199128	4.74222	-0.287643	-0.77187	1.78718	0.48833	-2.3151	11.5586	1.01505	3.53759	3.53759	0.347497	1.13721	1.13721	1.30386	0.415107	0.447709	-0.385292	0.0765723	0.0765723	0.280521	0.505193	0.505193
63.1667	0.0145054	0.995468	0.995468	0.4153	0.4153	0.111276	0.111276	12.5079	12.5079	1.62521	1.62521	0.0738697	0.0738697	1.03181	1.03181	0.284592	0.284592	5.36218	5.36218	1.01944	1.60924	1.60924	1.69902	0.312286	2.75025	0.19359	0.19359	4.66358	-0.303401	-0.779243	1.82009	0.464585	-2.29433	11.3719	1.06096	3.49133	3.49133	0.352889	1.15527	1.15527	1.33642	0.396095	0.432445	-0.37925	0.0970031	0.0970031	0.302564	0.468035	0.468035
63.5	0.0115479	0.99308	0.99308	0.411065	0.411065	0.118742	0.118742	12.3544	12.3544	1.62693	1.62693	0.0664924	0.0664924	1.04044	1.04044	0.266954	0.266954	NaN	NaN	0.977031	1.5832	1.5832	1.74978	0.29054	2.74581	0.188492	0.188492	4.58652	-0.318515	-0.785747	1.85108	0.441726	-2.27663	11.1924	1.10574	3.45005	3.45005	0.357235	1.17316	1.17316	1.36983	0.377846	0.418425	-0.372242	0.118032	0.118032	0.324223	0.435514	0.435514
63.8333	0.00860011	0.989377	0.989377	0.407536	0.407536	0.125619	0.125619	12.2072	12.2072	1.62896	1.62896	0.0599981	0.0599981	1.04912	1.04912	0.250375	0.250375	NaN	NaN	0.940476	1.55845	1.55845	1.80268	0.269949	2.7433	0.183895	0.183895	4.51118	-0.333052	-0.791453	1.88002	0.419698	-2.2622	11.0202	1.14912	3.41306	3.41306	0.360643	1.19098	1.19098	1.40362	0.360357	0.40566	-0.364449	0.139345	0.139345	0.34544	0.407392	0.407392
64.1667	0.00544333	0.984094	0.984094	0.404491	0.404491	0.132161	0.132161	12.055	12.055	1.63141	1.63141	0.0537909	0.0537909	1.05849	1.05849	0.23371	0.23371	NaN	NaN	0.906951	1.53302	1.53302	1.8615	0.248971	2.74225	0.179531	0.179531	4.43187	-0.348177	-0.796833	1.90888	0.396776	-2.25028	10.8422	1.19422	3.37712	3.37712	0.363412	1.2102	1.2102	1.43993	0.342295	0.393237	-0.35538	0.162356	0.162356	0.367821	0.38152	0.38152
64.5	0.00232602	0.977658	0.977658	0.402172	0.402172	0.13768	0.13768	11.9089	11.9089	1.63407	1.63407	0.0482278	0.0482278	1.06783	1.06783	0.218277	0.218277	NaN	NaN	0.878905	1.50875	1.50875	1.92162	0.229181	2.74247	0.175797	0.175797	4.3545	-0.362829	-0.801544	1.93534	0.374626	-2.24197	10.6718	1.23752	3.34461	3.34461	0.365374	1.22946	1.22946	1.47568	0.324973	0.382122	-0.345805	0.185188	0.185188	0.389687	0.359783	0.359783
64.8333	-0.000739021	0.97022	0.97022	0.400531	0.400531	0.142059	0.142059	11.7686	11.7686	1.63687	1.63687	0.0431347	0.0431347	1.07706	1.07706	0.204112	0.204112	NaN	NaN	0.855963	1.48562	1.48562	1.98252	0.210542	2.74365	0.172724	0.172724	4.27918	-0.37709	-0.805694	1.95932	0.353202	-2.23719	10.509	1.27877	3.31504	3.31504	0.366628	1.24876	1.24876	1.51036	0.308339	0.37229	-0.335886	0.207654	0.207654	0.410948	0.341884	0.341884
65.1667	-0.00397648	0.961272	0.961272	0.399421	0.399421	0.145464	0.145464	11.6234	11.6234	1.63995	1.63995	0.0379309	0.0379309	1.08685	1.08685	0.190221	0.190221	NaN	NaN	0.836328	1.46185	1.46185	2.04848	0.191613	2.74556	0.170137	0.170137	4.2002	-0.392149	-0.809688	1.9825	0.330837	-2.23561	10.3415	1.3208	3.28592	3.28592	0.367328	1.26959	1.26959	1.54611	0.291068	0.363027	-0.324981	0.231349	0.231349	0.433111	0.326388	0.326388
65.5	-0.00713996	0.951551	0.951551	0.398905	0.398905	0.147504	0.147504	11.4836	11.4836	1.64305	1.64305	0.0328315	0.0328315	1.09642	1.09642	0.177704	0.177704	NaN	NaN	0.821357	1.43921	1.43921	2.11428	0.173781	2.74778	0.168269	0.168269	4.12341	-0.407021	-0.813325	2.00303	0.309168	-2.23731	10.182	1.36011	3.25928	3.25928	0.367464	1.29042	1.29042	1.5798	0.274362	0.355043	-0.314	0.254435	0.254435	0.454419	0.314369	0.314369
65.8333	-0.0102216	0.941212	0.941212	0.398911	0.398911	0.148197	0.148197	11.349	11.349	1.64607	1.64607	0.0276478	0.0276478	1.1057	1.1057	0.166542	0.166542	NaN	NaN	0.810618	1.41771	1.41771	2.1794	0.157003	2.74996	0.167093	0.167093	4.04883	-0.421811	-0.816718	2.02094	0.288164	-2.24193	10.0305	1.39631	3.23485	3.23485	0.367132	1.31118	1.31118	1.61097	0.25813	0.348282	-0.303077	0.276842	0.276842	0.474761	0.30552	0.30552
66.1667	-0.0134594	0.929555	0.929555	0.39941	0.39941	0.147556	0.147556	11.2091	11.2091	1.64919	1.64919	0.0217937	0.0217937	1.11533	1.11533	0.155936	0.155936	NaN	NaN	0.80334	1.39578	1.39578	2.24835	0.139976	2.75187	0.166529	0.166529	3.97076	-0.437764	-0.820236	2.0375	0.266232	-2.24956	9.87573	1.43163	3.21064	3.21064	0.366346	1.33336	1.33336	1.64147	0.241016	0.34223	-0.291486	0.300248	0.300248	0.49556	0.299063	0.299063
66.5	-0.0166155	0.917525	0.917525	0.400341	0.400341	0.145621	0.145621	11.0738	11.0738	1.65209	1.65209	0.0155018	0.0155018	1.12454	1.12454	0.146689	0.146689	NaN	NaN	0.800125	1.37509	1.37509	2.31563	0.123945	2.75296	0.166604	0.166604	3.89497	-0.453855	-0.823741	2.05142	0.244988	-2.25933	9.72952	1.46287	3.18838	3.18838	0.365202	1.35522	1.35522	1.66852	0.224184	0.337326	-0.280187	0.322918	0.322918	0.515114	0.29539	0.29539
66.8333	-0.0196953	0.905263	0.905263	0.401656	0.401656	0.142482	0.142482	10.9429	10.9429	1.65471	1.65471	0.00864612	0.00864612	1.13329	1.13329	0.138734	0.138734	NaN	NaN	0.800623	1.35568	1.35568	2.38078	0.108862	2.75281	0.167253	0.167253	3.8215	-0.47016	-0.827358	2.06278	0.224438	-2.27064	9.59204	1.48969	3.16793	3.16793	0.363765	1.37653	1.37653	1.69178	0.207572	0.333477	-0.269281	0.344877	0.344877	0.533314	0.294223	0.294223
67.1667	-0.0229469	0.891922	0.891922	0.403431	0.403431	0.1379	0.1379	10.8062	10.8062	1.65716	1.65716	0.000527565	0.000527565	1.14217	1.14217	0.131455	0.131455	NaN	NaN	0.804809	1.33615	1.33615	2.44833	0.0935661	2.75088	0.16849	0.16849	3.74476	-0.488018	-0.831509	2.07243	0.203021	-2.28391	9.4532	1.51346	3.14779	3.14779	0.361953	1.3987	1.3987	1.71248	0.189816	0.330357	-0.258031	0.36786	0.36786	0.551465	0.295389	0.295389
67.5	-0.0261392	0.878573	0.878573	0.40551	0.40551	0.132276	0.132276	10.6734	10.6734	1.65922	1.65922	-0.00834822	-0.00834822	1.15047	1.15047	0.125363	0.125363	NaN	NaN	0.812299	1.31804	1.31804	2.5129	0.0791877	2.74677	0.170176	0.170176	3.67044	-0.506237	-0.836021	2.07961	0.18235	-2.29767	9.32349	1.53169	3.12947	3.12947	0.359925	1.4199	1.4199	1.72857	0.172153	0.328158	-0.247348	0.390243	0.390243	0.568089	0.298712	0.298712
67.8333	-0.0292743	0.865326	0.865326	0.407856	0.407856	0.125779	0.125779	10.5443	10.5443	1.66084	1.66084	-0.0179551	-0.0179551	1.15816	1.15816	0.120384	0.120384	NaN	NaN	0.822732	1.30137	1.30137	2.57418	0.0656916	2.74011	0.172217	0.172217	3.59857	-0.524868	-0.84098	2.08447	0.162447	-2.31136	9.20275	1.54438	3.11289	3.11289	0.357721	1.43997	1.43997	1.73987	0.154578	0.326773	-0.237284	0.412115	0.412115	0.583149	0.30393	0.30393
68.1667	-0.0325931	0.851244	0.851244	0.410655	0.410655	0.117997	0.117997	10.4089	10.4089	1.66211	1.66211	-0.0290678	-0.0290678	1.16581	1.16581	0.116126	0.116126	NaN	NaN	0.836754	1.28498	1.28498	2.63648	0.0520708	2.72983	0.174705	0.174705	3.52379	-0.54545	-0.846884	2.08739	0.141806	-2.32549	9.08189	1.55268	3.09687	3.09687	0.355193	1.46019	1.46019	1.74677	0.135729	0.326039	-0.227132	0.435275	0.435275	0.59772	0.311321	0.311321
68.5	-0.0358473	0.837429	0.837429	0.413705	0.413705	0.109599	0.109599	10.2768	10.2768	1.66291	1.66291	-0.0408581	-0.0408581	1.1728	1.1728	0.112889	0.112889	NaN	NaN	0.853157	1.27015	1.27015	2.69491	0.0393534	2.71619	0.177393	0.177393	3.45171	-0.566549	-0.853394	2.08816	0.121988	-2.33855	8.96978	1.55628	3.08272	3.08272	0.352542	1.47885	1.47885	1.7484	0.116982	0.325951	-0.21768	0.458151	0.458151	0.61066	0.320225	0.320225
68.8333	-0.039018	0.823954	0.823954	0.416997	0.416997	0.100796	0.100796	10.1479	10.1479	1.66327	1.66327	-0.0531849	-0.0531849	1.17917	1.17917	0.11054	0.11054	NaN	NaN	0.871501	1.25686	1.25686	2.74932	0.0275403	2.69909	0.180191	0.180191	3.3825	-0.588137	-0.86052	2.08697	0.103	-2.35016	8.86593	1.55598	3.07041	3.07041	0.349789	1.49582	1.49582	1.74487	0.0983948	0.326401	-0.208924	0.480865	0.480865	0.622017	0.330388	0.330388
69.1667	-0.0423277	0.809854	0.809854	0.420785	0.420785	0.0910625	0.0910625	10.0121	10.0121	1.66322	1.66322	-0.0668631	-0.0668631	1.1854	1.1854	0.10887	0.10887	NaN	NaN	0.892889	1.24417	1.24417	2.80359	0.0157771	2.67684	0.183227	0.183227	3.31107	-0.6119	-0.868863	2.08375	0.0834264	-2.36087	8.76216	1.55227	3.05906	3.05906	0.34673	1.51223	1.51223	1.73559	0.0785938	0.327353	-0.200204	0.505301	0.505301	0.632637	0.342434	0.342434
69.5	-0.0455056	0.79622	0.79622	0.424797	0.424797	0.0812669	0.0812669	9.87924	9.87924	1.66278	1.66278	-0.0807419	-0.0807419	1.19105	1.19105	0.107965	0.107965	NaN	NaN	0.915415	1.23307	1.23307	2.85348	0.00496899	2.6508	0.1862	0.1862	3.24288	-0.636136	-0.877838	2.07882	0.0647325	-2.36961	8.66594	1.54589	3.04958	3.04958	0.343586	1.52682	1.52682	1.72104	0.0590833	0.328674	-0.192151	0.529806	0.529806	0.641685	0.355331	0.355331
69.8333	-0.0485183	0.783098	0.783098	0.429002	0.429002	0.071614	0.071614	9.74924	9.74924	1.662	1.662	-0.0945727	-0.0945727	1.19618	1.19618	0.107744	0.107744	NaN	NaN	0.938642	1.22351	1.22351	2.89901	-0.00489303	2.62114	0.189029	0.189029	3.1781	-0.660777	-0.887386	2.07237	0.04692	-2.37633	8.57675	1.53734	3.04196	3.04196	0.340342	1.53968	1.53968	1.70155	0.0399476	0.330274	-0.184706	0.55445	0.55445	0.649236	0.368826	0.368826
70.1667	-0.051551	0.769541	0.769541	0.433704	0.433704	0.0615819	0.0615819	9.61194	9.61194	1.66086	1.66086	-0.109204	-0.109204	1.2012	1.2012	0.108067	0.108067	NaN	NaN	0.963985	1.21478	1.21478	2.94347	-0.0145118	2.58554	0.191843	0.191843	3.11205	-0.687688	-0.898234	2.06401	0.0286518	-2.38146	8.48735	1.52625	3.03563	3.03563	0.336718	1.5518	1.5518	1.67561	0.0197663	0.332214	-0.177256	0.581244	0.581244	0.655868	0.383752	0.383752
70.5	-0.054332	0.756588	0.756588	0.438512	0.438512	0.0520874	0.0520874	9.47725	9.47725	1.65949	1.65949	-0.12335	-0.12335	1.20578	1.20578	0.108862	0.108862	NaN	NaN	0.989259	1.20752	1.20752	2.98349	-0.0231379	2.54666	0.194358	0.194358	3.04987	-0.714858	-0.90957	2.05447	0.0112654	-2.3846	8.40366	1.51374	3.03108	3.03108	0.332929	1.56231	1.56231	1.64524	7.98083e-05	0.33429	-0.170301	0.608324	0.608324	0.661085	0.398819	0.398819
70.8333	-0.0568235	0.744269	0.744269	0.443357	0.443357	0.0433671	0.0433671	9.34512	9.34512	1.65797	1.65797	-0.136808	-0.136808	1.20997	1.20997	0.110047	0.110047	NaN	NaN	1.0141	1.20166	1.20166	3.01917	-0.0307931	2.50496	0.196523	0.196523	2.99171	-0.742156	-0.921311	2.04399	-0.00526592	-2.38596	8.3249	1.50026	3.02825	3.02825	0.328937	1.57132	1.57132	1.61101	-0.0190489	0.336433	-0.163765	0.635688	0.635688	0.665004	0.413794	0.413794
71.1667	-0.0591714	0.731676	0.731676	0.448563	0.448563	0.0349994	0.0349994	9.20527	9.20527	1.65625	1.65625	-0.150408	-0.150408	1.2141	1.2141	0.111646	0.111646	NaN	NaN	1.04008	1.19673	1.19673	3.05314	-0.0380244	2.45746	0.198431	0.198431	2.93337	-0.771581	-0.934334	2.03191	-0.0221742	-2.38575	8.24456	1.48502	3.02701	3.02701	0.324362	1.57962	1.57962	1.57057	-0.0390377	0.338755	-0.157091	0.665467	0.665467	0.667949	0.429618	0.429618
71.5	-0.0611582	0.719764	0.719764	0.453675	0.453675	0.0278562	0.0278562	9.06785	9.06785	1.6545	1.6545	-0.162983	-0.162983	1.21791	1.21791	0.113517	0.113517	NaN	NaN	1.06498	1.19309	1.19309	3.0828	-0.044263	2.40792	0.199867	0.199867	2.87938	-0.800877	-0.947663	2.01926	-0.0382003	-2.38414	8.16813	1.46933	3.0275	3.0275	0.31946	1.5867	1.5867	1.52724	-0.058349	0.341036	-0.15073	0.69548	0.69548	0.669739	0.444934	0.444934
71.8333	-0.0627707	0.708534	0.708534	0.458603	0.458603	0.0221144	0.0221144	8.93286	8.93286	1.65277	1.65277	-0.174401	-0.174401	1.22139	1.22139	0.115598	0.115598	NaN	NaN	1.08857	1.19063	1.19063	3.10833	-0.0495555	2.35689	0.200798	0.200798	2.82972	-0.829874	-0.96124	2.00626	-0.0533683	-2.38141	8.09513	1.45344	3.02964	3.02964	0.31419	1.5928	1.5928	1.48175	-0.0769411	0.34323	-0.14464	0.725638	0.725638	0.670523	0.459558	0.459558
72.1667	-0.0641042	0.697139	0.697139	0.463635	0.463635	0.0176503	0.0176503	8.78986	8.78986	1.65098	1.65098	-0.18539	-0.18539	1.22481	1.22481	0.117989	0.117989	NaN	NaN	1.11238	1.18916	1.18916	3.13161	-0.0542966	2.3008	0.201224	0.201224	2.78075	-0.860646	-0.976101	1.99204	-0.0688147	-2.3775	8.01949	1.4363	3.0336	3.0336	0.308034	1.59855	1.59855	1.43114	-0.0961996	0.345462	-0.138338	0.758193	0.758193	0.670427	0.474426	0.474426
72.5	-0.0650413	0.686422	0.686422	0.468326	0.468326	0.0150634	0.0150634	8.64929	8.64929	1.64929	1.64929	-0.195045	-0.195045	1.22792	1.22792	0.120474	0.120474	NaN	NaN	1.13443	1.18876	1.18876	3.15086	-0.0581399	2.24404	0.201051	0.201051	2.7362	-0.890798	-0.991156	1.97779	-0.0833909	-2.37286	7.94635	1.41932	3.0391	3.0391	0.301317	1.60375	1.60375	1.37966	-0.114657	0.34753	-0.132283	0.790668	0.790668	0.669526	0.488294	0.488294
72.8333	-0.0656064	0.676352	0.676352	0.472614	0.472614	0.0144578	0.0144578	8.51124	8.51124	1.64772	1.64772	-0.203336	-0.203336	1.23071	1.23071	0.123023	0.123023	NaN	NaN	1.15458	1.18933	1.18933	3.16628	-0.0611671	2.1871	0.200274	0.200274	2.69592	-0.920178	-1.00636	1.9636	-0.0970724	-2.36767	7.87548	1.40265	3.04599	3.04599	0.293981	1.60857	1.60857	1.32812	-0.132299	0.3494	-0.126484	0.822885	0.822885	0.66791	0.501052	0.501052
73.1667	-0.0658419	0.666142	0.666142	0.476764	0.476764	0.0160538	0.0160538	8.36509	8.36509	1.64614	1.64614	-0.210791	-0.210791	1.23338	1.23338	0.125833	0.125833	NaN	NaN	1.17425	1.19091	1.19091	3.17897	-0.0636616	2.12766	0.198786	0.198786	2.65686	-0.950899	-1.02288	1.94846	-0.110847	-2.3616	7.80139	1.38507	3.05475	3.05475	0.285333	1.61358	1.61358	1.27321	-0.150434	0.351178	-0.120527	0.857152	0.857152	0.665458	0.513546	0.513546
73.5	-0.0657386	0.656523	0.656523	0.480412	0.480412	0.0199796	0.0199796	8.22154	8.22154	1.64469	1.64469	-0.216767	-0.216767	1.23572	1.23572	0.128721	0.128721	NaN	NaN	1.19193	1.19333	1.19333	3.18799	-0.0655043	2.09321	0.196651	0.196651	2.62189	-0.980578	-1.03951	1.93349	-0.123665	-2.35515	7.72959	1.36793	3.0646	3.0646	0.275884	1.61869	1.61869	1.21956	-0.167706	0.352698	-0.114889	0.890767	0.890767	0.662369	0.52476	0.52476
73.8333	-0.0653279	0.647449	0.647449	0.483542	0.483542	0.026311	0.026311	8.08067	8.08067	1.64333	1.64333	-0.221334	-0.221334	1.23775	1.23775	0.131706	0.131706	NaN	NaN	1.20763	1.19652	1.19652	3.19355	-0.0668179	2.06683	0.193892	0.193892	2.59073	-1.00909	-1.05618	1.91873	-0.135514	-2.34835	7.6602	1.3513	3.07522	3.07522	0.265577	1.62402	1.62402	1.16782	-0.184112	0.353944	-0.109599	0.92351	0.92351	0.658683	0.534691	0.534691
74.1667	-0.0646058	0.638201	0.638201	0.48636	0.48636	0.0357315	0.0357315	7.93171	7.93171	1.64197	1.64197	-0.224787	-0.224787	1.2396	1.2396	0.135002	0.135002	NaN	NaN	1.22243	1.20067	1.20067	3.19606	-0.0678317	2.03753	0.190275	0.190275	2.56092	-1.0385	-1.07416	1.90302	-0.147236	-2.34067	7.58814	1.33389	3.08716	3.08716	0.25349	1.63012	1.63012	1.11468	-0.200904	0.354983	-0.104305	0.957657	0.957657	0.654047	0.544041	0.544041
74.5	-0.0636494	0.629431	0.629431	0.488655	0.488655	0.0476957	0.0476957	7.78558	7.78558	1.64066	1.64066	-0.226826	-0.226826	1.24117	1.24117	0.138411	0.138411	NaN	NaN	1.23516	1.20545	1.20545	3.19537	-0.0685938	2.00736	0.18606	0.18606	2.53457	-1.06651	-1.09209	1.88752	-0.157932	-2.33266	7.51902	1.3169	3.09918	3.09918	0.240394	1.63667	1.63667	1.06461	-0.216842	0.355713	-0.099439	0.990456	0.990456	0.648745	0.552091	0.552091
74.8333	-0.062491	0.621097	0.621097	0.490481	0.490481	0.0621123	0.0621123	7.64242	7.64242	1.63938	1.63938	-0.227474	-0.227474	1.24247	1.24247	0.14195	0.14195	NaN	NaN	1.24588	1.21075	1.21075	3.19171	-0.0692292	1.97632	0.181298	0.181298	2.51136	-1.09306	-1.1099	1.87219	-0.167619	-2.32435	7.45316	1.30035	3.11095	3.11095	0.226282	1.64372	1.64372	1.01802	-0.231942	0.356132	-0.0950132	1.02167	1.02167	0.642806	0.558917	0.558917
75.1667	-0.0610553	0.612539	0.612539	0.491998	0.491998	0.0802047	0.0802047	7.4913	7.4913	1.63799	1.63799	-0.226681	-0.226681	1.24364	1.24364	0.14594	0.14594	NaN	NaN	1.25646	1.21499	1.21499	3.19043	-0.0699073	1.94194	0.17564	0.17564	2.48939	-1.12003	-1.12891	1.85583	-0.177009	-2.31507	7.38594	1.28297	3.12304	3.12304	0.209985	1.65178	1.65178	0.971859	-0.247344	0.356251	-0.0907133	1.05341	1.05341	0.635765	0.565053	0.565053
75.5	-0.0594587	0.604364	0.604364	0.493128	0.493128	0.100698	0.100698	7.34329	7.34329	1.63656	1.63656	-0.224451	-0.224451	1.24462	1.24462	0.150128	0.150128	NaN	NaN	1.26712	1.21725	1.21725	3.19381	-0.0706958	1.90663	0.169529	0.169529	2.47015	-1.14531	-1.14769	1.83959	-0.185411	-2.30547	7.32261	1.26611	3.13428	3.13428	0.192647	1.66018	1.66018	0.92998	-0.261896	0.356046	-0.0868633	1.08309	1.08309	0.628081	0.570077	0.570077
75.8333	-0.0577232	0.596546	0.596546	0.493934	0.493934	0.123353	0.123353	7.19852	7.19852	1.63507	1.63507	-0.220816	-0.220816	1.24547	1.24547	0.154543	0.154543	NaN	NaN	1.2769	1.21996	1.21996	3.19534	-0.0716949	1.87047	0.163045	0.163045	2.45335	-1.16886	-1.16615	1.82349	-0.192876	-2.29558	7.26326	1.24996	3.14446	3.14446	0.174368	1.66872	1.66872	0.892574	-0.275594	0.355527	-0.0834301	1.11052	1.11052	0.619719	0.5741	0.5741
76.1667	-0.0557248	0.588483	0.588483	0.494536	0.494536	0.149831	0.149831	7.0459	7.0459	1.63339	1.63339	-0.215451	-0.215451	1.2463	1.2463	0.15958	0.15958	NaN	NaN	1.28644	1.22332	1.22332	3.19503	-0.0730806	1.83065	0.155739	0.155739	2.43756	-1.19235	-1.18564	1.80628	-0.200023	-2.28465	7.20337	1.23349	3.15416	3.15416	0.153787	1.67791	1.67791	0.857154	-0.289445	0.354641	-0.0801275	1.13755	1.13755	0.609984	0.577491	0.577491
76.5	-0.0536185	0.580763	0.580763	0.494929	0.494929	0.178075	0.178075	6.89666	6.89666	1.63163	1.63163	-0.20864	-0.20864	1.2471	1.2471	0.164922	0.164922	NaN	NaN	1.29489	1.22709	1.22709	3.19285	-0.0748442	1.7901	0.148201	0.148201	2.42379	-1.21392	-1.20468	1.78923	-0.206379	-2.27353	7.14715	1.21821	3.16252	3.16252	0.132482	1.68684	1.68684	0.826609	-0.302398	0.353445	-0.0771479	1.16191	1.16191	0.599586	0.580072	0.580072
76.8333	-0.0514299	0.573388	0.573388	0.495144	0.495144	0.207806	0.207806	6.75089	6.75089	1.62979	1.62979	-0.200433	-0.200433	1.24792	1.24792	0.170571	0.170571	NaN	NaN	1.30218	1.23121	1.23121	3.18888	-0.0770167	1.74905	0.140521	0.140521	2.41179	-1.23359	-1.22319	1.77242	-0.212059	-2.26235	7.09397	1.20443	3.16947	3.16947	0.110655	1.69526	1.69526	0.80096	-0.314448	0.351958	-0.074422	1.18352	1.18352	0.588589	0.581969	0.581969
77.1667	-0.0490069	0.565796	0.565796	0.495239	0.495239	0.241125	0.241125	6.59745	6.59745	1.62774	1.62774	-0.19014	-0.19014	1.24888	1.24888	0.177009	0.177009	NaN	NaN	1.30874	1.23598	1.23598	3.18281	-0.0798037	1.70451	0.132172	0.132172	2.40049	-1.25278	-1.24249	1.75459	-0.217594	-2.25034	7.03909	1.19152	3.17534	3.17534	0.0867689	1.70359	1.70359	0.77851	-0.326459	0.35006	-0.0716745	1.20376	1.20376	0.576148	0.583397	0.583397
77.5	-0.0465519	0.558562	0.558562	0.495258	0.495258	0.275406	0.275406	6.44759	6.44759	1.62563	1.62563	-0.178519	-0.178519	1.24999	1.24999	0.183789	0.183789	NaN	NaN	1.31393	1.24101	1.24101	3.17508	-0.0830175	1.65996	0.123832	0.123832	2.39057	-1.27001	-1.26111	1.73711	-0.222702	-2.23851	6.98597	1.18089	3.17965	3.17965	0.062715	1.71097	1.71097	0.761109	-0.33748	0.347888	-0.0690406	1.22091	1.22091	0.563237	0.584329	0.584329
77.8333	-0.0441043	0.551707	0.551707	0.495238	0.495238	0.310307	0.310307	6.30137	6.30137	1.62346	1.62346	-0.165717	-0.165717	1.25127	1.25127	0.190903	0.190903	NaN	NaN	1.31771	1.24624	1.24624	3.16585	-0.0866251	1.6158	0.115581	0.115581	2.38183	-1.28529	-1.27899	1.72004	-0.227532	-2.22701	6.93397	1.17253	3.18253	3.18253	0.0386972	1.71725	1.71725	0.748575	-0.347506	0.345468	-0.0664526	1.23495	1.23495	0.54998	0.584879	0.584879
78.1667	-0.041513	0.544741	0.544741	0.495187	0.495187	0.348254	0.348254	6.1476	6.1476	1.62108	1.62108	-0.150773	-0.150773	1.25289	1.25289	0.198895	0.198895	NaN	NaN	1.32027	1.25199	1.25199	3.15445	-0.0909166	1.57704	0.106846	0.106846	2.37348	-1.29973	-1.29745	1.70214	-0.232607	-2.21514	6.87843	1.16552	3.18415	3.18415	0.0130389	1.72279	1.72279	0.740029	-0.357261	0.342618	-0.0636494	1.24674	1.24674	0.535432	0.585177	0.585177
78.5	-0.0390031	0.538223	0.538223	0.495125	0.495125	0.386219	0.386219	5.99759	5.99759	1.61864	1.61864	-0.134828	-0.134828	1.25478	1.25478	0.20719	0.20719	NaN	NaN	1.32134	1.2578	1.2578	3.14179	-0.0955722	NaN	0.098328	0.098328	2.36599	-1.31221	-1.31507	1.68478	-0.23771	-2.20395	6.82285	1.15996	3.1844	3.1844	-0.0122322	1.72709	1.72709	0.736097	-0.365972	0.339556	-0.0607894	1.25523	1.25523	0.520759	0.58526	0.58526
78.8333	-0.0366145	0.532179	0.532179	0.495073	0.495073	0.423871	0.423871	5.85146	5.85146	1.61614	1.61614	-0.118056	-0.118056	1.25697	1.25697	0.215765	0.215765	NaN	NaN	1.32098	1.2636	1.2636	3.12808	-0.100567	NaN	0.0900898	0.0900898	2.35918	-1.32283	-1.33184	1.66801	-0.242977	-2.19355	6.76692	1.15529	3.18335	3.18335	-0.0369491	1.73023	1.73023	0.736374	-0.37367	0.336313	-0.0578535	1.26048	1.26048	0.50613	0.5852	0.5852
79.1667	-0.0342058	0.526193	0.526193	0.495049	0.495049	0.463848	0.463848	5.69808	5.69808	1.61336	1.61336	-0.0992965	-0.0992965	1.25964	1.25964	0.22525	0.22525	NaN	NaN	1.31921	1.26975	1.26975	3.1124	-0.106291	NaN	0.0815623	0.0815623	2.3524	-1.33239	-1.34901	1.6506	-0.24898	-2.18328	6.70606	1.15061	3.18098	3.18098	-0.0628586	1.73247	1.73247	0.740911	-0.38094	0.332656	-0.05461	1.26278	1.26278	0.490587	0.585037	0.585037
79.5	-0.0319948	0.520758	0.520758	0.495068	0.495068	0.502959	0.502959	5.54876	5.54876	1.61048	1.61048	-0.0800677	-0.0800677	1.26263	1.26263	0.234925	0.234925	NaN	NaN	1.31623	1.27576	1.27576	3.09607	-0.11233	NaN	0.0734231	0.0734231	2.34602	-1.34017	-1.36529	1.63388	-0.255431	-2.17395	6.64454	1.14594	3.17751	3.17751	-0.0879116	1.73368	1.73368	0.749256	-0.387244	0.328867	-0.0513163	1.26186	1.26186	0.475504	0.584817	0.584817
79.8333	-0.0300143	0.515896	0.515896	0.495149	0.495149	0.540941	0.540941	5.40356	5.40356	1.60749	1.60749	-0.0606169	-0.0606169	1.26593	1.26593	0.244695	0.244695	NaN	NaN	1.31221	1.28153	1.28153	3.07937	-0.118661	NaN	0.065709	0.065709	2.3399	-1.34629	-1.38072	1.61784	-0.262419	-2.16551	6.58254	1.14109	3.17305	3.17305	-0.111974	1.73403	1.73403	0.760926	-0.392654	0.324977	-0.0480326	1.25789	1.25789	0.461051	0.584563	0.584563
[truncated: 8 more columns]
