# Supplementary material for: Orexin neurons track temporal features of blood glucose in behaving mice
Source: Nat Neurosci. 2024 May 21;27(7):1299–308. doi: 10.1038/s41593-024-01648-w (PMC11239495; doi:10.1038/s41593-024-01648-w)
Supplement: Supplementary file 3 — Statistical source data. [file 41593_2024_1648_MOESM3_ESM.xlsx]

## Sheet: Fig2B Glu
Time (min)	Sal-1	Sal-2	Sal-3	Sal-4	Sal-5	Sal-6	Sal-7	Glu-1	Glu-2	Glu-3	Glu-4	Glu-5	Glu-6	Glu-7	Glu-8	Glu-9	Glu-10	Glu-11	Glu-12	Glu-13	Glu-14	Glu-15	Glu-16	Glu-17	Glu-18	Glu-19	Glu-20	Glu-21
-12.5	0.111434	0.0686005	0.362078	0.131226	-0.0188806	0.039501	0.173163	0.0217234	0.330289	-0.0633014	0.0220451	0.0239961	0.0401607	0.013773	0.0664618	0.0204248	-0.0791964	-0.00925449	0.132054	0.058824	-0.252634	0.0663913	-1.75851	0.164275	0.227299	0.203329	0.219094	-0.00374676
-7.5	0.0711322	-0.0340314	0.0202628	-0.0249742	-0.00254885	-0.0128288	0.0130144	0.00877033	0.0988334	-0.0718986	0.129049	-0.0227298	-0.0407647	-0.0626502	0.013281	-0.0199933	-0.0270054	-0.00164642	-0.0560229	-0.0641001	0.0600256	-0.00982348	0.0576577	-0.039922	-0.367081	-0.0289135	-0.0967834	0.0109273
-2.5	-0.104839	-0.0741926	-0.361526	-0.132049	0.0176449	-0.0516139	-0.165743	-0.0225436	-0.295148	0.0457502	-0.0573562	0.00131808	-0.0456987	-0.0269478	-0.0645217	-0.030411	0.0794861	0.0083977	-0.142335	-0.0967097	0.25089	-0.0687154	1.59626	-0.171172	-0.385175	-0.187568	-0.25917	-0.00401166
2.5	-0.236113	-0.0495635	-0.512512	-0.122601	0.0436547	-0.149387	-0.364354	-0.0939406	-0.634613	0.245452	-0.217578	-0.109685	-0.0169586	0.0438719	-0.117572	-0.0170989	0.152829	0.0119858	-0.121738	0.10002	0.277765	-0.0452962	2.30546	-0.100118	-0.318131	-0.224856	-0.136801	-0.0236802
7.5	-0.287219	0.0797239	-0.413382	-0.0319146	0.0910578	-0.136359	-0.663427	0.0448449	-0.00615893	1.96214	0.224308	0.13562	0.157748	0.0867738	0.152564	0.179562	0.328283	0.195318	0.364727	0.699142	0.561068	1.39331	3.68531	0.126562	-0.030595	1.80279	0.723165	0.75793
12.5	-0.289848	0.227573	-0.334253	0.0723544	0.136838	-0.0683616	-0.807002	1.74443	1.73018	7.54908	3.11422	1.79664	1.39527	1.25663	2.01056	1.5315	1.73356	1.74916	3.0555	1.88591	2.1713	5.64567	8.64468	1.25926	2.05967	8.2333	4.65059	5.12074
17.5	-0.300987	0.282692	-0.395648	0.268774	0.104335	-0.0650408	-0.865029	5.21064	3.32585	12.1232	6.64575	3.18151	3.56234	3.78151	4.78915	3.84394	3.98288	4.21811	6.98951	5.05479	7.25707	9.29349	13.9452	5.86265	5.20361	13.0424	9.30274	10.0485
22.5	-0.272772	0.282058	-0.490937	0.216457	-0.0284294	0.0248297	-1.02854	8.28629	4.09086	14.3569	8.07526	3.40642	5.58444	5.61661	6.74177	5.66689	5.59114	5.87103	9.81103	8.53748	9.98007	10.7819	16.6944	7.17529	7.42655	13.9328	11.7507	12.5949
27.5	-0.203708	0.339645	-0.695655	0.0585009	-0.0754315	0.188788	-1.22898	10.4506	4.51089	14.3422	8.7347	3.00593	6.69061	6.85174	7.60807	6.57182	6.28931	6.5989	12.0211	10.7088	12.2605	10.6357	17.2704	6.51134	8.40741	12.2945	11.9075	12.6311
32.5	-0.156772	0.354339	-0.896269	-0.0652683	-0.0493912	0.271473	-1.35272	11.3535	5.06025	12.9849	8.76436	2.66463	6.73213	7.2258	7.7857	6.61129	6.35084	6.66397	12.8031	11.8192	12.7718	9.41468	16.7473	5.35094	8.5623	9.08219	10.3316	10.9995
37.5	-0.103682	0.273425	-0.890319	-0.0362762	-0.0108001	0.361611	-1.43734	10.8582	5.50673	10.3595	7.78866	2.58573	6.16867	7.43112	7.59167	6.29548	6.27103	6.31146	12.8456	11.4706	12.4116	8.67779	15.7158	4.83663	8.24304	6.94262	7.32975	8.36104
42.5	-0.00214972	0.239862	-0.785777	0.150072	-0.0502869	0.491373	-1.58628	8.22514	5.27899	9.07632	5.75959	2.31194	5.21069	6.65522	7.48367	5.73777	5.98451	5.58136	12.5713	9.82022	11.247	7.7456	14.9542	4.2582	7.42581	6.21553	4.29224	5.31866
47.5	0.112324	0.291587	-0.843966	0.326588	-0.0695596	0.507395	-1.7305	4.76704	3.9241	7.72712	3.44451	1.51755	3.68023	5.17997	7.36374	4.85709	5.33318	4.39751	12.7669	7.19125	8.36017	6.54898	13.7749	3.21053	6.54621	5.8635	2.73855	1.47635
52.5	0.232864	0.338838	-1.07531	0.391015	-0.0280376	0.495938	-1.85707	2.2899	2.84279	5.80339	1.66467	0.854212	1.92489	3.93773	6.94212	3.74991	4.58347	3.66837	12.4186	3.74042	5.35955	4.54001	11.9262	1.52438	5.00643	5.48337	2.21683	-0.187088
57.5	0.369307	0.453078	-1.13883	0.444125	-0.002764	0.528745	-1.911	0.564341	2.61854	3.5	1.18407	-0.0326605	0.465328	2.70338	6.26522	2.58316	3.69836	3.52007	11.6822	1.16382	3.27119	2.17578	10.1019	0.250203	3.06832	4.08528	2.1055	-0.0235255

## Sheet: Fig2C HON
Time (min)	Sal-1	Sal-2	Sal-3	Sal-4	Sal-5	Sal-6	Sal-7	Sal-8	Sal-9	Sal-10	Sal-11	Sal-12	Sal-13	Sal-14	Sal-15	Sal-16	Sal-17	Sal-18	Sal-19	Sal-20	Sal-21	Sal-22	Sal-23	Sal-24	Sal-25	Sal-26	Sal-27	Sal-28	Sal-29	Sal-30	Sal-31	Sal-32	Sal-33	Sal-34	Sal-35	Sal-36	Sal-37	Sal-38	Sal-39	Glu-1	Glu-2	Glu-3	Glu-4	Glu-5	Glu-6	Glu-7	Glu-8	Glu-9	Glu-10
-12.5	-1.31325	-0.303617	0.245331	0.558233	0.404857	-0.119483	0.0761298	1.03607	1.28647	0.161382	0.784203	-0.661914	-0.547652	0.3118	0.514898	1.18418	0.104711	-0.646454	-0.010712	0.129326	-0.9188	-0.0928115	0.989543	0.232127	-0.442101	-0.00957723	0.942276	0.669713	-0.253152	-1.23828	-0.547844	0.848285	0.166001	0.0449679	0.0433536	-0.193411	0.416924	-0.401765	0.824531	-0.511374	-0.80913	-1.00783	-0.718439	-0.936531	-0.0204076	1.25762	0.679735	-0.0489129	-0.800108
-7.5	-0.213803	0.754078	-0.702125	-0.169212	-0.546255	0.743288	0.407671	-0.908918	-0.743947	0.795526	0.655891	1.12023	-0.0938189	-1.30862	0.146076	0.215407	0.821469	0.963799	-1.11769	-0.574118	0.645174	-0.219528	0.445377	0.00963986	0.704946	0.925895	-0.0216065	-0.304315	0.948995	0.376324	0.268617	-0.169291	-0.937344	1.19139	-0.923901	0.752634	1.12097	1.19055	0.836873	0.357938	0.145793	0.313756	0.223916	0.195093	0.392697	0.278517	-0.392562	0.471352	0.187321
-2.5	0.830665	0.789127	-0.921936	-0.398582	0.254628	0.533334	0.219322	-0.146853	-0.475718	0.485065	-0.419954	0.295694	1.25951	0.8401	-0.13559	-1.0878	0.11827	0.845922	1.28008	1.21924	0.993117	-0.977394	-1.31488	-1.23783	1.04216	-0.122144	0.134036	-1.18884	0.0221111	0.378601	-0.883967	-1.33585	-0.68953	0.0864689	-0.340048	0.468968	-0.278305	0.530928	-0.894667	1.29563	1.34251	0.696651	0.658795	1.48453	1.0683	-0.655422	1.00672	1.05706	-0.0933373
2.5	-0.362567	0.101158	-0.183797	-0.881367	0.671224	-1.59328	-2.64271	1.47157	0.0848572	0.495802	1.77595	2.7605	1.34801	2.66914	1.21444	-0.737085	0.899436	0.32427	1.66951	-0.125136	1.38615	-0.763998	-0.281195	0.681876	0.338499	0.409823	0.356378	-0.298826	-0.670413	1.98291	-0.283679	0.00994191	0.271564	0.71287	-0.901199	-0.696097	-0.864347	0.0729283	-1.56575	2.46068	2.09611	2.43628	2.65385	0.874746	0.74519	-0.533348	-0.175696	0.186086	1.19405
7.5	-1.02719	-0.500942	-0.694614	-2.43979	-1.65999	-2.59886	-3.29983	1.11226	-0.542159	-0.47403	1.50715	6.05469	5.06189	-0.0386476	1.97737	0.579293	-1.28367	-0.360602	-0.0735692	-2.48108	0.632376	-1.39404	-1.02959	-1.2949	-0.656317	0.74403	0.369052	-0.142617	-2.19951	2.22477	1.03998	1.71634	0.368618	0.971149	0.511144	-0.810502	-0.339052	0.428163	-1.0975	0.473827	-0.600576	-0.516944	-2.12596	-0.63641	-0.756091	-1.61287	-0.317138	-1.20618	-2.50563
12.5	1.11876	-1.00146	-0.626539	-2.0293	-1.90966	-1.72799	-2.37408	-1.16873	-2.70657	-1.45921	-0.67125	5.57896	4.41106	0.911573	1.79406	1.21974	-1.79518	0.593522	0.870693	-2.34568	0.521197	-0.881331	-1.20703	0.11155	-1.32138	4.00759	2.47728	-0.858909	-2.7584	-2.33559	-2.37049	2.08556	0.661673	-0.450168	1.42208	-1.07409	-0.623424	-0.896655	-0.237127	0.345161	-0.375444	-0.803	-3.3131	-0.666873	-1.21841	-0.0756807	-1.14296	-2.34119	-2.18148
17.5	-0.446055	-0.420252	-0.269286	-1.72031	-1.15302	-0.904102	-2.15437	-0.392695	-1.76493	-0.586487	1.08291	1.11295	4.53291	3.12832	0.193937	-0.296149	0.304306	0.661357	-1.00993	-1.66306	0.591879	-0.745972	-1.95376	-0.0744404	-0.992615	4.45563	1.71334	-1.68852	-3.4425	-2.69955	-3.29622	1.41445	0.731528	-1.53969	-0.202601	-2.62287	-0.78143	-2.27736	-2.79813	0.605992	0.0625961	-2.04764	-4.41501	-1.54281	-0.540586	1.23464	-1.27984	-1.68847	-2.3964
22.5	-0.388521	-0.906904	-1.00153	-1.99665	-1.38166	0.17288	-1.46334	-0.400458	-1.35712	2.82679	4.79666	0.629596	3.28802	-0.00354371	2.27027	0.734702	0.953074	1.04698	0.655295	-1.47791	-0.671622	-1.84466	-2.04772	-1.27165	-0.556515	3.51687	0.760357	-1.54672	-2.40719	-3.78641	-4.09688	2.43364	0.719188	-2.26613	1.55853	-1.98366	0.753352	-1.62728	-3.40109	1.26996	0.79619	-2.37534	-4.31888	-0.929277	0.127174	2.12479	-2.41722	-1.36403	-1.39864
27.5	0.128682	-1.27228	-1.49997	1.05724	1.7437	2.95055	1.77768	0.146113	-0.57645	0.376454	2.64194	0.902826	-0.0832565	0.68526	2.05183	1.42645	0.175151	1.75995	2.17987	0.895119	1.10132	0.412204	-1.22288	0.271144	0.40023	-0.0118944	-0.991737	-1.01448	0.113689	-2.04207	-2.38841	1.38515	0.695435	-2.61234	1.48987	-3.26493	1.9025	-0.787086	-3.24047	0.459919	-0.196258	0.761598	-0.0898479	0.281574	-0.508262	0.764192	-1.53295	0.194267	-1.26625
32.5	-0.417194	-1.61633	-1.54499	0.333336	1.42508	0.207335	-1.23649	1.60785	0.232545	1.7758	4.47441	3.149	1.01292	-0.830544	3.77166	1.8941	0.526699	1.86964	0.419195	-1.47467	0.67161	0.908981	-0.273195	0.534317	1.05167	0.0449833	-1.35382	2.50314	8.77582	1.28703	0.108865	1.15144	0.608694	-2.45671	1.18701	-2.69855	2.56597	-0.450962	-3.56149	0.442883	0.12081	3.9398	4.06505	0.276021	1.95956	2.69169	0.988315	1.02493	1.00227
37.5	0.432194	-1.80595	-1.61407	-1.50707	-0.765826	-1.00689	-2.5354	1.54321	-0.164589	1.02716	2.62374	2.59064	-0.126784	1.3465	0.735537	0.565568	0.619862	1.13207	1.51288	-0.363927	0.101669	0.572321	0.873267	2.47008	1.14082	-0.772134	-0.917038	0.440189	2.60841	1.57522	0.397317	0.201819	0.607093	-2.30697	1.69495	-2.07969	1.3907	-1.08648	-3.8061	1.44012	1.14079	1.11011	0.642069	-0.287385	0.685496	0.580981	0.635727	0.455792	7.93375
42.5	1.05442	-2.52096	-1.97249	-3.07334	-2.52025	-0.0177092	-0.571482	1.15122	-0.86864	2.05244	3.86298	1.96653	1.93985	-0.107779	1.43242	-0.288723	2.68612	0.0555585	2.88181	1.01391	0.133262	0.316936	-0.161833	1.68651	1.4255	-0.618417	-0.48167	-1.79311	-1.84323	-1.40834	-1.29801	-0.320075	0.666468	-1.32281	-0.55718	-4.34023	0.387089	-1.65795	-3.84706	1.07771	0.619314	3.49761	2.93204	0.446075	1.01735	0.933087	0.0839938	-0.704366	8.17271
47.5	0.395259	-2.3227	-1.83054	-1.46607	-1.04198	-0.871068	-1.58273	1.81063	-0.441886	2.4859	4.40041	2.07837	1.29231	-0.424821	2.05991	0.461242	1.16253	-0.0245663	3.71505	2.47392	-0.394133	-0.126293	-0.44557	1.30964	0.886449	2.39198	1.35867	-1.36741	-1.58931	-0.182555	-0.413163	-0.985382	-0.0346327	-1.53491	-0.684498	-4.72018	0.13373	-0.399051	-5.15892	0.901754	0.315596	4.32124	3.31731	0.105949	-1.2395	-0.959621	1.82144	0.395785	4.77241
52.5	0.462577	-1.41216	-1.29504	-1.77182	-0.395699	-1.2663	-1.82698	2.82308	-0.185789	2.32739	4.46189	0.0283951	0.123657	0.293023	2.33427	1.94897	1.01483	0.080507	2.4107	3.03826	0.0694781	-0.586836	-1.10697	0.709718	0.690328	0.540376	-0.344118	0.398371	0.395202	-1.04605	-0.636884	-1.04019	-0.110348	-1.48089	-0.730669	-5.49569	1.24901	-0.337551	-3.85261	2.50279	1.72391	1.78905	0.292195	-0.141681	-1.36637	-1.42791	1.70961	-0.0374687	4.85251
57.5	-0.229183	-1.79676	-1.53717	-3.29666	-1.66927	-0.45691	-1.27234	1.78464	-0.298693	3.18134	5.58097	-0.309472	-1.04338	1.59786	3.64846	1.82234	-1.40867	0.328577	0.507325	-2.11312	3.02886	2.05073	-0.97557	0.921615	1.14609	0.245079	-0.74045	-0.467279	-0.91435	1.54053	0.768778	-0.365364	0.17349	-1.24203	-1.47877	-6.14564	2.01392	-0.110021	-5.0248	0.193785	0.120537	1.8831	1.04245	-0.339671	-1.54142	-0.79052	-0.980613	-1.04959	3.90664
[truncated: 22 more columns]

## Sheet: Fig2D Temp
Time (min)	Sal-1	Sal-2	Sal-3	Sal-4	Sal-5	Sal-6	Sal-7	Glu-1	Glu-2	Glu-3	Glu-4	Glu-5	Glu-6	Glu-7	Glu-8	Glu-9	Glu-10	Glu-11	Glu-12	Glu-13	Glu-14	Glu-15	Glu-16	Glu-17	Glu-18	Glu-19	Glu-20	Glu-21	Glu-22	Glu-23	Glu-24	Glu-25	Glu-26
-12.5	-0.0328259	0.0570181	0.000530489	-0.0478229	0.0291844	0.00577584	-0.104576	0.0218507	-0.0423413	-0.0167256	-0.0888681	0.00373112	0.124714	-0.158681	0.0698356	0.0860911	0.149286	-0.00625789	-0.0170102	0.122582	-0.102045	-0.264827	0.0708264	0.255718	0.0163731	-0.105345	-0.204373	0.0825863	-0.0667439	0.0664425	0.00359994	-0.102199	0.143793
-7.5	-0.1454	-0.0121357	-0.00129206	-0.0257661	0.0197064	0.00763635	0.0528926	0.0392056	0.00358997	-0.0219472	0.0144998	-0.0481002	-0.33411	0.243665	-0.0558794	0.0850363	0.217303	-0.0266442	0.0165222	-0.025219	-0.000863848	-0.103658	-0.0499018	-0.0716185	-0.0103062	-0.0373628	0.0581963	-0.0087052	-0.0493711	0.0561289	0.0404218	-0.118457	-0.0383787
-2.5	-0.00813948	-0.0598815	-0.00828839	0.0307109	-0.0248592	-0.00283622	0.107857	-0.0255801	0.0452921	0.0136591	0.071802	-0.0110469	-0.0390554	0.0749924	-0.060555	-0.0708567	-0.081754	-0.00324775	0.0373771	-0.120493	0.0855478	0.28134	-0.0781747	-0.308367	-0.0213225	0.10579	0.235957	-0.0851377	0.0705664	-0.0636775	-0.0110694	0.146854	-0.111616
2.5	0.102794	-0.0623279	-0.0118626	0.0579406	-0.125867	0.0576851	0.143566	-0.0911247	0.00296684	0.041842	0.125702	0.0801425	0.213231	0.222366	-0.0285673	-0.283942	-0.547333	0.0613543	0.0370346	-0.183629	0.101655	0.375211	-0.264633	-0.122714	-0.00954374	0.16764	0.0894075	-0.0582665	0.129808	-0.172785	-0.0450262	0.176026	-0.312443
7.5	0.0838675	0.0597609	-7.308e-06	-0.285644	-0.208964	0.273906	0.142325	-0.167841	-0.121853	-0.0713236	0.261487	0.222044	0.242194	0.302805	-0.0492748	-0.0991204	0.0560386	0.0878417	-0.076637	-0.168793	0.117246	0.22496	-0.698746	-0.124473	-0.0727522	0.11163	0.00810124	0.0208554	0.146233	-0.0924166	-0.0323247	0.00442417	-0.413842
12.5	0.103348	0.278761	-0.0104768	-0.656035	-0.206997	0.152545	0.0913612	-0.404105	-0.139864	-0.271096	0.332099	0.419424	0.328055	0.0839445	0.372176	0.244627	0.330762	0.0981591	-0.114278	-0.052268	0.0928985	0.123775	-0.465416	0.0590893	-0.169653	0.0777136	0.0221822	0.0673956	0.0537007	0.16899	-0.0349621	0.0771259	-0.371665
17.5	0.267881	0.293003	-0.0230363	-0.862599	-0.206482	-0.220163	0.061547	-0.387791	-0.0498649	-0.454187	0.390959	0.743741	0.534764	0.00743221	0.791066	0.633694	0.451499	0.162985	-0.0342187	0.160907	0.18416	0.25008	-0.0321426	0.605038	-0.162666	0.274355	0.16	0.264916	0.0423425	0.459264	0.0306901	0.364222	0.300096
22.5	0.419595	0.270776	-0.0107511	-1.30879	-0.323405	-0.725951	0.0655837	-0.196567	0.109604	-0.603964	0.474283	0.848772	0.860337	0.196165	0.79723	0.646886	0.626402	0.233603	0.157733	0.37393	0.482428	0.539477	0.162103	0.681901	-0.0845532	0.481563	0.214354	0.659122	0.0423425	0.630441	0.251282	0.530707	0.675399
27.5	0.811535	0.324867	-0.038465	-1.23633	-0.800337	-1.08541	0.116608	0.135817	0.25019	-0.653628	0.585727	0.69425	0.80001	0.547906	0.822258	0.768899	0.619924	0.274371	0.442687	0.502515	0.568164	0.975269	0.275486	0.795314	0.0390692	0.578229	0.393088	0.962882	0.0728577	0.668699	0.58902	0.497512	0.696477
32.5	0.872852	0.370716	-0.062275	-1.04855	-1.66981	-1.1396	0.137511	0.287217	0.348994	-0.642295	0.759181	0.587306	0.261233	0.708362	0.872442	0.884481	0.515312	0.332999	0.555279	0.537863	0.58443	1.03938	0.481157	0.980518	0.226863	0.679784	0.569142	1.07014	0.220151	0.748071	0.907133	0.454504	0.852349
37.5	0.657288	0.338885	-0.0474628	-1.0067	-2.21809	-0.973851	0.126005	0.538275	0.71668	-0.554476	0.988576	0.477955	-0.168907	0.52354	0.859248	0.934426	0.2008	0.445646	0.443692	0.405219	0.604355	1.03688	0.944701	1.01922	0.231558	0.781681	0.596778	1.07569	0.254261	0.917972	0.939288	0.504318	1.10462
42.5	0.637652	0.278373	-0.0299163	-1.10438	-2.3705	-0.864864	0.182239	0.611981	1.13848	-0.404843	1.2239	-0.454569	-0.270101	0.350208	0.751874	0.93272	-0.35706	0.413777	0.313114	0.236983	0.55534	0.893796	1.258	0.753364	0.216411	0.686034	0.651665	1.06388	0.255204	0.848406	0.672228	0.233597	0.983155
47.5	0.756212	0.293581	0.00378104	-0.837431	-2.44604	-0.87968	0.17944	0.560242	1.07841	-0.158388	1.33835	-0.736077	-0.269491	0.365019	0.528453	0.661858	-1.29699	0.289793	0.181106	0.0963257	0.391058	0.576525	1.32478	0.644024	0.100037	0.495212	0.685176	0.837487	0.129468	0.675948	0.254926	-0.390061	0.810515
52.5	0.770867	0.309215	0.0514769	-0.588112	-2.6245	-0.845268	0.114949	0.511727	0.884795	0.0987135	1.30659	-0.451597	-0.104478	-0.12518	0.251851	0.295107	-2.18137	0.230104	-0.199549	-0.226386	-0.182818	0.380279	1.02682	0.479416	-0.226621	0.603367	0.50499	0.668049	0.0190552	0.277112	0.0010828	-0.479403	0.738119
57.5	0.789994	0.406506	0.0780718	-0.632449	-2.77445	-0.679777	0.0859308	0.544444	0.74973	0.285176	1.24555	-0.199077	0.0992358	-0.629284	0.190691	-0.402345	-2.05128	0.157277	-0.484027	-0.482444	-1.05245	-0.0771129	0.717085	0.360497	-0.454302	0.552407	0.143941	0.729973	0.0276908	-0.354158	0.118821	-0.162321	0.651952

## Sheet: Fig2E RER
Time (min)	Sal-1	Sal-2	Sal-3	Sal-4	Sal-5	Sal-6	Sal-7	Sal-8	Sal-9	Sal-10	Sal-11	Sal-12	Sal-13	Sal-14	Sal-15	Sal-16	Sal-17	Sal-18	Sal-19	Sal-20	Sal-21	Sal-22	Sal-23	Sal-24	Sal-25	Sal-26	Sal-27	Sal-28	Sal-29	Sal-30	Sal-31	Sal-32	Sal-33	Sal-34	Sal-35	Sal-36	Sal-37	Sal-38	Sal-39	Sal-40	Sal-41	Sal-42	Sal-43	Sal-44	Sal-45	Sal-46	Sal-47	Sal-48	Sal-49
-12.5	0.0502009	-0.00837936	0.0341801	-0.0167108	0.00180076	0.0346247	0.00534378	0.000169001	0.040555	-0.00293343	0.058058	0.0791168	0.0197209	0.03023	-0.000493447	0.0480854	0.0464018	-0.00562741	-0.0117402	0.0545471	0.0459557	-0.0138985	-0.0448825	0.0166145	0.00593667	0.0200442	0.0054706	0.0119957	-0.0140026	-0.000111722	-0.0233702	0.00452185	0.0433688	0.0470003	-0.0108437	0.00415137	0.027728	-0.0222471	0.032737	0.023087	-0.0067894	-0.00186478	-0.0107342	-0.00639185	-0.0156574	-0.0074579	0.00418145	-0.0218496	0.0486593
-7.5	-0.0144943	0.00622356	-0.00433395	-0.00371411	-0.00622722	-0.00186004	0.00313492	0.00772447	-0.00596374	0.00209354	0.0425185	0.0396881	0.000226792	-0.0138603	0.00210363	-0.00924411	-0.0203481	-0.0248515	-0.000906761	0.0349995	-0.0200623	-0.00675875	0.00674317	-0.000578481	-0.00810655	-0.0081759	0.00379506	0.0122182	-0.0175508	0.00374687	0.0142718	-0.00173916	-0.000112619	-0.00873678	0.0176168	-0.0039128	-0.00560799	-0.00610158	-0.00352613	-0.00443388	0.00834994	0.0061969	0.00109751	-0.0162152	0.00301357	0.00298349	0.00792958	-0.00210813	0.0151299
-2.5	-0.0513551	0.0100425	-0.0387015	0.0196254	0.00401202	-0.0342501	-0.000647244	-0.00133428	-0.0389701	0.0030183	-0.0509297	-0.0716636	-0.020923	-0.0275327	-0.00205515	-0.0488497	-0.0467931	0.00146019	0.0136855	-0.0470899	-0.0493448	0.0163139	0.0454798	-0.0183197	-0.0039355	-0.0191319	-0.00732431	-0.012822	0.0114229	0.00266164	0.0287313	-0.00274252	-0.0440067	-0.0506208	0.0114141	-0.00486355	-0.0291941	0.0280044	-0.0328512	-0.026094	0.00840557	0.00198112	0.0106935	0.0084642	0.0135606	0.00160446	-0.00232429	0.0221757	-0.049753
2.5	-0.0535763	0.0162724	-0.0414157	0.0167597	0.00191665	-0.0693438	-0.0108019	-0.0186068	-0.0456561	0.00577893	-0.143046	-0.172418	-0.0537942	-0.0329561	0.0232151	-0.0508884	-0.0134972	0.0610882	0.00844146	-0.126808	-0.0329888	0.0125007	0.032858	-0.0184572	0.0113653	-0.0308864	0.000805441	-0.039203	0.0593623	-0.00949167	0.012592	-0.00259851	-0.0604576	-0.0511872	0.0118713	0.00888553	-0.0312387	0.0235794	-0.0266655	-0.0256924	0.00275974	-0.00401754	0.0113574	0.0316665	0.0110304	0.0219726	-0.0123134	0.0443961	-0.0832839
7.5	-0.0301155	0.0198305	-0.0327815	-0.0278145	0.0045846	-0.0897652	-0.00888393	-0.00948799	-0.0387664	0.000660266	-0.166278	-0.193035	-0.0739175	-0.0424029	0.0336246	-0.0536867	0.0193261	0.10859	0.00969256	-0.132971	-0.0339893	-0.0148046	0.016218	-0.0172234	0.00721532	-0.0251671	-0.000380647	-0.0427189	0.0687655	-0.00729516	0.0289125	-0.00185183	-0.062874	-0.0402786	0.0717798	0.0185081	-0.0167959	0.0247034	-0.0237337	-0.000527486	-0.00234514	-0.000891781	-0.00546346	0.0206854	0.00622311	0.00726343	0.000510015	0.0654079	-0.0803402
12.5	-0.0116609	0.0213037	0.000388046	-0.0577146	0.0126631	-0.0950159	-0.00451054	0.0336544	-0.0327022	0.0129942	-0.157797	-0.176311	-0.0750429	-0.0633098	0.0299422	-0.0481391	0.022221	0.143173	0.0280537	-0.125896	-0.0458707	-0.022684	0.0256925	-0.0198739	0.00961311	-0.00877624	0.00156548	-0.0306429	0.0474205	0.00211029	0.0768088	0.0135128	-0.0689519	-0.0114876	0.099364	0.0258322	-0.0107611	0.0428072	-0.056373	0.0121797	0.0101938	-0.00378206	-0.0108105	0.0250614	0.0141368	-0.00311994	-0.0057289	0.0771458	-0.0538156
17.5	-0.0120109	0.0356509	0.0316363	-0.0580558	0.0172472	-0.110371	0.0031137	0.010999	-0.0463058	0.0247522	-0.158894	-0.159371	-0.0681875	-0.0767332	0.0189068	-0.0201057	0.0316603	0.0570481	0.0262453	-0.125308	-0.0613678	-0.0201429	0.0384567	-0.0213377	0.0150191	-0.000428532	0.00739485	-0.0442138	0.0180871	-0.00030505	0.0728311	0.0162346	-0.0679303	0.00777245	0.054161	0.0360722	0.00459194	0.0480763	-0.0826835	0.000286745	0.0212625	-0.0131345	-0.00458233	0.0375709	0.0159835	0.0265479	0.00650027	0.0843446	-0.0357758
22.5	-0.0189827	0.0574846	-0.000303711	-0.0349258	0.0361473	-0.131134	0.0229746	-0.00713893	-0.0869678	0.0139224	-0.171358	-0.151077	-0.0696971	-0.0677856	0.00595269	-0.00398309	0.0343049	0.0201795	0.0165422	-0.110642	-0.0673885	-0.0075841	0.0539938	-0.0463132	0.018027	-0.0142649	-0.00330279	-0.0873949	0.0401554	0.0107953	0.0604771	-0.0127035	-0.0469088	-0.00931807	0.0188993	0.0558849	0.025681	0.0429635	-0.0636337	-0.0168924	0.0374084	-0.0134035	0.0137418	0.0377921	0.0129815	0.0247726	0.0454977	0.0807321	-0.0387541
27.5	-0.0243177	0.0820225	-0.0258351	0.0386213	0.0611389	-0.140504	0.0331876	-0.002067	-0.108484	0.00995174	-0.185715	-0.148046	-0.0589022	-0.059548	-0.00603303	0.0235906	0.0256092	0.0831242	0.0263437	-0.096589	-0.0538679	0.0198999	0.0901027	-0.0685341	0.020536	-0.0187951	-0.00689192	-0.12384	0.0722087	0.0142896	0.0520675	-0.034328	-0.0215539	-0.0169565	0.0141502	0.0748544	0.0292648	0.0344163	-0.0413273	-0.0136241	0.0424971	-0.0146072	0.00832654	0.0613403	0.0246109	0.00366411	0.0565403	0.0688993	-0.0572398
32.5	-0.0266314	0.114624	-0.0208517	0.0718335	0.0548805	-0.1173	0.0392388	0.0406321	-0.100513	0.0223141	-0.196306	-0.158558	-0.0406946	-0.05283	-0.00878767	0.010595	0.0244508	0.0645937	0.0259104	-0.0805975	-0.0200755	0.0363314	0.115914	-0.06706	0.0244789	-0.0147944	-0.00250753	-0.134658	0.0883769	0.0190195	0.0635759	-0.0351826	-0.0290286	-0.0152443	0.0458365	0.0857617	0.0335389	0.0506377	-0.0318707	-0.00710975	0.0273021	-0.0180301	0.00358475	0.0530069	0.0190867	-0.0167598	0.0354723	0.0148437	-0.0631629
37.5	-0.0355426	0.124342	-0.0168283	0.0822382	0.0553576	-0.094613	0.0250619	0.0534075	-0.111917	0.0104928	-0.171148	-0.156897	-0.0502925	-0.0525577	0.00532058	-0.00256894	0.0240739	0.065388	0.0451806	-0.0750089	-0.0154046	0.0337409	0.123098	-0.041202	0.0339383	-0.00937654	0.0107009	-0.11064	0.0835524	0.0221063	0.0775025	-0.0428387	-0.0472042	-0.00382388	0.0555715	0.0825389	0.0418006	0.0692929	-0.0414002	-0.0017309	0.0122496	-0.0236577	0.0140546	0.0642608	0.0103877	-0.00289131	0.044899	0.000483711	-0.0542505
42.5	-0.043758	0.106575	-0.00236393	0.073983	0.0710194	-0.0942156	0.0477859	0.0345062	-0.1158	0.0211961	-0.150774	-0.135414	-0.0605694	-0.0607406	0.0110939	-0.0169097	0.0373481	0.055584	0.0667274	-0.0846096	-0.0306679	0.0369985	0.0899407	-0.0353841	0.0234264	-0.0203696	0.00814877	-0.0986057	0.0697493	0.0250355	0.0691975	-0.05744	-0.052485	0.0180283	0.0732381	0.0799441	0.035619	0.0724777	-0.0273209	0.0186179	0.0168253	-0.0289938	0.0240496	0.058959	0.0138193	-0.000446861	0.0683791	0.00567858	-0.030627
47.5	-0.0276199	0.0984538	0.00684295	0.0573517	0.0760815	-0.0789893	0.0677096	0.0196849	-0.0876376	0.0467723	-0.161323	-0.111303	-0.0572254	-0.0680312	0.0126592	-0.0263796	0.0270854	0.0346498	0.0726614	-0.0905861	-0.0396541	0.061439	0.058802	-0.0170246	0.00734844	-0.0235948	-0.0121084	-0.0849279	0.0560306	0.0388447	0.0688284	-0.0555125	-0.0534422	0.0292747	0.0915695	0.0763935	0.0221013	0.0700203	-0.0412114	0.0280483	0.0260773	-0.045661	0.0355134	0.0512418	0.0190595	7.11345e-07	0.0634621	0.0227071	-0.0394112
52.5	-0.000878874	0.0997409	0.027266	0.0550672	0.0825277	-0.0510106	0.074166	0.0310456	-0.0391468	0.0714364	-0.164277	-0.0972384	-0.0420681	-0.0690329	0.0156963	-0.015777	0.0382041	0.0603811	0.0813182	-0.0640647	-0.0472391	0.0874624	0.0608951	0.00538546	0.0297096	-0.0113736	-0.00925483	-0.0672806	0.0692581	0.0464969	0.0812831	-0.0172455	-0.0302555	0.0275292	0.114165	0.0735492	0.0245435	0.0824024	-0.0774258	0.0292153	0.0352466	-0.039146	0.0617674	0.075313	0.0282366	-0.00541028	0.0554835	0.0750385	-0.0452312
57.5	-0.00209129	0.0918905	0.0355523	0.115832	0.075164	-0.0432458	0.0758988	0.0256902	-0.0167022	0.0824489	-0.172528	-0.0980478	-0.0488857	-0.0680482	0.0146372	-0.0142969	0.0316469	0.0170764	0.0968692	-0.0691295	-0.0670987	0.0921238	0.0619335	-0.00789577	0.0377252	-0.0171282	-0.0108334	-0.0462313	0.0823227	0.0331721	0.0781197	0.0504459	-0.0256939	0.0267709	0.126624	0.0698446	0.00820231	0.088642	-0.095646	0.0248391	0.0464964	-0.0257026	0.0738677	0.0402604	0.0134189	-0.0293502	0.0388593	0.0557273	-0.039597
[truncated: 42 more columns]

## Sheet: Fig2F EE
Time (min)	Sal-1	Sal-2	Sal-3	Sal-4	Sal-5	Sal-6	Sal-7	Sal-8	Sal-9	Sal-10	Sal-11	Sal-12	Sal-13	Sal-14	Sal-15	Sal-16	Sal-17	Sal-18	Sal-19	Sal-20	Sal-21	Sal-22	Sal-23	Sal-24	Sal-25	Sal-26	Sal-27	Sal-28	Sal-29	Sal-30	Sal-31	Sal-32	Sal-33	Sal-34	Sal-35	Sal-36	Sal-37	Sal-38	Sal-39	Sal-40	Sal-41	Sal-42	Sal-43	Sal-44	Sal-45	Sal-46	Sal-47	Sal-48	Sal-49
-12.5	-46.875	-17.239	-23.4057	-7.43249	-22.6634	0.411747	8.40839	23.76	-35.5864	9.45208	-17.1968	-12.6116	-7.08332	6.78199	6.99606	-12.1797	-23.3116	-13.0565	11.3218	-7.4985	-29.708	-8.32958	-11.5769	-13.9793	-34.6663	-4.62837	43.1526	16.9285	-1.82339	2.43398	29.7236	-13.5963	-4.62208	-38.8718	0.563881	-17.7968	-36.5248	26.5465	-6.58403	-19.3288	33.9232	45.7665	38.1717	1.24953	24.1864	28.3166	-1.30792	19.6861	-1.7893
-7.5	33.2668	2.14145	6.33862	9.70393	11.5372	5.5393	-2.83653	-12.2321	-2.17245	5.10964	-10.3901	-2.55677	5.62095	10.1344	-11.1267	7.91906	12.1336	26.2754	-1.19527	-16.2929	10.141	16.1314	10.3985	-1.44025	34.262	17.3224	-15.4238	-2.10105	7.74526	-3.36093	-6.23881	10.8865	-24.6693	-6.86135	8.2318	14.4535	-10.8118	3.61903	6.92034	5.33601	-10.8443	1.76733	-2.06447	8.74174	-4.49015	-5.54233	-1.87046	-16.4681	-3.45631
-2.5	40.0901	23.037	20.7209	7.72818	20.9426	-2.65991	-10.8681	-20.218	36.1179	-7.68244	13.2562	8.40878	4.33728	-8.52508	-2.63848	11.6899	25.2976	17.4133	-19.9831	2.64847	28.6136	9.98109	3.22479	17.2157	33.7347	7.01485	-48.6412	-24.9483	8.60071	-3.34079	-31.6822	11.4862	-2.71746	39.747	-0.36712	17.5799	36.988	-27.0203	6.84144	24.4244	-36.8409	-42.3061	-40.2706	0.0502871	-25.6771	-21.1724	2.50296	-21.8926	1.79873
2.5	50.5182	28.7109	40.031	18.2728	28.5329	-3.18977	12.8013	-32.191	35.4019	-29.0438	49.3401	33.1454	19.8572	-6.50391	-11.9383	2.35997	5.65454	-22.9901	-9.07799	40.5988	27.7468	-12.6711	40.6112	20.4642	-9.32131	1.72847	-55.532	8.87174	-42.579	17.4517	-24.5766	-3.26936	51.4871	57.4864	6.86765	13.9272	49.0417	-45.2276	-10.7809	36.1844	-25.8492	-45.0324	-57.6288	-22.8808	-42.5068	-52.2547	0.454543	-14.1868	13.4136
7.5	50.0674	38.08	63.5124	57.8198	60.4021	15.5093	0.929636	-44.8796	36.9532	-16.5143	71.6228	59.3593	45.2086	33.1138	-24.7998	4.27763	-8.40817	-39.4975	6.75689	70.1414	14.5174	-19.171	55.4427	19.2411	-29.7635	-11.0919	-68.4929	46.5266	-49.0172	41.2324	-4.92381	1.00966	64.6738	55.1328	8.39634	4.82702	18.9196	-50.9828	-36.325	55.8768	-11.1259	-23.3483	-42.7881	-36.526	-33.7107	-46.3505	9.87998	-12.1536	12.7102
12.5	73.493	53.3735	68.7116	94.127	74.1648	27.093	18.5023	-59.6493	73.2889	20.1845	101.474	83.2565	90.8114	73.4225	7.11694	34.3384	1.61618	-39.8027	16.9394	87.4183	18.6615	16.8468	67.1224	5.32729	8.98631	-8.68802	-52.8857	23.0431	-2.79431	57.1738	-5.11426	-12.0175	96.0629	62.0946	5.84307	24.382	31.1358	-69.6039	-20.89	67.4687	-7.42028	-24.5123	-19.7978	-50.148	-28.945	-29.4833	3.03655	-28.9825	4.31627
17.5	60.7919	41.869	45.9304	74.4724	57.1833	15.0206	40.4843	-60.3807	87.922	24.3367	113.155	83.7298	82.9941	86.0613	41.1082	52.0757	30.4366	-4.66122	5.80853	87.8617	34.3869	46.3207	82.7393	7.42634	-2.73554	-30.9675	-18.3162	-3.00278	10.917	43.0472	-12.9761	-40.1235	118.788	70.9892	20.5094	42.9015	70.2911	-87.4018	-9.72384	72.9276	-29.0558	-46.4531	-41.9528	-65.9648	-31.0555	-59.5136	-53.0959	-19.9176	0.794095
22.5	32.9502	8.85142	-6.55955	54.158	44.9703	5.83582	-34.9216	-84.8825	74.955	-1.78982	97.8145	57.1385	48.0866	58.1615	14.2397	33.1821	21.8726	7.29585	-9.64996	74.1913	26.768	27.4437	85.2228	5.16876	-29.7936	-16.5073	-24.4257	-6.18704	2.4575	3.25271	-40.1615	-58.1575	107.519	71.9385	21.3613	19.7369	58.7461	-98.953	-9.03473	82.956	-50.3297	-90.115	-82.0681	-78.7657	-33.6633	-93.8146	-68.6452	-21.5839	-11.0531
27.5	38.0032	-23.1735	-8.17118	31.7662	26.6578	-8.4277	-99.0223	-108.996	75.2576	-24.2891	78.7759	40.5238	35.4448	37.0582	-22.3647	-7.07117	5.99581	-50.1412	-9.71584	44.2819	14.9183	-2.31439	53.3689	21.8185	-42.4681	16.7593	-62.0487	-30.7826	-38.8525	-11.3692	-44.3731	-44.6567	80.5685	79.581	2.62092	4.42715	33.4652	-93.4286	-27.3908	82.1234	-55.8238	-126.659	-102.77	-73.9977	-43.1898	-89.2941	-66.04	-37.2774	-15.385
32.5	56.6089	-45.4692	2.84886	19.8698	32.9771	-13.467	-72.7326	-148.221	55.4832	-64.6361	79.0332	42.7724	4.30951	18.3557	-35.2269	-16.7034	-8.46843	-39.6002	-20.7248	30.7866	7.46672	-30.5429	17.0582	41.7958	-72.4873	-6.17821	-89.5975	-2.91594	-49.7301	12.1351	-49.9136	-24.9261	68.3961	77.1211	-8.16153	-14.4012	28.4102	-84.8653	1.32996	56.3242	-50.2666	-115.395	-100.1	-45.6509	-36.7758	-68.185	-56.5141	-10.8799	-33.9943
37.5	51.4045	-45.7086	-9.4086	36.0491	39.6044	-30.9703	-14.6461	-182.324	36.1325	-83.8172	60.9556	30.0717	-14.3586	-16.0851	-38.4481	-28.3305	-16.4806	-20.8129	-47.1721	32.0194	13.6173	-21.8466	-0.32083	48.1839	-62.5851	-38.7445	-95.7022	44.5622	-17.234	20.7889	-55.9062	-27.6999	79.3186	84.4934	-1.30309	-29.1218	19.9076	-99.8473	67.9451	61.026	-26.3279	-107.626	-104.767	-69.0315	-32.2928	-68.8213	-43.8076	-15.4515	-61.217
42.5	61.1527	-34.8845	-17.1254	46.5881	44.6074	-35.7346	-38.8593	-192.839	59.6159	-86.7223	48.3959	25.1964	20.0465	-32.5228	-48.6797	-25.1717	8.06389	-12.7179	-78.7887	51.4145	25.9233	-39.1399	23.5068	21.9481	-32.4627	-23.5039	-138.352	29.2396	-27.1854	17.6756	-50.3844	-2.10841	85.0106	74.1244	5.35002	-18.4303	25.4272	-113.082	74.8531	52.1569	-18.1584	-87.2664	-102.076	-69.5449	-42.9881	-71.9112	-51.7792	-20.1277	-83.2838
47.5	67.5005	-26.3937	-32.5508	52.2863	39.9966	-19.0847	-72.0351	-173.437	85.7899	-98.9533	52.1809	26.8061	15.4509	-43.6396	-56.7948	-10.7711	12.6244	13.6103	-100.016	57.3242	29.4119	-54.7056	44.6732	35.6323	-33.5875	12.7296	-134.269	-12.614	-47.1324	-6.58502	-55.3875	0.719064	85.248	78.9186	8.74657	-16.8372	31.8872	-121.68	46.8056	57.5645	-29.7475	-96.8512	-61.6525	-48.7693	-39.9767	-81.5816	-58.8158	-31.3616	-63.6139
52.5	53.6948	-33.7127	-25.6246	65.7836	15.5003	-20.3381	-60.8277	-168.342	56.14	-98.6721	56.6802	37.3018	-9.41804	-43.9757	-45.0474	-12.3822	-6.15675	2.09419	-97.4837	45.4327	44.5386	-46.3098	46.2203	27.7127	-52.1956	11.5535	-120.826	-29.2596	-73.2584	-28.4323	-60.6943	-11.1939	92.259	93.5003	-2.41803	-12.1906	25.189	-142.545	32.1512	86.5446	-35.2953	-104.207	-55.5928	-67.2532	-43.916	-90.9397	-71.3616	-67.1348	-42.9022
57.5	55.1231	-44.6386	-28.7886	44.6186	23.3457	-21.485	-59.7077	-172.564	10.9297	-88.2423	76.2138	23.9194	-13.2489	-14.8482	-13.8275	-12.8237	-27.6603	19.7169	-65.003	39.644	82.9004	-43.8537	46.6202	14.8755	-48.2508	43.7799	-126.931	-20.4739	-71.9635	-17.2132	-56.4715	-38.1641	80.789	84.3508	-8.86641	-19.8199	42.9482	-131.899	49.197	104.566	-34.2498	-99.4102	-73.5929	-51.1056	-43.2358	-101.171	-65.0928	-40.7744	-47.1432
[truncated: 42 more columns]

## Sheet: Fig2G Loco
Time (min)	Sal-1	Sal-2	Sal-3	Sal-4	Sal-5	Sal-6	Sal-7	Sal-8	Sal-9	Sal-10	Sal-11	Sal-12	Sal-13	Sal-14	Sal-15	Sal-16	Sal-17	Sal-18	Sal-19	Sal-20	Sal-21	Sal-22	Sal-23	Sal-24	Sal-25	Sal-26	Sal-27	Sal-28	Sal-29	Sal-30	Sal-31	Sal-32	Sal-33	Sal-34	Sal-35	Sal-36	Sal-37	Sal-38	Sal-39	Sal-40	Sal-41	Sal-42	Sal-43	Sal-44	Sal-45	Sal-46	Sal-47	Sal-48	Sal-49
-12.5	-0.275073	0.608084	-1.22372	0.327655	-0.268554	-1.31028	0.567866	1.08612	-0.467658	0.0659989	-0.862646	-0.672781	-0.756852	0.21108	-0.221789	-0.399144	-0.271901	0.310087	0.140525	0.0893965	0.157562	-0.0709192	-0.264308	3.11869	0.293924	-0.233099	0.174053	0.627324	-0.216805	-0.349562	0.129399	0.619872	-0.0904569	-0.2596	0.183764	-0.0292209	-1.15745	-0.578038	-0.0761484	1.134	0.543719	-0.250146	0.144012	-0.0929574	0.155429	0.357131	1.34709	-0.981698	-0.103489
-7.5	0.153537	-0.155622	1.03422	0.648687	-0.330479	1.37708	-4.95161	-0.458565	0.127595	1.36957	-0.491908	0.684444	1.58504	0.0349476	-0.544923	0.491724	0.716342	-0.00667171	-0.584554	-0.274354	0.0213061	0.0275071	0.424655	2.8407	0.893563	0.259149	-0.548525	-0.513244	0.204313	0.00237244	0.126594	-0.219047	-0.102222	0.482161	-0.11194	0.550126	-0.350894	0.601653	0.314513	-0.359577	0.242962	0.264682	-0.0554368	-0.188699	0.166744	-0.118025	-0.824944	1.09072	0.351694
-2.5	0.27746	-1.03529	-0.111357	-1.02067	0.578811	0.00725657	4.28719	-0.258121	-0.24	-0.479379	1.68594	1.68826	-1.06335	-0.572034	0.18901	0.25509	-0.0939799	-0.356896	-0.365221	0.526087	-0.240509	-0.333411	0.0663505	-2.73126	-1.23244	0.234319	0.0872326	0.0570255	-0.111579	0.443237	-0.181782	-0.29248	0.29371	-0.577765	-0.504525	0.036269	3.28726	-0.0233459	-0.661709	-0.689537	-0.460081	-0.186198	-0.0441297	0.317397	-0.142131	-0.371336	-3.22301	0.336691	-0.0831894
2.5	0.893494	0.756023	1.0992	4.39181	1.94671	1.36572	-2.43798	1.21774	1.43623	2.36253	1.88166	3.33039	1.83022	-0.10582	0.738227	0.0402388	2.33844	0.62697	-0.0697391	0.172755	-0.23873	0.192031	1.07943	-1.55436	-0.315179	-0.0637912	1.224	1.62868	0.253382	1.90601	0.0937784	-0.0293556	1.10312	0.207046	-0.46719	0.739889	2.13724	1.82266	1.45217	-0.320148	0.043631	-0.186629	0.346233	0.497899	0.02502	0.854035	0.651523	-1.08944	-0.439995
7.5	0.246795	-0.190631	-1.44304	5.71843	-0.284058	-1.29493	-7.55252	-0.220365	-0.323207	-0.175572	0.283796	2.16657	0.631833	-0.543702	-0.959942	-0.124393	-0.873271	-0.149479	-1.30158	-0.696606	-0.632214	-0.193282	-0.647358	-0.523546	-1.80826	-0.220024	0.553979	-0.377653	-0.555966	0.377493	-0.317069	-0.27781	0.418744	-0.36459	-1.24461	0.127877	-1.62883	-0.56933	-0.546387	0.104978	-0.881751	-0.566237	0.0186208	-0.285321	0.124417	-0.591525	0.735415	-2.29602	-1.2258
12.5	0.598883	-1.93204	-0.795518	-1.31834	0.0997301	-1.27051	3.03867	-0.169096	3.22306	-1.23804	-0.712827	0.601817	-2.69176	-0.288323	0.398963	0.0758428	-1.21468	-0.472002	-1.35043	-0.604601	-0.330729	-0.795641	0.771206	-1.74881	-1.63366	-0.546734	-0.405591	-0.265374	-0.694535	-0.762508	-0.0124713	-0.554394	-0.235586	0.178291	-1.57786	-1.24537	-1.82323	-1.05294	-0.892185	0.0644303	-0.633976	-0.193875	0.315016	0.434583	0.597024	-0.335304	-3.21433	-1.90866	-0.494184
17.5	-0.224591	0.99634	1.19417	1.12303	1.52502	2.71482	-0.554374	0.468104	3.64773	-1.19128	-0.037749	-0.389296	-0.533907	0.823044	-0.404426	0.249716	2.36849	-0.179807	-0.593605	-0.291278	-0.0709624	-0.656087	-0.272697	0.375574	-1.19048	-0.688184	-0.574686	0.381566	-0.464632	-0.573592	0.410736	0.237806	0.175895	0.370985	-0.401833	-1.17597	-1.21109	-0.232539	-0.801624	1.00918	-0.250989	-0.0108754	0.103383	0.609744	0.260068	-0.533191	-1.39425	-1.49489	-1.878
22.5	-0.40088	-0.0941261	0.771927	1.00809	1.81092	-0.192749	-8.90686	0.493161	0.163658	-1.15642	-0.00281078	1.93673	1.10958	-0.43351	-1.06353	1.16699	1.45842	-0.733466	-1.22966	-0.112546	0.000394238	1.75361	1.59766	-1.93583	-1.9278	-0.527118	0.0210975	-0.221842	0.527278	-0.583997	-0.239614	-0.0835327	1.20503	-0.476875	-0.540166	-1.47591	-1.29955	-0.390307	0.780326	-0.362162	-0.622819	-0.196772	-0.154471	0.616403	0.291776	-0.403938	-0.945171	1.11952	-2.56259
27.5	0.470324	-0.682877	1.67333	-1.38468	0.715437	3.0054	-3.15282	1.49293	1.18237	-1.23615	-0.0790557	3.65345	0.481912	0.267295	0.482102	-0.321085	-0.2475	-0.70104	0.328343	1.31013	-0.488912	-0.386857	0.432553	-2.11222	-1.31192	-0.407612	-0.459276	-0.383577	-0.2185	-0.341811	0.369637	-0.14667	0.361262	-0.0996958	-0.821452	-1.58991	-0.77673	0.42658	0.595401	-0.516378	0.848437	0.22742	-0.0583868	0.807133	-0.0388229	-0.350398	-2.7872	-1.0828	-2.53093
32.5	0.38528	-0.365398	1.26239	0.994982	-0.4954	1.58108	-4.47087	0.807006	0.2645	-2.19518	0.0431136	2.3789	2.07872	-0.282261	-0.369001	1.0064	-0.619476	-0.275872	0.643176	0.0870584	0.0740369	0.220502	0.135286	-1.79441	-1.01414	0.498138	-0.38075	-0.707416	0.871961	-0.384011	-0.380439	0.630943	-0.0751601	0.076788	-0.246841	-1.64977	-0.358751	-0.767748	0.422526	-0.537023	-1.30444	-0.39441	0.0417966	0.0792587	0.334032	-0.76328	0.350019	-1.52297	-1.20497
37.5	-0.269986	0.328155	1.47309	0.323335	-0.289522	0.482442	-4.40112	0.846028	0.494381	-3.81878	0.589177	5.18132	5.03923	0.763868	-0.863259	-0.176803	1.79044	-0.403871	-0.839547	-0.181847	0.334313	-0.721733	0.46761	-2.2859	-2.23136	0.51104	-0.932436	0.208539	-0.265502	-0.774621	-0.0459648	0.693766	0.0424496	0.202152	-1.12089	-0.381819	0.219264	-0.177663	-0.838924	1.71033	-0.672227	-0.154048	-0.0313221	0.980046	0.334763	1.58063	1.3314	0.544175	-1.91793
42.5	0.784978	-1.20687	0.535293	-0.763916	0.564371	0.215798	-5.68448	0.111319	-0.044858	-1.50406	-0.44601	5.3712	2.25599	1.2465	0.241322	-0.551034	1.88754	-1.32412	-1.79914	0.102663	-0.0259572	-0.492538	1.38591	-1.88225	-1.50835	0.101637	0.243787	-0.414117	-0.560672	0.211384	-0.104957	-0.457847	0.0933809	0.181708	-1.16941	-1.16382	-1.29134	-0.477803	-0.778595	-1.01478	-0.47448	-0.78033	1.04161	0.748354	-0.0411923	-1.17916	-2.09086	0.140392	-1.72654
47.5	0.210697	-0.933168	0.900916	0.204431	-0.879268	-1.01788	-5.26996	0.0434565	-0.448068	-3.62843	-0.354548	7.00453	1.26861	0.130115	-1.0401	-0.148346	-0.797598	-0.582129	-0.888919	0.0588416	0.0966983	-0.228549	0.668474	0.178949	-1.79607	0.0193102	-0.245555	-0.600934	-0.136047	-0.414987	0.6112	-0.71105	0.24493	0.163705	-0.658489	-1.20719	-1.5451	-0.720802	-0.843003	1.26111	-1.5254	0.0633356	0.681503	0.861076	1.9533	-0.668446	-3.48766	-0.306974	-1.75694
52.5	0.670583	-0.932757	0.228399	-1.25844	-0.372146	-0.260796	-3.06448	1.15224	0.312981	-1.50811	-0.374931	7.74678	-1.87568	0.105889	-0.329386	-0.146379	1.76119	-0.344538	0.968107	-0.49198	0.382199	-0.249938	0.838767	0.853939	-1.55711	-0.870244	-0.183054	-0.476594	-0.828851	0.766509	2.03768	0.417828	0.289953	-0.811533	-0.441559	-1.29925	-0.884884	-0.0130448	-0.879638	0.0526664	-1.08968	-0.394324	0.908174	0.701385	0.426829	-0.041293	-3.81372	-1.3231	-2.18648
57.5	-0.523251	-0.475127	2.2943	-0.665348	0.367844	-0.654704	-3.22227	-0.0304197	-0.562958	-3.12961	0.700218	8.38755	0.775847	0.213435	-0.490946	0.220053	-0.579563	-1.01303	-0.374895	0.0926141	0.378772	1.34093	2.82853	-3.40948	-2.39024	-1.02136	-1.00695	0.386664	0.136802	-0.899761	-0.612465	0.71392	0.492403	-0.127862	0.257745	-1.79016	0.524882	0.123516	-0.160805	-0.952515	0.0568915	-0.345436	0.691514	0.406986	0.220096	-1.12002	-1.18364	-0.988652	-1.70071
[truncated: 70 more columns]

## Sheet: Fig2H
Time (min)	HON photometry-1	HON photometry-2	HON photometry-3	HON photometry-4	HON photometry-5	HON photometry-6	HON photometry-7	HON photometry-8	HON photometry-9	HON photometry-10	HON photometry-11	HON photometry-12	HON photometry-13	HON photometry-14	HON photometry-15	HON photometry-16	HON photometry-17	derivative HON photometry-1	derivative HON photometry-2	derivative HON photometry-3	derivative HON photometry-4	derivative HON photometry-5	derivative HON photometry-6	derivative HON photometry-7	derivative HON photometry-8	derivative HON photometry-9	derivative HON photometry-10	derivative HON photometry-11	derivative HON photometry-12	derivative HON photometry-13	derivative HON photometry-14	derivative HON photometry-15	derivative HON photometry-16	derivative HON photometry-17	Glu-1	Glu-2	Glu-3	Glu-4	Glu-5	Glu-6	Glu-7	Glu-8	Glu-9	Glu-10	Glu-11	Glu-12	Glu-13	Glu-14	Glu-15
-12.5	0.020604	-0.00241966	0.150802	0.125728	0.0923155	0.0934625	-0.219616	-0.105897	-0.268632	-0.142601	0.0699898	-0.146096	0.0458353	-0.236328	-0.0758877	0.0987774	0.172045	1.97783e-05	0.000907898	-0.00094848	-0.00180258	0.000165261	0.00138451	-8.49622e-05	0.00202355	0.00192498	0.00055809	-0.000416297	-0.000178393	0.000143059	0.000892506	-3.69259e-05	-3.0336e-05	0.00230029	0.0145644	0.0145644	-0.0691024	-0.00101947	-0.00101947	0.0235973	0.081082	0.0883303	-0.00630279	-0.00385718	-0.00385718	0.0660942	-0.100488	-0.0348888	-0.0348888
-7.5	0.0568989	0.189842	-0.145014	-0.350424	-0.026724	0.221829	0.0553346	0.279831	0.391889	0.0931142	-0.0279945	-0.0396288	0.0223723	0.136189	0.0153536	-0.00645598	0.421923	4.25914e-05	0.000441441	-0.00105528	-0.000573491	-0.000184676	-0.000521638	0.00068146	0.000713137	0.00141365	0.00177808	0.000443785	0.000547296	0.000134439	0.00171902	0.000711087	0.000150054	-0.000925077	-0.00313329	-0.00313329	-0.0190275	-0.0277433	-0.0277433	-0.0385619	-0.117108	0.0508189	-0.0128673	-0.0452096	-0.0452096	-0.0983154	0.148632	-0.0454188	-0.0454188
-2.5	0.0813014	0.14101	-0.304427	-0.466219	-0.289629	-0.0757668	0.325374	0.587445	0.146368	0.313393	-0.167118	0.118074	0.142184	0.386283	0.0166285	0.0701791	-0.0930071	-0.000296884	-0.000876902	-0.000400023	-0.00031135	-0.0013614	-0.00171819	0.000726476	0.001051	-0.0029662	-0.000407218	-0.00114378	-0.000277088	0.000290081	-0.00032694	-0.000604589	0.000238032	-0.00196291	-0.061807	-0.061807	0.181246	-0.0194782	-0.0194782	-0.0275263	-0.181637	-0.145068	-0.053438	-0.0278271	-0.0278271	-0.13229	0.230299	0.0162822	0.0162822
2.5	-0.0661388	-0.252056	-0.682643	-0.34717	-0.435716	-0.569135	0.260636	0.707161	-0.644495	0.114804	-0.425291	-0.0995408	-0.0252647	0.0301021	-0.238674	0.100518	-0.58665	0.00025384	-0.00130132	-0.00201027	0.000526487	-0.000369808	-0.00130025	0.000139256	-0.000224761	-0.00129931	-0.00134526	-0.00093005	-0.000457019	-0.000468217	-0.00165856	-0.000798063	0.000214321	-0.00109475	-0.0082511	-0.0082511	1.31067	0.110036	0.110036	0.811685	0.96487	0.0751707	0.0472343	0.105718	0.105718	0.141733	0.324438	0.0713646	0.0713646
7.5	-0.173287	-0.691647	-1.43511	-0.20339	-0.410335	-1.00611	0.0763389	0.275305	-0.759037	-0.582166	-0.820849	-0.166154	-0.274719	-0.400104	-0.400248	0.00250744	-0.754606	-0.000385525	-0.000781852	-0.00255433	0.000915662	0.00110103	-0.000630037	-0.00227395	-0.00234843	0.000796972	-0.00211941	-0.000721319	0.000147745	-0.00148765	-0.000989103	-0.000409331	-0.000826659	-0.000284268	0.980301	0.980301	4.87236	0.911417	0.911417	3.61176	5.08918	1.75839	0.993343	0.846214	0.846214	1.04694	1.38938	0.720939	0.720939
12.5	-0.279281	-0.77539	-1.98632	0.0155994	-0.111192	-1.03281	-0.754992	-0.464249	-0.561862	-1.08598	-0.994126	-0.202708	-0.383596	-0.703696	-0.67932	-0.226314	-0.658308	-0.00103593	-0.000298006	-0.000384002	0.000271903	0.000831473	8.22037e-05	-0.0019006	-0.0026687	0.000325049	-0.0012106	-0.000619411	-0.000620315	0.00034001	-0.00127754	-0.0014951	-0.000771361	0.000819508	3.52075	3.52075	9.73805	2.70185	2.70185	7.38933	10.4209	4.79773	2.44943	2.50862	2.50862	3.70278	4.49314	2.53198	2.53198
17.5	-0.420821	-0.605995	-1.8505	0.329432	0.437923	-0.65436	-0.416071	-0.995371	-0.289131	-1.18331	-1.00737	-0.381168	-0.187862	-0.81863	-0.821157	-0.377396	-0.46439	-0.000130767	0.00087363	0.000992637	0.00119692	0.00175961	0.00161526	0.00409579	-0.000180767	-9.44803e-05	0.000177107	0.00040975	-0.000148281	0.00166446	0.000493669	0.000586959	-0.000241183	0.000718946	6.69582	6.69582	13.2485	4.71409	4.71409	9.9677	13.3655	7.2396	3.26036	4.53887	4.53887	6.41519	8.36564	4.67558	4.67558
22.5	-0.449732	-0.279812	-1.32132	0.569464	0.633942	-0.50598	1.00036	-0.68193	-0.578327	-1.05804	-0.7985	-0.327957	0.387513	-0.585352	-0.493245	-0.512057	-0.164465	0.000755075	0.00187583	0.00135664	0.00113139	0.000354061	-0.000117288	0.00334674	0.00178281	-0.000909497	0.000420395	0.000810886	0.000131402	0.00127533	0.00119986	0.0016794	-0.000717289	0.00122958	9.30245	9.30245	14.4344	6.08852	6.08852	10.6687	13.0841	8.38471	3.21174	6.08675	6.08675	6.96736	11.2201	6.24478	6.24478
27.5	-0.0720509	0.135928	-1.01387	0.680563	0.429476	-0.461596	1.29283	-0.0012071	-0.95253	-1.00293	-0.633731	-0.220796	0.610726	-0.176259	-0.0301921	-0.23499	0.182765	0.000954777	0.000543499	0.000498385	-0.000121132	-0.00113762	-0.00011453	-0.000999811	0.00158106	-0.00102512	-9.21449e-05	-0.000122996	0.000160709	-4.23667e-05	0.00100471	0.000839521	0.00214859	0.000253279	10.9007	10.9007	13.6368	6.58696	6.58696	10.0208	10.6785	8.73449	2.85428	6.69651	6.69651	6.20703	12.7118	7.05451	7.05451
32.5	0.168862	0.182229	-1.12854	0.70544	0.306089	-0.186468	0.705276	0.220248	-0.610374	-0.964152	-0.676571	-0.153518	0.433357	0.230316	0.283974	0.283396	-0.249014	0.000203609	-0.000725048	-0.00034197	-0.000130211	-0.000503424	0.00167735	-0.00204042	0.000412062	0.00260661	0.000329104	-6.83557e-05	0.000658018	-0.000815023	0.00190944	0.00131967	0.00174353	-0.00212514	11.1034	11.1034	11.6844	6.45586	6.45586	9.07508	8.08596	8.21107	2.62762	6.44738	6.44738	5.25624	12.7862	7.36285	7.36285
37.5	0.0686905	-0.11817	-1.10716	0.681758	0.0737521	-0.133965	-0.0504827	0.18593	-0.1751	-0.469948	-0.415545	-0.110781	0.205488	0.444095	0.2794	0.546821	-0.674998	-0.000373864	-0.000935163	0.00025045	-0.00031724	-0.00108111	-0.000627086	-0.00286241	-0.000386489	0.000869318	0.00311876	0.00187417	0.000299404	-0.000445149	2.22171e-05	-0.000642018	0.000686694	-0.000500007	9.4796	9.4796	9.78722	6.00718	6.00718	8.20771	6.60936	6.71086	2.43363	5.66223	5.66223	4.55113	11.8345	7.0483	7.0483
42.5	0.198966	-0.129694	-1.13638	0.523633	-0.316372	-0.31675	-0.716207	0.0470001	0.185193	0.372496	-0.0125251	-0.0793931	-0.0901705	0.577789	0.265182	0.809206	-0.612101	0.00155466	0.00107022	-0.000536495	-0.00068148	-0.00149425	-0.00118268	-0.00127216	-0.000508013	0.00131402	0.00240271	0.000897765	-0.000656567	-0.00115478	0.000475085	0.00018097	0.0006341	0.000812205	6.50495	6.50495	8.39799	5.28153	5.28153	7.11688	6.00824	4.58801	1.917	4.42168	4.42168	3.67221	9.74821	5.92843	5.92843
47.5	0.380145	-0.0132157	-1.09255	0.426724	-0.713118	-0.617532	-0.576388	-0.154194	0.764211	0.707129	-0.0294415	-0.106881	-0.351618	0.729989	0.403054	0.871868	-0.328142	-0.000448186	-0.00027381	0.00113527	0.000405238	-0.000858102	-0.000151467	0.00150502	-0.000684255	0.00225043	-0.000386095	-0.000996493	-0.000321867	-0.000688541	0.000112307	0.000340146	-0.00124911	0.000723816	3.58456	3.58456	6.73596	4.29472	4.29472	5.50331	5.64027	2.59428	1.18631	2.80592	2.80592	2.32496	6.85218	4.6012	4.6012
52.5	0.0699533	-0.263921	-0.730509	0.710979	-0.834121	-0.595329	-0.0597993	-0.229837	0.877228	0.487599	-0.292768	-0.254437	-0.445533	0.471997	0.237854	0.363482	-0.0319639	-0.00133721	-0.00115001	0.000980476	0.000928552	-0.000190206	0.000424868	0.00164044	0.000370894	-0.00123255	-0.000983599	-0.000785425	5.29705e-06	-0.00035316	-0.00167456	-0.00143849	-0.00196095	0.000440218	1.46124	1.46124	4.63732	3.18214	3.18214	3.37502	4.77049	1.45515	0.415067	1.21562	1.21562	0.893629	4.32841	3.34507	3.34507
57.5	-0.0630077	-0.41295	-0.732525	0.796674	-0.880304	-0.554718	0.156121	0.0518538	0.45501	0.194981	-0.467523	-0.25181	-0.653942	-0.0800154	-0.297314	-0.265547	-0.109055	0.000432319	0.000100413	-0.00109147	-0.000246771	-0.000188835	-0.000725335	4.90396e-05	0.00112768	-0.00151499	-0.000795755	-0.000357864	0.000441309	-0.000937237	-0.00132761	-0.0013449	-0.000541784	0.000272559	0.304284	0.304284	2.55447	2.24986	2.24986	1.764	3.46337	1.32365	-0.207639	0.191647	0.191647	0.157929	2.96394	2.23267	2.23267
[truncated: 155 more columns]
