# Supplementary material for: Orexin neurons track temporal features of blood glucose in behaving mice
Source: Nat Neurosci. 2024 May 21;27(7):1299–308. doi: 10.1038/s41593-024-01648-w (PMC11239495; doi:10.1038/s41593-024-01648-w)
Supplement: Supplementary file 4 — Statistical source data. [file 41593_2024_1648_MOESM4_ESM.xlsx]

## Sheet: Fig3A
Time(min)	Cell 1	Cell 2	Cell 3	Cell 4	Cell 5	Cell 6	Cell 7	Cell 8	Cell 9	Cell 10	Cell 11	Cell 12	Cell 13	Cell 14	Cell 15	Cell 16	Cell 17	Cell 18	Cell 19	Cell 20	Cell 21	Cell 22	Cell 23	Cell 24	Cell 25	Cell 26	Cell 27	Cell 28	Cell 29	Cell 30	Cell 31	Cell 32	Cell 33	Cell 34	Cell 35	Cell 36	Cell 37	Cell 38	Cell 39	Cell 40	Cell 41	Cell 42	Cell 43	Cell 44	Cell 45	Cell 46	Cell 47	Cell 48	Cell 49
0.0166667	2.69287	3.28651	2.13062	2.84483	5.0942	3.67629	0.129359	3.90745	2.48004	0.857185	0.558046	0.0374688	-0.0941938	4.78131	2.30827	7.22242	2.6267	2.12863	2.99732	3.65849	-0.728822	3.47649	1.98171	2.80726	3.03188	0.407042	2.40043	4.11555	6.80792	3.7972	3.79811	0.871573	1.41971	1.07072	2.05663	4.1343	6.05232	3.03896	1.18573	0.922394	2.1505	3.77962	5.08243	1.01333	2.4089	3.35153	3.03609	3.00425	2.5932
0.0197523	2.67339	3.15211	2.05426	2.75443	4.95612	3.63705	0.0509563	3.76642	2.15347	0.811788	0.528789	0.0811943	-0.121239	4.42702	2.26045	7.04862	2.58926	2.05229	2.86239	3.62081	-0.533278	3.41914	1.95621	2.70934	2.92547	0.459046	2.39512	4.15908	6.51601	3.78301	3.72775	1.063	1.44281	1.05375	2.02113	4.06624	5.85777	2.99665	1.13727	1.00191	2.29355	3.75231	4.76621	1.01014	2.20122	3.3959	3.05576	2.83377	2.41705
0.0228379	2.64976	3.01671	1.97284	2.65946	4.79984	3.59579	-0.0283091	3.62138	1.83234	0.771812	0.500093	0.124598	-0.148846	4.06267	2.20783	6.86409	2.54654	1.97091	2.72035	3.57629	-0.352753	3.35874	1.92562	2.6023	2.81779	0.507893	2.38481	4.19275	6.21643	3.76604	3.65169	1.24694	1.4602	1.03044	1.97871	3.98425	5.65729	2.94607	1.08367	1.07581	2.42685	3.70984	4.45147	0.999409	1.98993	3.42605	3.07819	2.65562	2.23447
0.0259235	2.62172	2.88223	1.88751	2.56093	4.62715	3.55277	-0.107165	3.47383	1.52103	0.738335	0.472381	0.167016	-0.176783	3.6925	2.15097	6.67125	2.49874	1.88509	2.57366	3.52497	-0.191076	3.29578	1.8902	2.48756	2.71007	0.55231	2.36926	4.21496	5.91382	3.74544	3.57082	1.41974	1.47163	1.00075	1.92971	3.88841	5.45475	2.88827	1.02575	1.14234	2.54768	3.65174	4.14332	0.981676	1.77824	3.44091	3.10304	2.47211	2.04841
0.0290091	2.5891	2.75063	1.79945	2.46	4.44027	3.50831	-0.184244	3.3253	1.22379	0.712202	0.446009	0.207817	-0.204746	3.32127	2.09047	6.47305	2.44607	1.79566	2.42518	3.46714	-0.0516674	3.23078	1.85034	2.36664	2.6034	0.591118	2.34832	4.22434	5.61296	3.72058	3.48626	1.57803	1.47689	0.964903	1.87465	3.77898	5.25312	2.82439	0.964434	1.19984	2.65364	3.57797	3.84678	0.957507	1.56932	3.43997	3.13025	2.28544	1.86208
0.0320947	2.55178	2.62349	1.70997	2.35777	4.242	3.46283	-0.258327	3.17725	0.943959	0.693947	0.421272	0.246427	-0.232386	2.95346	2.02707	6.27232	2.38892	1.70352	2.2776	3.40314	0.0628295	3.1643	1.80649	2.24127	2.49898	0.62328	2.32198	4.21971	5.31842	3.69068	3.39907	1.71862	1.47613	0.923269	1.81418	3.65673	5.05594	2.7558	0.900787	1.24679	2.74265	3.48895	3.56632	0.927823	1.36633	3.4232	3.15926	2.09804	1.67856
0.0351803	2.50985	2.50251	1.62038	2.25538	4.03537	3.41665	-0.328178	3.03114	0.684607	0.683763	0.398419	0.282343	-0.259528	2.59378	1.96158	6.07229	2.32772	1.60961	2.13396	3.33354	0.150258	3.09686	1.75937	2.11328	2.39788	0.648059	2.29037	4.20056	5.03462	3.65531	3.31045	1.83904	1.46947	0.876358	1.74916	3.52276	4.86667	2.68399	0.835956	1.28184	2.81328	3.38543	3.30624	0.893653	1.17215	3.39084	3.18959	1.91223	1.50115
0.038266	2.46344	2.38907	1.53201	2.15393	3.82375	3.37013	-0.392706	2.8883	0.447922	0.681577	0.377618	0.315109	-0.285855	2.24658	1.89485	5.87584	2.26305	1.5149	1.99705	3.25889	0.209406	3.02895	1.70962	1.98463	2.30105	0.66494	2.25372	4.16662	4.76544	3.61385	3.22153	1.93712	1.45731	0.824912	1.68047	3.37867	4.68789	2.61057	0.771085	1.3041	2.86457	3.26858	3.07011	0.856222	0.989484	3.3438	3.22065	1.73035	1.33289
0.0413516	2.41286	2.28427	1.44614	2.05443	3.61079	3.32376	-0.450953	2.74994	0.235586	0.686916	0.358967	0.344407	-0.311143	1.91588	1.82771	5.6862	2.19536	1.42028	1.86955	3.17996	0.239584	2.96113	1.65793	1.85714	2.20947	0.673542	2.21238	4.11799	4.51444	3.56604	3.13347	2.01133	1.44022	0.769787	1.60913	3.22613	4.52245	2.5373	0.707375	1.31271	2.89602	3.13997	2.86086	0.816925	0.820628	3.28328	3.25165	1.55452	1.17683
0.0444372	2.35852	2.18908	1.36397	1.95788	3.40005	3.2779	-0.502179	2.61719	0.0484754	0.69905	0.342505	0.369983	-0.335152	1.60555	1.76108	5.50598	2.12535	1.32679	1.754	3.09753	0.240843	2.89385	1.60519	1.73271	2.12387	0.673898	2.16682	4.05518	4.28439	3.51162	3.04731	2.06083	1.41881	0.712012	1.53618	3.06727	4.3724	2.46555	0.645964	1.30727	2.90774	3.00125	2.68074	0.777197	0.667504	3.2109	3.28162	1.38679	1.03566
0.0475228	2.30098	2.10411	1.2866	1.86509	3.19513	3.23299	-0.545775	2.49096	-0.113236	0.716859	0.328223	0.391694	-0.357658	1.31881	1.69578	5.33786	2.05363	1.23533	1.65261	3.01246	0.214118	2.82748	1.55216	1.61304	2.0451	0.666212	2.11759	3.97916	4.07758	3.45067	2.96405	2.08524	1.39388	0.652638	1.46268	2.90453	4.23903	2.39693	0.587957	1.28771	2.9003	2.8547	2.53117	0.738414	0.531662	3.12859	3.30978	1.229	0.911637
0.0506084	2.24089	2.02965	1.21497	1.77679	2.9995	3.18938	-0.581362	2.37208	-0.25016	0.739029	0.316007	0.409521	-0.378466	1.05856	1.63264	5.18378	1.98088	1.14683	1.56705	2.92565	0.161109	2.76239	1.49961	1.49969	1.9736	0.65102	2.0653	3.89119	3.89549	3.38344	2.88448	2.08508	1.36618	0.592808	1.38968	2.74029	4.12343	2.33277	0.534281	1.25421	2.87485	2.70242	2.41283	0.701814	0.414062	3.03865	3.33495	1.08267	0.806881
0.053694	2.17902	1.96584	1.14987	1.69357	2.81634	3.14745	-0.608827	2.26108	-0.363364	0.764034	0.305716	0.423507	-0.397401	0.826843	1.57234	5.04574	1.90775	1.062	1.49869	2.83803	0.0839332	2.69894	1.44839	1.39408	1.90988	0.629124	2.01064	3.79285	3.73869	3.31017	2.8093	2.06126	1.33661	0.533705	1.31819	2.5772	4.02563	2.27414	0.485764	1.20734	2.83303	2.54693	2.32557	0.6688	0.315276	2.94336	3.3562	0.948957	0.722617
0.0567796	2.11622	1.9124	1.09186	1.61588	2.64858	3.10753	-0.628171	2.15843	-0.454726	0.790148	0.297173	0.433818	-0.414258	0.625118	1.51552	4.92489	1.83496	0.98156	1.44848	2.75048	-0.014634	2.63737	1.39924	1.29723	1.85417	0.601554	1.95433	3.68589	3.60722	3.23154	2.73902	2.01538	1.30606	0.476502	1.24917	2.4178	3.94519	2.22201	0.443073	1.14775	2.77677	2.39058	2.26835	0.640386	0.235344	2.84533	3.37241	0.828879	0.65981
0.0598653	2.05341	1.8689	1.04137	1.54398	2.49862	3.06985	-0.639722	2.06434	-0.52655	0.815617	0.290129	0.440708	-0.428897	0.454521	1.4627	4.82202	1.76308	0.90607	1.41662	2.66392	-0.131209	2.57791	1.35279	1.20999	1.80669	0.569453	1.89711	3.57255	3.50026	3.14844	2.67393	1.94966	1.27531	0.422289	1.18345	2.26471	3.88127	2.17689	0.406683	1.0766	2.70842	2.23594	2.23943	0.617495	0.17387	2.74694	3.3824	0.722948	0.618932
0.0629509	1.99154	1.83464	0.998533	1.47807	2.36836	3.03467	-0.643967	1.97888	-0.581294	0.838746	0.284342	0.444482	-0.441152	0.315061	1.41426	4.73751	1.6928	0.835965	1.40294	2.57916	-0.262332	2.52071	1.30964	1.13288	1.76739	0.534142	1.83971	3.45494	3.4163	3.06169	2.61418	1.86667	1.24522	0.372096	1.12175	2.1202	3.83187	2.1392	0.376844	0.995322	2.6305	2.08524	2.23643	0.600755	0.129961	2.65092	3.38527	0.63146	0.599646
0.0660365	1.93156	1.80878	0.963339	1.41816	2.25923	3.00214	-0.64156	1.90196	-0.622053	0.857722	0.279601	0.445565	-0.450931	0.206479	1.37045	4.67097	1.62467	0.771595	1.40658	2.49703	-0.404106	2.46593	1.27034	1.06604	1.73615	0.497035	1.78284	3.33524	3.35342	2.97245	2.55973	1.76941	1.21641	0.326806	1.06462	1.98653	3.79516	2.1088	0.353581	0.905389	2.54579	1.9408	2.2563	0.590786	0.102413	2.55933	3.37984	0.554281	0.601233
0.0691221	1.87444	1.79025	0.935562	1.36413	2.17201	2.97234	-0.633346	1.83331	-0.651842	0.870927	0.27565	0.44435	-0.458118	0.12749	1.33139	4.62171	1.55922	0.71315	1.42646	2.41822	-0.552355	2.41361	1.23521	1.00948	1.71263	0.459488	1.72713	3.21574	3.30893	2.88194	2.51035	1.66111	1.18955	0.28719	1.01253	1.86531	3.7683	2.08552	0.336764	0.808574	2.45691	1.80461	2.29558	0.587614	0.0895384	2.47451	3.36532	0.491012	0.622245
0.0722077	1.8211	1.77794	0.914776	1.3157	2.10693	2.94533	-0.620342	1.77255	-0.673554	0.87713	0.272272	0.441282	-0.462648	0.076448	1.29705	4.58826	1.49696	0.660739	1.46064	2.34335	-0.703163	2.36379	1.20458	0.96267	1.69646	0.423091	1.6732	3.09856	3.27989	2.79156	2.46563	1.54533	1.165	0.253822	0.965706	1.75819	3.74855	2.06874	0.326024	0.706626	2.36675	1.6784	2.3504	0.591128	0.0895075	2.39828	3.34096	0.441063	0.661059
0.0752933	1.77237	1.77064	0.900403	1.27258	2.06358	2.92109	-0.603548	1.71923	-0.690353	0.875177	0.269294	0.436852	-0.46448	0.0513249	1.26726	4.56897	1.43822	0.614216	1.50713	2.27293	-0.852626	2.31653	1.1786	0.924989	1.68703	0.389143	1.62155	2.98574	3.2631	2.7027	2.42509	1.42553	1.14315	0.227083	0.924269	1.66608	3.73274	2.05769	0.32078	0.601663	2.27782	1.56363	2.41674	0.600914	0.100295	2.33218	3.30613	0.403411	0.715106
0.0783789	1.72906	1.76721	0.891713	1.23434	2.04107	2.89955	-0.584167	1.67276	-0.704964	0.86426	0.26662	0.431544	-0.463537	0.0492543	1.24175	4.56171	1.3834	0.573464	1.5634	2.20745	-0.997059	2.2718	1.15739	0.895475	1.68371	0.358957	1.57265	2.87901	3.25517	2.61671	2.3881	1.30525	1.12417	0.20714	0.888162	1.58934	3.71773	2.05119	0.320339	0.495581	2.19259	1.46136	2.49027	0.61627	0.119651	2.27738	3.26035	0.37687	0.781804
0.0814645	1.69172	1.76641	0.887904	1.20045	2.03785	2.88056	-0.563337	1.63245	-0.719781	0.844059	0.264153	0.425827	-0.459959	0.0671015	1.22013	4.56409	1.33285	0.538347	1.62662	2.14719	-1.13273	2.22961	1.14082	0.873008	1.68578	0.33356	1.52679	2.77985	3.25285	2.535	2.35397	1.18778	1.10803	0.193965	0.857186	1.5283	3.70047	2.04812	0.323824	0.390402	2.11316	1.3724	2.56704	0.636424	0.14541	2.23464	3.20348	0.360085	0.858123
0.0845502	1.66088	1.76717	0.888038	1.17039	2.05204	2.86394	-0.542223	1.59764	-0.737081	0.814508	0.26185	0.420147	-0.453725	0.101609	1.20186	4.57348	1.2867	0.508378	1.694	2.09231	-1.25674	2.18995	1.12878	0.856248	1.69232	0.313863	1.48421	2.6894	3.2529	2.45885	2.32197	1.07637	1.09467	0.187341	0.831037	1.48239	3.67828	2.04715	0.330294	0.288173	2.04137	1.29708	2.64294	0.660184	0.175283	2.2043	3.13555	0.35157	0.940865
0.0876358	1.63688	1.76842	0.891212	1.14356	2.08139	2.84948	-0.521954	1.5676	-0.75827	0.775925	0.25982	0.414896	-0.44503	0.149062	1.18643	4.58702	1.24518	0.483309	1.76252	2.04295	-1.36642	2.15275	1.12097	0.843905	1.70248	0.300577	1.44505	2.60851	3.25223	2.38946	2.29132	0.97368	1.08378	0.186815	0.809243	1.45076	3.64853	2.04676	0.338679	0.190736	1.97867	1.23547	2.71433	0.686347	0.207252	2.18636	3.05679	0.34978	1.02658
0.0907214	1.6198	1.76931	0.896433	1.1194	2.12324	2.83694	-0.503558	1.54162	-0.784711	0.729131	0.25815	0.410439	-0.433982	0.205834	1.17318	4.60205	1.20841	0.462598	1.82928	1.99913	-1.45957	2.11804	1.11714	0.83449	1.71521	0.294118	1.40935	2.53772	3.24832	2.32778	2.26131	0.882198	1.07499	0.191795	0.791339	1.43168	3.60949	2.04567	0.347961	0.0997376	1.92608	1.1873	2.77779	0.713608	0.239275	2.18037	2.96777	0.353079	1.11187
0.093807	1.60966	1.76908	0.902803	1.09733	2.17495	2.82599	-0.48796	1.51895	-0.816813	0.675205	0.257056	0.407078	-0.420824	0.268117	1.16148	4.61586	1.17636	0.44576	1.89148	1.96075	-1.53447	2.0858	1.11693	0.82662	1.72951	0.294637	1.37705	2.47721	3.23897	2.27468	2.23127	0.803897	1.06786	0.201513	0.776688	1.4237	3.55945	2.04249	0.357097	0.0168331	1.88428	1.15188	2.83059	0.740501	0.269727	2.18551	2.86927	0.359872	1.19349
0.0968926	1.60622	1.76716	0.909462	1.07684	2.23368	2.81643	-0.475902	1.49894	-0.854893	0.615665	0.256768	0.405054	-0.405807	0.332309	1.15066	4.62581	1.14905	0.432389	1.94653	1.92764	-1.59009	2.05605	1.11986	0.818858	1.7444	0.301952	1.34801	2.42668	3.22256	2.23079	2.20062	0.74024	1.06188	0.215074	0.764717	1.42474	3.4978	2.03595	0.365093	-0.05659	1.85347	1.12833	2.87035	0.765701	0.297082	2.20063	2.76238	0.368655	1.2682
0.0999782	1.60904	1.7632	0.91562	1.05741	2.29659	2.80795	-0.468031	1.48098	-0.898404	0.552196	0.257579	0.404578	-0.389288	0.394911	1.14014	4.62968	1.12636	0.42199	1.99224	1.89954	-1.62576	2.02873	1.12553	0.810162	1.75889	0.315728	1.32202	2.38577	3.19796	2.19641	2.1689	0.692193	1.05643	0.231487	0.754775	1.43218	3.42452	2.02506	0.371021	-0.119462	1.83346	1.11552	2.89532	0.787812	0.320254	2.22437	2.64836	0.378011	1.33317
0.103064	1.61751	1.75703	0.920637	1.03854	2.36094	2.80027	-0.464812	1.46447	-0.946669	0.486762	0.25979	0.405777	-0.371564	0.45271	1.12927	4.62548	1.10822	0.414119	2.02658	1.87617	-1.64143	2.00395	1.1334	0.799331	1.77203	0.335413	1.29882	2.35377	3.1647	2.17165	2.1358	0.660214	1.05097	0.249747	0.746222	1.44356	3.33998	2.00893	0.374128	-0.170717	1.82373	1.11225	2.90435	0.805714	0.338394	2.25502	2.5286	0.38658	1.38584
0.106149	1.63088	1.74853	0.92395	1.01993	2.42429	2.79315	-0.466509	1.44891	-0.998507	0.421522	0.263813	0.408719	-0.353052	0.502893	1.11754	4.6118	1.09448	0.408384	2.04819	1.85723	-1.63735	1.9817	1.14302	0.785594	1.7828	0.360129	1.27807	2.32955	3.12281	2.15636	2.10105	0.644202	1.04491	0.268803	0.738514	1.45618	3.24588	1.98701	0.37377	-0.209757	1.82345	1.11702	2.89711	0.818411	0.35101	2.29082	2.40505	0.393309	1.42417
0.109235	1.64829	1.73788	0.925215	1.00118	2.48442	2.78642	-0.473166	1.43392	-1.0523	0.358588	0.269956	0.413412	-0.334209	0.54286	1.10455	4.58717	1.08488	0.404442	2.05612	1.84228	-1.61442	1.9619	1.15394	0.768452	1.79052	0.388915	1.25945	2.31215	3.07284	2.15002	2.06469	0.643646	1.03777	0.28763	0.731102	1.46724	3.1438	1.95903	0.369487	-0.236286	1.8315	1.12839	2.87351	0.824993	0.35787	2.32996	2.27947	0.397277	1.44633
0.112321	1.66873	1.72537	0.924187	0.98208	2.53941	2.7799	-0.484722	1.41911	-1.10628	0.300201	0.278576	0.41991	-0.315501	0.570539	1.08993	4.55133	1.07918	0.401977	2.04981	1.8309	-1.57375	1.94465	1.16574	0.747486	1.79443	0.420636	1.24265	2.30037	3.01596	2.15199	2.02682	0.65757	1.02911	0.305256	0.723537	1.47437	3.03664	1.92486	0.360997	-0.250061	1.84659	1.14489	2.83434	0.82505	0.359152	2.37051	2.15388	0.397751	1.45122
0.115406	1.69103	1.7114	0.920767	0.962456	2.58771	2.77347	-0.500872	1.40427	-1.15864	0.248229	0.29001	0.428119	-0.297337	0.584517	1.07345	4.50398	1.0771	0.400824	2.02933	1.82271	-1.5169	1.92987	1.178	0.722746	1.7939	0.454082	1.22726	2.29287	2.95367	2.16131	1.98771	0.684634	1.01859	0.320803	0.715469	1.47506	2.92698	1.88496	0.348216	-0.251245	1.8672	1.16513	2.7809	0.81823	0.355285	2.41062	2.0302	0.394294	1.43818
0.118492	1.71411	1.69646	0.915041	0.942161	2.62826	2.76704	-0.521189	1.3892	-1.20747	0.204734	0.30451	0.437925	-0.28024	0.583686	1.05503	4.4454	1.07837	0.400781	1.99496	1.8172	-1.44555	1.91748	1.19028	0.694441	1.78853	0.488008	1.21298	2.28846	2.88778	2.17684	1.94777	0.723119	1.006	0.333552	0.706628	1.46711	2.81874	1.83985	0.331265	-0.240326	1.89186	1.18771	2.71463	0.804448	0.346905	2.44863	1.91065	0.386701	1.40725
0.121578	1.73683	1.6811	0.907211	0.921161	2.66031	2.76061	-0.545139	1.37381	-1.25084	0.171201	0.322282	0.449219	-0.264635	0.567511	1.03463	4.37648	1.08263	0.401772	1.94784	1.81402	-1.36173	1.90742	1.20224	0.663116	1.77803	0.521192	1.19947	2.28602	2.82039	2.19729	1.90752	0.771056	0.991263	0.34284	0.696819	1.44884	2.71493	1.79035	0.31042	-0.217974	1.91903	1.21145	2.63773	0.784145	0.334838	2.48298	1.7972	0.374959	1.35859
0.124663	1.75797	1.66598	0.897572	0.899459	2.68364	2.75422	-0.572006	1.35805	-1.28699	0.148961	0.343461	0.461863	-0.250959	0.536141	1.01239	4.29841	1.08956	0.403739	1.88921	1.81272	-1.26755	1.89957	1.21372	0.629417	1.76225	0.552413	1.18649	2.28451	2.75368	2.2212	1.86755	0.826384	0.974374	0.348276	0.685984	1.41893	2.6197	1.73754	0.286144	-0.184938	1.94719	1.23533	2.5524	0.757711	0.320046	2.5123	1.69197	0.359211	1.2933
0.127749	1.77647	1.65157	0.886562	0.877097	2.69836	2.74789	-0.601026	1.34192	-1.31434	0.138907	0.368055	0.475709	-0.23954	0.489976	0.988538	4.21285	1.09878	0.406685	1.82075	1.81285	-1.16505	1.8937	1.22436	0.594391	1.74129	0.580672	1.17378	2.28306	2.68993	2.24702	1.82853	0.886953	0.955595	0.349605	0.674152	1.37657	2.5365	1.68269	0.259037	-0.14238	1.97506	1.25852	2.46113	0.726063	0.303626	2.53557	1.59658	0.339957	1.21264
0.130834	1.79131	1.63849	0.874646	0.854153	2.70488	2.7417	-0.631393	1.32554	-1.33169	0.141588	0.396036	0.490589	-0.230747	0.43005	0.963392	4.12175	1.10984	0.410572	1.74441	1.8141	-1.05636	1.88963	1.23395	0.559167	1.71535	0.604994	1.16119	2.28101	2.63124	2.27319	1.79119	0.950632	0.93515	0.346743	0.661403	1.3213	2.46845	1.62722	0.229842	-0.0916631	2.00138	1.28029	2.36649	0.690279	0.286686	2.55195	1.51278	0.317643	1.11848
0.13392	1.80166	1.62724	0.862368	0.83081	2.70405	2.73585	-0.662265	1.30905	-1.33813	0.157065	0.42719	0.506348	-0.2248	0.357791	0.937349	4.02724	1.12239	0.415516	1.66229	1.81608	-0.943771	1.88705	1.24228	0.524962	1.68481	0.624677	1.14858	2.27786	2.5795	2.29812	1.7562	1.01526	0.913509	0.33981	0.647902	1.25346	2.41852	1.57256	0.19935	-0.034155	2.02513	1.30024	2.27088	0.651461	0.270322	2.56101	1.44175	0.293211	1.01292
0.137006	1.80674	1.61831	0.850288	0.807238	2.69676	2.73042	-0.692842	1.29256	-1.33304	0.18497	0.461251	0.522815	-0.221823	0.27498	0.910884	3.93182	1.13599	0.421504	1.57659	1.81842	-0.829278	1.88565	1.24928	0.493072	1.65032	0.63912	1.13587	2.27339	2.53647	2.32041	1.72426	1.07893	0.891185	0.329084	0.63385	1.1739	2.38913	1.52028	0.168447	0.0284438	2.04554	1.3181	2.17684	0.611059	0.255456	2.56248	1.38475	0.267315	0.898308
0.140091	1.80604	1.61195	0.838948	0.783614	2.68422	2.72555	-0.722314	1.27632	-1.31631	0.224586	0.497821	0.539818	-0.221968	0.183599	0.884494	3.83776	1.1502	0.428626	1.48955	1.82087	-0.714778	1.88503	1.25472	0.464813	1.61261	0.647961	1.123	2.26746	2.50339	2.33865	1.69597	1.13978	0.868818	0.315004	0.619532	1.08377	2.38178	1.47185	0.138007	0.0946835	2.06199	1.33374	2.08664	0.570524	0.243078	2.55645	1.34246	0.241031	0.777141
0.143177	1.79923	1.60854	0.82888	0.760124	2.66758	2.72143	-0.74989	1.26053	-1.28821	0.274634	0.536396	0.557197	-0.225121	0.0861245	0.858749	3.74747	1.16465	0.436911	1.4035	1.82308	-0.60202	1.88482	1.25855	0.441454	1.57258	0.651167	1.10999	2.26029	2.48108	2.35162	1.67189	1.19639	0.847027	0.298148	0.605206	0.984804	2.39726	1.42871	0.108915	0.162625	2.07421	1.34727	2.00219	0.531483	0.233826	2.54326	1.31537	0.215233	0.652084
0.146262	1.78609	1.60808	0.820542	0.736927	2.64816	2.71811	-0.774928	1.24538	-1.24929	0.333674	0.5764	0.574778	-0.231191	-0.0149697	0.834177	3.66312	1.17889	0.446353	1.32034	1.82487	-0.492817	1.8845	1.26062	0.424087	1.53125	0.648752	1.09691	2.25208	2.46997	2.35834	1.65238	1.24733	0.826511	0.2792	0.59114	0.879229	2.4357	1.39206	0.0819684	0.230717	2.08207	1.35887	1.92523	0.495263	0.228258	2.52348	1.30342	0.1909	0.525719
0.149348	1.76679	1.61064	0.814312	0.714244	2.62711	2.71566	-0.796897	1.2311	-1.20058	0.399832	0.617126	0.592428	-0.239878	-0.117192	0.811296	3.58679	1.19257	0.456913	1.24205	1.82597	-0.38865	1.88364	1.26082	0.413713	1.4897	0.641075	1.08384	2.24328	2.46993	2.35805	1.63776	1.29176	0.807916	0.258952	0.577577	0.769487	2.49635	1.36289	0.0579375	0.297094	2.0857	1.36893	1.85701	0.46324	0.226682	2.49793	1.3064	0.168958	0.400625
0.152434	1.74158	1.61605	0.810493	0.692226	2.60556	2.71416	-0.815334	1.21785	-1.14332	0.471098	0.657874	0.609924	-0.250878	-0.217819	0.790561	3.52025	1.2052	0.468428	1.1701	1.82616	-0.290714	1.8817	1.25903	0.411049	1.44906	0.628628	1.07087	2.2343	2.48044	2.35019	1.62811	1.32896	0.791886	0.238152	0.56475	0.658331	2.57746	1.34201	0.0373873	0.36024	2.08541	1.37775	1.7986	0.436766	0.229247	2.46753	1.32348	0.150347	0.279267
0.155519	1.71091	1.6241	0.809257	0.671037	2.58442	2.71356	-0.829943	1.20584	-1.07907	0.545278	0.697846	0.62711	-0.26373	-0.314404	0.77241	3.46498	1.21648	0.480757	1.10575	1.82537	-0.200229	1.87831	1.2551	0.416652	1.41046	0.612017	1.05811	2.22556	2.50052	2.33454	1.62339	1.3586	0.778958	0.217663	0.552832	0.548812	2.67652	1.33002	0.0208508	0.418474	2.08164	1.38577	1.75043	0.417012	0.235752	2.43339	1.35384	0.135863	0.163835
0.158605	1.67551	1.63443	0.810701	0.650814	2.56445	2.71379	-0.840542	1.19521	-1.0096	0.620131	0.736283	0.643795	-0.2779	-0.404396	0.757175	3.42196	1.22604	0.493683	1.04998	1.82344	-0.118132	1.87293	1.2489	0.430801	1.37515	0.592074	1.04572	2.2176	2.52866	2.3111	1.62341	1.38067	0.769595	0.198248	0.541987	0.443868	2.79003	1.32703	0.00861031	0.470394	2.07497	1.39328	1.71272	0.404898	0.245931	2.39656	1.39594	0.126087	0.0561757
0.16169	1.63619	1.64664	0.814782	0.631658	2.54607	2.71472	-0.847003	1.18605	-0.936674	0.693374	0.772385	0.659792	-0.292815	-0.485751	0.745115	3.39178	1.23356	0.506854	1.00342	1.82028	-0.0453862	1.86517	1.24033	0.453314	1.3441	0.56961	1.03385	2.21076	2.56315	2.28024	1.62787	1.39541	0.764161	0.180637	0.532261	0.346562	2.91414	1.33312	0.000870951	0.514773	2.06606	1.40082	1.68545	0.401037	0.259102	2.35819	1.44833	0.12153	-0.042101
0.164776	1.59395	1.66024	0.821342	0.613684	2.52957	2.71617	-0.849474	1.17846	-0.862254	0.762897	0.80541	0.674905	-0.307846	-0.556468	0.736352	3.37467	1.23877	0.520006	0.966209	1.81584	0.01743	1.85468	1.22921	0.483942	1.31839	0.545575	1.02257	2.20517	2.60193	2.24249	1.63622	1.4032	0.762843	0.165479	0.523722	0.259592	3.04432	1.34783	-0.00238861	0.550447	2.05547	1.40854	1.66797	0.406039	0.274677	2.31944	1.50899	0.122559	-0.129765
0.167862	1.54993	1.67469	0.830183	0.596986	2.51492	2.71786	-0.848113	1.17249	-0.788186	0.826805	0.834668	0.688903	-0.322361	-0.614853	0.73095	3.37028	1.24148	0.532771	0.938313	1.81008	0.0699532	1.84117	1.21537	0.521934	1.29884	0.5208	1.01202	2.20113	2.64288	2.19871	1.64791	1.40476	0.765672	0.153278	0.516308	0.185547	3.17583	1.3705	-0.00132055	0.576661	2.04388	1.41667	1.65956	0.419777	0.29166	2.28128	1.57601	0.129298	-0.205843
0.170947	1.50526	1.68941	0.84097	0.581535	2.50183	2.71954	-0.843212	1.16815	-0.716186	0.883318	0.859564	0.701595	-0.335721	-0.659693	0.728837	3.37798	1.24153	0.544733	0.919203	1.80309	0.111672	1.8244	1.1987	0.566389	1.28618	0.496262	1.0023	2.19833	2.68368	2.14991	1.66222	1.40095	0.772523	0.14443	0.509917	0.126666	3.3036	1.40029	0.00375001	0.592776	2.03194	1.42541	1.6592	0.442421	0.309124	2.24461	1.64713	0.141773	-0.269882
0.174033	1.46114	1.70378	0.853285	0.567378	2.48995	2.7208	-0.835131	1.16541	-0.64794	0.931098	0.879593	0.712711	-0.34725	-0.69003	0.729855	3.39648	1.23877	0.555417	0.908188	1.7949	0.142649	1.80429	1.17905	0.6161	1.28088	0.472725	0.993459	2.19651	2.722	2.09729	1.67836	1.39265	0.783111	0.139161	0.50448	0.0846833	3.42277	1.43596	0.0124043	0.598517	2.02009	1.43471	1.66574	0.473622	0.32603	2.21019	1.72021	0.159612	-0.321732
0.177119	1.41879	1.71729	0.866717	0.554467	2.47858	2.72133	-0.8243	1.1642	-0.584811	0.969101	0.894371	0.722067	-0.356399	-0.70539	0.733727	3.4243	1.23322	0.564468	0.904444	1.78563	0.162627	1.78085	1.15629	0.669615	1.28318	0.45095	0.985564	2.19517	2.75575	2.04215	1.69552	1.3809	0.797038	0.137557	0.499799	0.0609394	3.52846	1.47621	0.0240548	0.593754	2.0088	1.44439	1.6778	0.51269	0.341337	2.17864	1.79302	0.182556	-0.361431
0.180204	1.37935	1.72937	0.88076	0.54277	2.46709	2.7207	-0.81122	1.16444	-0.528029	0.996647	0.903686	0.729386	-0.362664	-0.705536	0.7401	3.45985	1.22483	0.571459	0.906726	1.77546	0.171952	1.75417	1.13042	0.725393	1.29314	0.431489	0.978666	2.19354	2.78299	1.98603	1.71286	1.36683	0.813676	0.139516	0.495733	0.0562222	3.6163	1.51958	0.0380489	0.578669	1.99826	1.45442	1.69393	0.558968	0.353971	2.15032	1.86345	0.209912	-0.389609
0.18329	1.34386	1.73949	0.894927	0.532246	2.45471	2.71848	-0.796419	1.16597	-0.478238	1.01351	0.907426	0.734517	-0.365551	-0.690786	0.748533	3.50099	1.21375	0.575997	0.913977	1.76455	0.170547	1.72451	1.10128	0.781667	1.31051	0.414876	0.972806	2.19083	2.80206	1.93028	1.72957	1.35132	0.832356	0.144817	0.492135	0.0707208	3.68281	1.56443	0.0536869	0.553792	1.98868	1.46447	1.71285	0.611493	0.36298	2.12541	1.92954	0.240901	-0.407032
0.186375	1.31326	1.74738	0.908745	0.522736	2.44066	2.71436	-0.780394	1.16865	-0.43633	1.01992	0.905663	0.737221	-0.364853	-0.661855	0.758543	3.54547	1.20011	0.577803	0.924865	1.75313	0.15918	1.69218	1.069	0.836698	1.33485	0.401383	0.967946	2.18598	2.81168	1.87637	1.74485	1.3355	0.852243	0.153054	0.488835	0.10392	3.72459	1.60933	0.070216	0.519867	1.98002	1.47416	1.73326	0.669266	0.36744	2.1039	1.98961	0.274695	-0.414519
0.189461	1.28835	1.75252	0.921806	0.514208	2.4243	2.70796	-0.763679	1.17231	-0.402551	1.01629	0.898629	0.737339	-0.360315	-0.61961	0.769605	3.59123	1.18418	0.576643	0.938189	1.74152	0.138161	1.6577	1.03363	0.888732	1.36542	0.391045	0.964119	2.17798	2.81093	1.82566	1.75807	1.32019	0.872492	0.163709	0.485709	0.155074	3.73957	1.65249	0.0869204	0.477773	1.97209	1.48321	1.75388	0.731173	0.366691	2.08559	2.04217	0.310257	-0.413351
0.192547	1.26974	1.75464	0.933654	0.506468	2.40508	2.699	-0.746772	1.17676	-0.376775	1.00366	0.886671	0.734744	-0.351955	-0.565474	0.781177	3.63601	1.1662	0.572398	0.952892	1.73001	0.10843	1.62155	0.995383	0.93618	1.40121	0.383983	0.961288	2.16559	2.79944	1.77942	1.76863	1.30624	0.892171	0.176159	0.482679	0.222571	3.72654	1.69252	0.103054	0.42886	1.96473	1.49121	1.77357	0.795857	0.360095	2.07015	2.086	0.346488	-0.40476
0.195632	1.25786	1.75364	0.943983	0.499379	2.38257	2.68721	-0.730067	1.18178	-0.35894	0.983132	0.870326	0.729369	-0.339847	-0.500842	0.792671	3.67761	1.14655	0.564957	0.967875	1.71893	0.0706075	1.58448	0.954387	0.977424	1.4411	0.380008	0.959441	2.14786	2.77724	1.73875	1.77602	1.29425	0.910312	0.1897	0.479741	0.304549	3.68547	1.72805	0.118008	0.374426	1.95757	1.49776	1.79135	0.862288	0.347358	2.05698	2.12032	0.382304	-0.389947
0.198718	1.25289	1.74937	0.952524	0.492757	2.35663	2.67248	-0.714026	1.18721	-0.348541	0.956212	0.850218	0.721201	-0.324274	-0.427681	0.803566	3.71408	1.12561	0.554473	0.982375	1.70866	0.0258614	1.54717	0.911014	1.01115	1.48372	0.378778	0.958556	2.12366	2.74475	1.70459	1.77998	1.28486	0.926124	0.203576	0.476877	0.398495	3.61708	1.75774	0.131194	0.316038	1.95014	1.5026	1.80657	0.929221	0.328281	2.04543	2.14468	0.416403	-0.370237
0.201803	1.2548	1.74181	0.959121	0.486494	2.32732	2.65471	-0.698963	1.19281	-0.344917	0.924501	0.827062	0.710249	-0.305614	-0.3478	0.813359	3.74384	1.10385	0.541087	0.995698	1.69953	-0.0246656	1.51045	0.865602	1.03633	1.52764	0.379985	0.958604	2.09216	2.70293	1.6776	1.78028	1.27846	0.938704	0.217026	0.474209	0.501593	3.52343	1.78072	0.142157	0.25543	1.94201	1.50546	1.81853	0.995717	0.302981	2.03473	2.15885	0.447796	-0.34696
0.204889	1.26337	1.73107	0.963644	0.480319	2.29496	2.63396	-0.685139	1.19842	-0.347459	0.889762	0.801726	0.696625	-0.28441	-0.263343	0.8216	3.76522	1.08174	0.525125	1.00746	1.69189	-0.0797295	1.47511	0.818656	1.05211	1.57127	0.383124	0.959586	2.05289	2.65308	1.65824	1.77692	1.27524	0.947318	0.229267	0.471869	0.611077	3.40737	1.796	0.150574	0.194384	1.93276	1.50619	1.82693	1.06073	0.271686	2.02409	2.16316	0.475278	-0.321133
0.207975	1.27812	1.71724	0.966098	0.474098	2.26013	2.61034	-0.672761	1.20387	-0.355336	0.853666	0.775078	0.680529	-0.26136	-0.17637	0.827888	3.77728	1.05973	0.507011	1.0175	1.68612	-0.138201	1.44202	0.770683	1.05802	1.61303	0.387649	0.961475	2.00541	2.59679	1.64666	1.77002	1.27542	0.95132	0.239604	0.470004	0.723498	3.27251	1.80318	0.156203	0.134543	1.92192	1.50483	1.83151	1.1233	0.234915	2.01265	2.15836	0.497887	-0.29389
0.21106	1.29838	1.7006	0.96659	0.467627	2.22362	2.5841	-0.66197	1.20903	-0.367535	0.817996	0.748012	0.662229	-0.237189	-0.0889543	0.831952	3.77942	1.03835	0.48727	1.02581	1.6825	-0.198357	1.41194	0.722304	1.05396	1.65142	0.393021	0.96424	1.94982	2.53599	1.64288	1.75983	1.27904	0.950298	0.247369	0.468931	0.835784	3.1234	1.80193	0.158993	0.077849	1.90912	1.50143	1.83235	1.18278	0.193334	1.99959	2.14513	0.514621	-0.266096
0.214146	1.32336	1.68141	0.965218	0.460667	2.18651	2.55558	-0.652849	1.21376	-0.383433	0.784343	0.721414	0.642033	-0.212715	-0.00309862	0.833548	3.77123	1.0181	0.46654	1.03276	1.68127	-0.258872	1.38573	0.674136	1.04013	1.6849	0.398675	0.9679	1.88635	2.47266	1.6465	1.74674	1.28604	0.943894	0.252014	0.468872	0.944663	2.96536	1.79218	0.158981	0.0258454	1.89409	1.49619	1.82955	1.23866	0.147872	1.98421	2.12473	0.524781	-0.23839
0.217232	1.35207	1.65993	0.962187	0.453073	2.14996	2.52518	-0.645407	1.21798	-0.40224	0.754146	0.696133	0.620351	-0.188839	0.0792976	0.832574	3.75284	0.99941	0.445433	1.03866	1.68273	-0.318343	1.36405	0.626863	1.01709	1.71206	0.404098	0.972438	1.81586	2.40892	1.65699	1.73118	1.2962	0.932008	0.253097	0.470161	1.04722	2.80327	1.77413	0.156335	-0.0196947	1.87663	1.48944	1.82334	1.2905	0.099497	1.96569	2.09862	0.52771	-0.211351
0.220317	1.38347	1.63657	0.957782	0.444657	2.11534	2.49343	-0.639605	1.22162	-0.42332	0.72859	0.672993	0.59766	-0.166428	0.156678	0.828968	3.72483	0.982694	0.424726	1.0441	1.68701	-0.375388	1.34753	0.581159	0.985829	1.7318	0.408958	0.977814	1.73947	2.34686	1.67351	1.71373	1.30948	0.914666	0.250324	0.47306	1.1406	2.64307	1.74822	0.15131	-0.0575661	1.85672	1.48169	1.81404	1.33791	0.0493303	1.94356	2.06829	0.523012	-0.185366
0.223403	1.41629	1.61169	0.952261	0.435194	2.08406	2.46088	-0.635405	1.22468	-0.446226	0.70846	0.652659	0.574476	-0.146434	0.227368	0.822818	3.68809	0.968351	0.405151	1.04972	1.69424	-0.428603	1.33673	0.537749	0.947479	1.74314	0.412824	0.984014	1.65858	2.28852	1.69519	1.69498	1.32561	0.892079	0.243539	0.477852	1.22235	2.49025	1.71505	0.144275	-0.086464	1.83443	1.47347	1.80208	1.38077	-0.00138179	1.9173	2.03562	0.510394	-0.160708
0.226488	1.44941	1.58569	0.9459	0.424675	2.0575	2.42812	-0.632684	1.22715	-0.470553	0.694538	0.635722	0.551397	-0.129634	0.290223	0.814277	3.64399	0.956656	0.387501	1.05631	1.70439	-0.476891	1.332	0.497319	0.903534	1.74532	0.415466	0.991017	1.57505	2.23566	1.72078	1.67556	1.34442	0.864727	0.232714	0.484794	1.29063	2.34986	1.67543	0.135651	-0.1054	1.81	1.4654	1.78792	1.41901	-0.0514262	1.88671	2.0021	0.489842	-0.137339
0.229574	1.48157	1.55896	0.939009	0.412897	2.03696	2.39583	-0.631361	1.22906	-0.496146	0.686897	0.622621	0.528998	-0.116839	0.344235	0.803554	3.59386	0.947857	0.372458	1.06452	1.71742	-0.519194	1.33358	0.460499	0.855735	1.73804	0.416783	0.998729	1.491	2.18994	1.74911	1.65607	1.36566	0.833118	0.21801	0.494058	1.34354	2.22684	1.63034	0.125905	-0.113684	1.78379	1.45809	1.77194	1.45269	-0.0995485	1.85162	1.96954	0.461584	-0.11533
0.23266	1.51168	1.53185	0.931865	0.399787	2.02368	2.36458	-0.631306	1.23045	-0.523002	0.685506	0.613654	0.50789	-0.108692	0.388637	0.790964	3.53976	0.942043	0.360664	1.07513	1.73316	-0.554827	1.34159	0.427892	0.805792	1.72116	0.416725	1.00711	1.40871	2.15237	1.7789	1.63714	1.38912	0.797971	0.19969	0.505767	1.38023	2.125	1.58069	0.115491	-0.110942	1.75632	1.4523	1.7548	1.48173	-0.144499	1.81201	1.93929	0.425831	-0.0945325
0.235745	1.53862	1.50484	0.924707	0.385353	2.01854	2.33504	-0.632386	1.23146	-0.551131	0.690022	0.608959	0.488721	-0.10578	0.423178	0.776868	3.48341	0.939429	0.352833	1.08864	1.75135	-0.583028	1.35592	0.399952	0.755821	1.69501	0.415368	1.01606	1.33073	2.12388	1.80876	1.61925	1.41462	0.760152	0.178168	0.51993	1.40002	2.04769	1.52765	0.104933	-0.0969847	1.72807	1.44867	1.73667	1.50642	-0.185178	1.7682	1.91286	0.383154	-0.0747786
0.238831	1.56142	1.4782	0.917742	0.369569	2.02226	2.30777	-0.634505	1.23214	-0.580884	0.69968	0.608485	0.472054	-0.10843	0.447729	0.761626	3.42694	0.939878	0.349301	1.10552	1.77168	-0.603499	1.37638	0.377115	0.7077	1.66014	0.412866	1.02542	1.25943	2.10493	1.83743	1.60286	1.44198	0.72051	0.153967	0.536466	1.40296	1.99699	1.47224	0.0946287	-0.0722109	1.69981	1.44775	1.71799	1.52671	-0.220524	1.72054	1.89136	0.334325	-0.0558258
0.241916	1.57928	1.4523	0.911102	0.352498	2.03522	2.28325	-0.637608	1.23269	-0.61257	0.713471	0.612084	0.458428	-0.116888	0.462206	0.745699	3.37221	0.943324	0.350484	1.12605	1.79369	-0.616419	1.40252	0.359662	0.663397	1.61743	0.409547	1.03503	1.19729	2.09546	1.86367	1.58832	1.47106	0.680046	0.127664	0.555184	1.38939	1.9744	1.41562	0.0849754	-0.0369493	1.67223	1.45004	1.69908	1.54277	-0.249696	1.66957	1.87558	0.280144	-0.0377005
0.245002	1.59154	1.42746	0.904901	0.33424	2.05746	2.26193	-0.641554	1.23315	-0.646434	0.730391	0.619393	0.448386	-0.131197	0.467303	0.729508	3.3214	0.949609	0.356518	1.15028	1.81692	-0.621938	1.43382	0.347791	0.624735	1.56809	0.405762	1.04473	1.14664	2.09506	1.88632	1.57586	1.50174	0.639737	0.0999452	0.575758	1.36042	1.97982	1.35876	0.0762761	0.00793976	1.6461	1.45596	1.68024	1.55464	-0.271891	1.61608	1.86616	0.221643	-0.0201982
0.248088	1.59775	1.40389	0.899147	0.314931	2.08864	2.24408	-0.646331	1.23375	-0.683038	0.748943	0.629954	0.442305	-0.151255	0.463535	0.713471	3.27632	0.95842	0.367479	1.17812	1.84083	-0.620692	1.46963	0.341507	0.593326	1.51355	0.401925	1.05428	1.10945	2.10294	1.90441	1.56563	1.53391	0.600537	0.0715224	0.597796	1.31762	2.01227	1.30269	0.0687792	0.0614749	1.62209	1.46578	1.66159	1.56243	-0.286572	1.56078	1.86318	0.159857	-0.00318865
0.251173	1.59767	1.38186	0.893847	0.294753	2.12798	2.22995	-0.651918	1.23454	-0.722617	0.767812	0.64322	0.440481	-0.176744	0.451712	0.697981	3.23855	0.969507	0.383207	1.20924	1.86479	-0.613691	1.50912	0.340723	0.57065	1.45543	0.398482	1.06344	1.08755	2.11792	1.91706	1.55755	1.56752	0.563375	0.0431305	0.620762	1.2624	2.06944	1.24826	0.0625975	0.122217	1.60093	1.47953	1.6434	1.56614	-0.293407	1.50472	1.86663	0.0959564	0.0131009
0.254259	1.59122	1.36158	0.888897	0.274026	2.17438	2.21962	-0.658262	1.23564	-0.765406	0.785519	0.658516	0.443168	-0.207105	0.432771	0.683392	3.20953	0.982356	0.403358	1.24302	1.88821	-0.602116	1.55143	0.345215	0.557795	1.39544	0.395866	1.07194	1.0821	2.13856	1.92372	1.55154	1.60241	0.529069	0.0154348	0.644038	1.19711	2.14838	1.19618	0.0577678	0.188686	1.5832	1.49702	1.62576	1.56557	-0.292311	1.44884	1.876	0.0311522	0.028499
0.257345	1.57854	1.3432	0.884186	0.253007	2.22644	2.21303	-0.665351	1.23715	-0.811425	0.800778	0.675108	0.45045	-0.24178	0.407845	0.670023	3.19031	0.996638	0.427507	1.27873	1.91049	-0.587137	1.5956	0.354601	0.555632	1.3355	0.394449	1.07951	1.09384	2.16318	1.924	1.5474	1.63845	0.498357	-0.0108425	0.666959	1.12377	2.245	1.14709	0.0542387	0.259253	1.56935	1.5181	1.60873	1.56096	-0.283272	1.39419	1.89038	-0.0334585	0.0428098
0.26043	1.56004	1.32686	0.879578	0.232015	2.28233	2.21003	-0.673254	1.2392	-0.860706	0.81222	0.692265	0.462316	-0.279947	0.378079	0.658132	3.18162	1.01191	0.455014	1.31548	1.93095	-0.570492	1.64062	0.368367	0.564693	1.27755	0.394619	1.08589	1.12314	2.18997	1.91769	1.54479	1.67549	0.471867	-0.0351378	0.688759	1.04494	2.35493	1.10159	0.051864	0.332228	1.55974	1.54223	1.59239	1.55194	-0.266701	1.34197	1.90894	-0.0966434	0.0556915
0.263516	1.53624	1.31264	0.874863	0.211469	2.34011	2.21041	-0.681891	1.24179	-0.91303	0.818757	0.709297	0.478607	-0.320746	0.344648	0.647913	3.1839	1.02765	0.485113	1.35228	1.94904	-0.553886	1.68546	0.386002	0.584877	1.22333	0.396648	1.09079	1.16952	2.217	1.90484	1.54334	1.71331	0.450044	-0.0569253	0.708694	0.963017	2.47276	1.05993	0.0503745	0.405759	1.5546	1.56872	1.57697	1.53852	-0.243	1.29318	1.93027	-0.15735	0.0665123
0.266601	1.50784	1.3006	0.86988	0.191666	2.39756	2.21374	-0.691326	1.24494	-0.967811	0.819454	0.725454	0.498998	-0.363111	0.308648	0.639459	3.19708	1.04349	0.516925	1.38794	1.96422	-0.539058	1.72915	0.406668	0.616167	1.17458	0.400736	1.09394	1.23212	2.24243	1.8857	1.54255	1.75158	0.433148	-0.0757672	0.725993	0.880494	2.59324	1.02246	0.0494879	0.478147	1.55391	1.59685	1.56239	1.52063	-0.212846	1.24887	1.95267	-0.214674	0.0749011
0.269687	1.47564	1.29069	0.864438	0.173066	2.45243	2.21952	-0.701504	1.24864	-1.02453	0.81366	0.740146	0.523143	-0.406036	0.27125	0.632835	3.22078	1.05895	0.549474	1.42138	1.97606	-0.527699	1.77072	0.429661	0.657826	1.1329	0.406968	1.09514	1.30933	2.26447	1.86079	1.542	1.78999	0.421325	-0.0913599	0.739922	0.799629	2.71091	0.98934	0.048872	0.547507	1.55759	1.62556	1.54891	1.49845	-0.177124	1.21003	1.97482	-0.267627	0.0801171
0.272773	1.44063	1.28293	0.858375	0.15606	2.50245	2.2273	-0.712389	1.25287	-1.08216	0.800932	0.752824	0.550478	-0.448481	0.233491	0.628011	3.2544	1.07366	0.581751	1.45135	1.98413	-0.521509	1.80927	0.454132	0.708886	1.09956	0.41533	1.09417	1.39919	2.28164	1.83077	1.54121	1.82822	0.414552	-0.103513	0.749811	0.722489	2.8206	0.960696	0.0481301	0.612393	1.56538	1.65404	1.53679	1.47184	-0.136789	1.17752	1.99486	-0.315621	0.0815624
0.275858	1.40374	1.27725	0.851565	0.141022	2.5454	2.23648	-0.723949	1.25751	-1.13972	0.781229	0.763091	0.580406	-0.489363	0.196092	0.624836	3.29666	1.08728	0.612699	1.4769	1.98819	-0.522008	1.84406	0.479205	0.768179	1.07555	0.425746	1.09086	1.49894	2.29256	1.79642	1.53969	1.86571	0.412646	-0.112152	0.755104	0.65092	2.91715	0.936388	0.0469194	0.671227	1.57678	1.68111	1.52615	1.4411	-0.0929427	1.15222	2.0111	-0.358005	0.0785459
0.278944	1.36605	1.27356	0.843936	0.128381	2.57919	2.24649	-0.736093	1.26252	-1.19591	0.754649	0.770689	0.612215	-0.527629	0.159869	0.623213	3.34645	1.09961	0.641308	1.49706	1.98807	-0.53047	1.87441	0.503981	0.834091	1.06164	0.437885	1.08517	1.60571	2.2962	1.7587	1.53709	1.90198	0.415273	-0.11731	0.755281	0.586463	2.99674	0.91661	0.0448698	0.722885	1.59123	1.70577	1.51728	1.40652	-0.0468099	1.13473	2.022	-0.394444	0.070762
0.282029	1.32856	1.27166	0.835454	0.118454	2.60215	2.25674	-0.748738	1.26776	-1.2494	0.721759	0.775515	0.645139	-0.562363	0.125453	0.622895	3.40202	1.1104	0.666611	1.51098	1.98372	-0.547741	1.89978	0.527655	0.90495	1.05819	0.451548	1.07702	1.7162	2.29198	1.71869	1.53303	1.93647	0.421964	-0.119127	0.750071	0.530233	3.05569	0.901093	0.041676	0.766272	1.60804	1.72704	1.51056	1.36852	0.000516539	1.12556	2.02622	-0.424632	0.0575571
0.285115	1.29225	1.27145	0.826149	0.111531	2.61271	2.26665	-0.761719	1.2731	-1.29877	0.683113	0.777554	0.678347	-0.592707	0.0930684	0.623633	3.46167	1.11961	0.687724	1.51805	1.97516	-0.574324	1.91981	0.549362	0.978825	1.06516	0.466259	1.06648	1.82675	2.27965	1.67744	1.52728	1.96855	0.432158	-0.117863	0.73931	0.483136	3.09159	0.889851	0.0370548	0.800637	1.62651	1.74407	1.50639	1.32777	0.0476525	1.125	2.02239	-0.448654	0.0386122
0.288201	1.25803	1.27265	0.816107	0.107854	2.60985	2.27575	-0.774894	1.27839	-1.3425	0.639756	0.777062	0.711035	-0.617936	0.063152	0.625131	3.52346	1.12724	0.703869	1.51796	1.96262	-0.610589	1.9343	0.568345	1.05378	1.08225	0.481503	1.05363	1.93381	2.25934	1.63613	1.51968	1.99762	0.445192	-0.113849	0.723001	0.445639	3.10302	0.88274	0.0308784	0.825622	1.64577	1.75604	1.50507	1.28499	0.0934437	1.13325	2.00968	-0.466482	0.0137759
0.291286	1.22673	1.27504	0.80548	0.107625	2.59285	2.28359	-0.788094	1.28351	-1.37916	0.592682	0.774349	0.742346	-0.637485	0.0357011	0.627093	3.5854	1.13336	0.714514	1.51053	1.94644	-0.656029	1.94321	0.583979	1.12769	1.10876	0.49678	1.03867	2.03379	2.2317	1.59587	1.51021	2.02307	0.460397	-0.107466	0.701352	0.417769	3.08976	0.879595	0.0230148	0.841021	1.66505	1.7623	1.50699	1.24115	0.136733	1.15024	1.98737	-0.478512	-0.0169017
0.294372	1.19896	1.2784	0.794481	0.110929	2.5615	2.28983	-0.801129	1.28832	-1.40757	0.543175	0.769937	0.771453	-0.650898	0.0106359	0.629199	3.64555	1.13816	0.71919	1.49585	1.92692	-0.710025	1.94663	0.595687	1.19867	1.14369	0.511633	1.02186	2.12332	2.19754	1.55773	1.49888	2.04424	0.477034	-0.0991855	0.674689	0.39945	3.05287	0.880408	0.0134967	0.846995	1.68362	1.76257	1.5125	1.19733	0.176404	1.17582	1.95506	-0.485134	-0.0533468
0.297457	1.17523	1.28233	0.783376	0.117776	2.51615	2.29431	-0.81379	1.29269	-1.42643	0.492492	0.7644	0.797567	-0.657953	-0.0123628	0.631139	3.70184	1.14192	0.717693	1.47421	1.90464	-0.771161	1.94486	0.603051	1.26481	1.18569	0.525448	1.00347	2.19922	2.15819	1.52267	1.4859	2.06058	0.494365	-0.0894644	0.643605	0.390036	2.99421	0.884991	0.0024207	0.843989	1.70074	1.75657	1.52198	1.15469	0.211468	1.20954	1.91304	-0.48692	-0.0949122
0.300543	1.15593	1.28662	0.772467	0.128135	2.45748	2.29685	-0.825878	1.29652	-1.43494	0.441977	0.758412	0.820024	-0.658516	-0.0335144	0.63263	3.75265	1.14495	0.710013	1.4462	1.88009	-0.837964	1.93837	0.605765	1.32441	1.23331	0.537796	0.983898	2.2589	2.11513	1.49158	1.47154	2.07161	0.511729	-0.0787735	0.608756	0.3887	2.9169	0.893289	-0.0100029	0.832647	1.71588	1.74439	1.53567	1.11461	0.241114	1.25094	1.86149	-0.4844	-0.141179
0.303629	1.14115	1.29082	0.762049	0.141848	2.38674	2.29753	-0.837212	1.29976	-1.43244	0.392861	0.752743	0.838175	-0.652686	-0.0533445	0.633386	3.79631	1.14769	0.69635	1.41263	1.85392	-0.908375	1.92772	0.603689	1.37595	1.28481	0.548225	0.963553	2.30021	2.07013	1.46528	1.45616	2.07694	0.528458	-0.0675892	0.57102	0.394679	2.82494	0.905268	-0.0234944	0.813851	1.72849	1.7264	1.55372	1.07836	0.26464	1.29915	1.80125	-0.478445	-0.19114
0.306714	1.13091	1.2947	0.75245	0.158667	2.30552	2.29643	-0.847593	1.30234	-1.41854	0.346332	0.748156	0.851477	-0.640723	-0.0721182	0.633219	3.83149	1.15048	0.677159	1.37436	1.82679	-0.97984	1.91356	0.596818	1.41819	1.3384	0.556384	0.942873	2.32152	2.02513	1.44435	1.44018	2.07629	0.543995	-0.0563576	0.531319	0.406796	2.72333	0.920796	-0.0376909	0.788654	1.73829	1.70305	1.57625	1.04739	0.281544	1.35341	1.73346	-0.469718	-0.243736
0.3098	1.12505	1.29788	0.744019	0.178305	2.21572	2.29384	-0.856939	1.30427	-1.39348	0.303457	0.745379	0.859545	-0.622961	-0.0905423	0.63194	3.85698	1.15377	0.653051	1.33247	1.79929	-1.04983	1.8967	0.585328	1.4502	1.39233	0.562	0.922337	2.32194	1.98196	1.42916	1.42408	2.06951	0.557848	-0.0454757	0.490691	0.423884	2.61708	0.939756	-0.052143	0.75835	1.74514	1.67509	1.6032	1.02296	0.291497	1.41265	1.65947	-0.458963	-0.297622
0.312886	1.12312	1.30005	0.737017	0.200397	2.11966	2.29008	-0.865152	1.30563	-1.35744	0.265074	0.745146	0.862132	-0.599867	-0.108951	0.62942	3.87222	1.158	0.624836	1.28806	1.77217	-1.11548	1.87802	0.569409	1.4713	1.44474	0.564954	0.902422	2.30138	1.94272	1.42004	1.4084	2.05662	0.569652	-0.0352571	0.45022	0.444884	2.51203	0.961931	-0.0663955	0.724207	1.74904	1.64355	1.63444	1.00637	0.294406	1.47582	1.58094	-0.44694	-0.351571
0.315971	1.12471	1.30089	0.731711	0.224501	2.01975	2.2856	-0.872131	1.30647	-1.31137	0.231906	0.748077	0.858961	-0.572081	-0.127839	0.625627	3.87653	1.16362	0.593547	1.24238	1.74595	-1.17397	1.85838	0.549514	1.48116	1.49394	0.565202	0.883549	2.26031	1.90902	1.41714	1.39362	2.03768	0.579132	-0.0260169	0.410971	0.468587	2.41389	0.987231	-0.0799515	0.687765	1.75023	1.60942	1.66955	0.998591	0.290281	1.5416	1.49965	-0.434435	-0.403986
0.319057	1.12914	1.30013	0.728292	0.250115	1.91854	2.28087	-0.877924	1.30686	-1.25651	0.204414	0.754665	0.850123	-0.540277	-0.14754	0.62054	3.86986	1.17101	0.560265	1.19653	1.72122	-1.22231	1.8387	0.526137	1.47983	1.5385	0.562835	0.866171	2.20005	1.88259	1.42033	1.38025	2.01302	0.586132	-0.0179466	0.374016	0.49403	2.32824	1.01536	-0.0923424	0.650369	1.74906	1.57396	1.70815	1.00046	0.279394	1.60875	1.41749	-0.421979	-0.453282
0.322142	1.13568	1.29757	0.726892	0.276734	1.8187	2.27647	-0.882579	1.30694	-1.19421	0.182723	0.765292	0.835619	-0.505139	-0.16829	0.614222	3.8525	1.18043	0.526298	1.15156	1.69848	-1.25768	1.81994	0.499915	1.46758	1.57708	0.558127	0.850667	2.12251	1.86471	1.42943	1.36875	1.98316	0.59062	-0.0111878	0.340324	0.520446	2.26018	1.04599	-0.1031	0.613289	1.74604	1.53836	1.74956	1.01267	0.262227	1.67601	1.33659	-0.410198	-0.49796
0.325228	1.14356	1.293	0.727527	0.303814	1.7227	2.27291	-0.886199	1.30689	-1.12654	0.166969	0.780117	0.815705	-0.467433	-0.190202	0.606763	3.82482	1.19216	0.492918	1.10843	1.67812	-1.27772	1.80301	0.471456	1.44513	1.60869	0.551362	0.837374	2.03029	1.85655	1.44405	1.35951	1.94869	0.59263	-0.005824	0.310773	0.547228	2.21434	1.07875	-0.111855	0.577773	1.74184	1.50393	1.79315	1.03545	0.239289	1.74209	1.25885	-0.399412	-0.536408
0.328314	1.15191	1.28634	0.730178	0.330747	1.63285	2.27069	-0.888963	1.30683	-1.05531	0.156903	0.799162	0.79065	-0.42796	-0.213287	0.598349	3.78781	1.20635	0.461456	1.06798	1.66041	-1.28027	1.78868	0.441554	1.4133	1.6326	0.542974	0.826543	1.92649	1.85883	1.46383	1.35282	1.91039	0.592337	-0.00183632	0.286072	0.573941	2.19444	1.1132	-0.118268	0.544985	1.73717	1.47191	1.83803	1.06887	0.211406	1.80571	1.18599	-0.390042	-0.567232
0.331399	1.15993	1.27754	0.734702	0.35703	1.55134	2.27041	-0.891102	1.30695	-0.983023	0.152058	0.822244	0.76093	-0.387426	-0.237358	0.589158	3.7426	1.22304	0.433218	1.03075	1.64559	-1.26377	1.77772	0.410887	1.37329	1.6485	0.533467	0.818356	1.81458	1.87181	1.48807	1.34892	1.86914	0.589949	0.000797705	0.266853	0.600357	2.20338	1.14874	-0.122113	0.515893	1.73285	1.44344	1.88326	1.1125	0.179382	1.86559	1.1199	-0.382202	-0.589217
0.334485	1.16678	1.2667	0.740872	0.382157	1.47992	2.27248	-0.892883	1.30742	-0.911906	0.151935	0.84897	0.726958	-0.346524	-0.262216	0.579456	3.69042	1.24223	0.409543	0.997241	1.63374	-1.22692	1.77082	0.380237	1.32638	1.65634	0.523374	0.812916	1.69825	1.89541	1.5162	1.3479	1.82585	0.585794	0.00218333	0.253463	0.626445	2.24243	1.1848	-0.123257	0.491113	1.72966	1.41953	1.92797	1.16564	0.144263	1.92074	1.06199	-0.375948	-0.601124
0.33757	1.17175	1.25384	0.748403	0.405629	1.42004	2.27724	-0.89456	1.30838	-0.844477	0.155766	0.878765	0.68938	-0.305931	-0.287379	0.569503	3.63289	1.26372	0.391549	0.967562	1.62484	-1.16921	1.76847	0.35029	1.27402	1.65651	0.513264	0.810232	1.5815	1.92924	1.54746	1.34975	1.78161	0.580153	0.00247278	0.246079	0.652535	2.31207	1.22069	-0.121681	0.471253	1.72842	1.40105	1.97106	1.22706	0.107017	1.97006	1.01345	-0.371262	-0.602288
0.340656	1.1742	1.2392	0.756892	0.426992	1.37264	2.28493	-0.896438	1.30992	-0.78306	0.162686	0.910855	0.648737	-0.266202	-0.312332	0.559581	3.57151	1.28726	0.380307	0.941675	1.6188	-1.09099	1.77108	0.32176	1.2178	1.64965	0.503828	0.810232	1.46822	1.97235	1.58118	1.35437	1.73752	0.573398	0.00179568	0.244706	0.678993	2.41151	1.25556	-0.117491	0.456755	1.72988	1.38851	2.01172	1.29539	0.0687323	2.01278	0.975279	-0.367816	-0.592048
0.343742	1.17353	1.22304	0.765921	0.445907	1.33834	2.29569	-0.898876	1.31214	-0.72974	0.171917	0.944365	0.605646	-0.227795	-0.336522	0.549993	3.50827	1.31251	0.376682	0.919322	1.61542	-0.992852	1.77898	0.295159	1.15919	1.63671	0.495552	0.812744	1.36224	2.02356	1.61661	1.36147	1.69457	0.565882	0.000315717	0.249098	0.70624	2.53824	1.28874	-0.110919	0.447494	1.73474	1.38238	2.0489	1.36888	0.0304563	2.04814	0.94791	-0.365442	-0.570089
0.346827	1.1694	1.20563	0.774994	0.462029	1.31731	2.30954	-0.902144	1.31504	-0.686671	0.182546	0.97827	0.560755	-0.191183	-0.359055	0.541008	3.44472	1.3391	0.38137	0.900069	1.61442	-0.876272	1.79227	0.271049	1.09978	1.6189	0.488985	0.817543	1.26704	2.08142	1.65302	1.37077	1.65399	0.557956	-0.00178406	0.258833	0.735034	2.68937	1.31939	-0.10231	0.443423	1.74343	1.38271	2.08183	1.4455	-0.00672907	2.07568	0.93159	-0.363661	-0.536588
0.349913	1.1615	1.18741	0.783587	0.475176	1.30912	2.32632	-0.906559	1.31855	-0.655435	0.193844	1.01146	0.514664	-0.15669	-0.379245	0.532908	3.38266	1.36642	0.394791	0.883271	1.61552	-0.743593	1.81097	0.249813	1.0411	1.59757	0.484653	0.824353	1.18569	2.14414	1.68975	1.38183	1.61679	0.549926	-0.00438165	0.273331	0.766117	2.86013	1.34672	-0.0920972	0.444095	1.7564	1.38935	2.10982	1.52289	-0.0418796	2.09515	0.92616	-0.362026	-0.49185
0.352999	1.14973	1.1688	0.791197	0.485192	1.31299	2.34579	-0.912347	1.3226	-0.637334	0.204978	1.04277	0.468004	-0.124604	-0.396322	0.525938	3.32378	1.39393	0.417101	0.868175	1.61832	-0.597387	1.83494	0.231759	0.984389	1.57429	0.482836	0.832797	1.1209	2.20984	1.72618	1.39416	1.58384	0.542089	-0.00731577	0.291838	0.799967	3.04516	1.37004	-0.0808078	0.449007	1.77377	1.40189	2.13216	1.59887	-0.0741185	2.1064	0.931115	-0.359981	-0.436529
0.356084	1.13413	1.15027	0.797316	0.492052	1.3279	2.36755	-0.91972	1.32697	-0.633236	0.215363	1.07103	0.421317	-0.0949985	-0.409502	0.5203	3.26956	1.42105	0.448332	0.853913	1.6225	-0.441016	1.86396	0.217119	0.930871	1.55063	0.48391	0.842508	1.07456	2.2766	1.76172	1.40727	1.55613	0.534663	-0.0105014	0.313444	0.837412	3.23864	1.38855	-0.0689887	0.457464	1.79556	1.41972	2.14854	1.67083	-0.102599	2.1097	0.945637	-0.356983	-0.371601
0.35917	1.11491	1.13231	0.801467	0.495764	1.3522	2.39107	-0.928816	1.33142	-0.643594	0.224425	1.09517	0.375135	-0.0681315	-0.418059	0.516202	3.22141	1.44717	0.48823	0.839676	1.62762	-0.278035	1.89762	0.205845	0.881541	1.52821	0.48788	0.853066	1.04797	2.34237	1.79598	1.42059	1.53438	0.527805	-0.0138728	0.337206	0.87882	3.43404	1.40179	-0.0572825	0.468471	1.82151	1.44206	2.15877	1.73642	-0.126794	2.10526	0.968709	-0.352481	-0.298286
0.362255	1.09238	1.11546	0.803245	0.496476	1.3843	2.41582	-0.939702	1.33565	-0.668298	0.231835	1.11409	0.329905	-0.0439589	-0.421333	0.513734	3.18041	1.47174	0.536246	0.824588	1.63338	-0.112605	1.93547	0.197943	0.837133	1.50852	0.494912	0.864051	1.04171	2.4051	1.82845	1.43363	1.51916	0.521641	-0.0174004	0.362115	0.924549	3.62443	1.40928	-0.0463048	0.481303	1.85124	1.46777	2.16279	1.79337	-0.146189	2.09372	0.998786	-0.345997	-0.218115
0.365341	1.06707	1.10014	0.80231	0.494363	1.42213	2.44109	-0.952326	1.33928	-0.706731	0.23741	1.12693	0.286042	-0.0225922	-0.418767	0.512969	3.1474	1.49423	0.591665	0.807822	1.63943	0.0511145	1.97691	0.193161	0.798178	1.49291	0.504803	0.875052	1.05561	2.46314	1.85901	1.44585	1.51085	0.5162	-0.021058	0.387131	0.974724	3.80323	1.41066	-0.0366785	0.494796	1.88402	1.49581	2.16081	1.83946	-0.160479	2.07578	1.03448	-0.33695	-0.132735
0.368427	1.03953	1.08681	0.798428	0.489653	1.46372	2.46618	-0.966613	1.34193	-0.75784	0.241011	1.13297	0.243851	-0.00404888	-0.409969	0.513957	3.12306	1.51412	0.653596	0.788697	1.64548	0.208918	2.02133	0.191281	0.764897	1.48263	0.517386	0.885681	1.08888	2.51478	1.88729	1.45683	1.50972	0.511458	-0.0249298	0.411272	1.02921	3.96418	1.40589	-0.0289322	0.507928	1.91911	1.52483	2.15308	1.873	-0.169539	2.05242	1.0741	-0.325045	-0.044016
0.371512	1.01045	1.07588	0.791449	0.482659	1.50681	2.49035	-0.98238	1.34311	-0.819958	0.242748	1.13168	0.203638	0.0117182	-0.394825	0.51664	3.10768	1.53104	0.720842	0.766686	1.65134	0.356532	2.06799	0.191924	0.737332	1.47858	0.532342	0.895613	1.13977	2.55869	1.91336	1.46619	1.51585	0.507344	-0.029047	0.433614	1.08768	4.10127	1.39492	-0.0235859	0.519873	1.95556	1.55372	2.14027	1.89231	-0.173463	2.02464	1.11589	-0.309891	0.0461518
0.374598	0.980512	1.06769	0.781327	0.473712	1.54951	2.51289	-0.999352	1.34238	-0.891211	0.242824	1.12279	0.165576	0.0246343	-0.373236	0.520912	3.10122	1.54474	0.792185	0.741421	1.6569	0.490136	2.11621	0.194651	0.715247	1.48137	0.549206	0.90455	1.20626	2.59384	1.93713	1.47364	1.52909	0.503787	-0.0334877	0.453359	1.14931	4.20963	1.37804	-0.0210519	0.529559	1.99229	1.58111	2.12308	1.89648	-0.172437	1.99366	1.15814	-0.291264	0.135823
0.377683	0.950538	1.0625	0.768157	0.463193	1.58979	2.53308	-1.01717	1.33925	-0.969197	0.241568	1.10628	0.129814	0.0347826	-0.345292	0.526645	3.10342	1.55504	0.866229	0.712745	1.66205	0.606114	2.16521	0.198915	0.698263	1.49137	0.567475	0.912262	1.28557	2.61952	1.95865	1.47902	1.54924	0.500649	-0.0383619	0.469803	1.21337	4.28532	1.35567	-0.02159	0.536134	2.02814	1.60594	2.10224	1.88483	-0.166919	1.96066	1.19924	-0.26915	0.223138
0.380769	0.921254	1.06044	0.752107	0.451478	1.62598	2.5503	-1.03546	1.33331	-1.05124	0.239447	1.08237	0.0964768	0.0420394	-0.311403	0.533651	3.11396	1.56181	0.941523	0.680738	1.66683	0.7013	2.21425	0.204225	0.685708	1.50854	0.586678	0.918576	1.37458	2.63538	1.97811	1.48227	1.57583	0.497755	-0.0437872	0.482454	1.27871	4.32536	1.32831	-0.0254081	0.538903	2.06191	1.62722	2.0787	1.85733	-0.15747	1.92701	1.2375	-0.243537	0.306193
0.383855	0.893422	1.06163	0.733481	0.438953	1.65657	2.56399	-1.05374	1.32412	-1.13461	0.236907	1.05155	0.0656193	0.0463607	-0.272245	0.541676	3.13177	1.56527	1.01668	0.645792	1.67132	0.773447	2.26257	0.210025	0.67683	1.53254	0.606106	0.923411	1.46994	2.64153	1.99562	1.48343	1.60831	0.495013	-0.0498297	0.490991	1.34369	4.32824	1.29693	-0.0324879	0.537203	2.09246	1.64407	2.05352	1.81433	-0.144778	1.89381	1.27165	-0.214602	0.383364
0.38694	0.867712	1.06598	0.712684	0.425977	1.68038	2.57374	-1.07152	1.31135	-1.21628	0.234494	1.01458	0.0372636	0.0477101	-0.228401	0.550459	3.15601	1.56555	1.09019	0.60842	1.67564	0.820932	2.30949	0.21579	0.67073	1.56273	0.625123	0.926742	1.56796	2.6383	2.01145	1.48268	1.64588	0.49225	-0.0565852	0.495256	1.40701	4.29385	1.26247	-0.0427141	0.530695	2.1186	1.65583	2.02747	1.75688	-0.129651	1.86246	1.30045	-0.182602	0.453028
0.390026	0.844803	1.07333	0.690159	0.412862	1.69647	2.57924	-1.08833	1.29478	-1.29341	0.232627	0.972479	0.0113934	0.045979	-0.180765	0.559709	3.18551	1.56303	1.16073	0.569295	1.68001	0.842537	2.35437	0.220946	0.666457	1.5982	0.643162	0.928616	1.66513	2.62635	2.02587	1.48032	1.68788	0.489282	-0.0640884	0.495292	1.46689	4.22323	1.22594	-0.0558749	0.519139	2.13934	1.66222	2.00169	1.68625	-0.112952	1.83402	1.32303	-0.148046	0.513934
0.393111	0.825191	1.08343	0.666449	0.399927	1.70429	2.58026	-1.10363	1.27424	-1.36311	0.231688	0.926407	-0.0119994	0.0410025	-0.130389	0.569104	3.21882	1.55815	1.22695	0.529435	1.68462	0.838416	2.39656	0.225067	0.662945	1.63771	0.659714	0.929152	1.75784	2.6068	2.03914	1.47669	1.73331	0.486091	-0.0723439	0.491346	1.52159	4.11896	1.18848	-0.0715641	0.502437	2.15379	1.66303	1.97697	1.60442	-0.0955894	1.80946	1.33873	-0.111394	0.56494
0.396197	0.809248	1.09591	0.64213	0.387406	1.70369	2.57677	-1.117	1.24968	-1.42266	0.232098	0.877735	-0.0329506	0.0327348	-0.0785299	0.578316	3.25459	1.55147	1.28771	0.489858	1.68968	0.809119	2.43557	0.227729	0.659199	1.67989	0.674179	0.928464	1.84291	2.58081	2.0516	1.47227	1.78118	0.482573	-0.0813515	0.483864	1.56924	3.98477	1.15133	-0.0892989	0.480548	2.16127	1.6584	1.95416	1.51348	-0.0784935	1.78967	1.34716	-0.073257	0.605366
0.399283	0.797318	1.11032	0.617765	0.375489	1.69472	2.56893	-1.128	1.22118	-1.46978	0.234066	0.82796	-0.0514753	0.0210851	-0.0262675	0.587034	3.29129	1.54364	1.34198	0.451695	1.69539	0.756121	2.47093	0.228631	0.654145	1.72319	0.686108	0.926804	1.91746	2.54989	2.06345	1.46752	1.83064	0.478736	-0.0910172	0.473406	1.60828	3.8253	1.11577	-0.108468	0.45371	2.16123	1.64868	1.93376	1.41616	-0.062581	1.77526	1.34828	-0.0344094	0.634591
0.402368	0.789534	1.12608	0.59396	0.364288	1.67797	2.55687	-1.13627	1.18898	-1.50235	0.237806	0.778674	-0.0676239	0.00595779	0.0250292	0.594943	3.32752	1.53528	1.38886	0.416353	1.70198	0.681794	2.50223	0.227463	0.647076	1.76602	0.695138	0.924381	1.9791	2.51543	2.07506	1.46301	1.88057	0.474568	-0.101246	0.460636	1.63702	3.64648	1.08291	-0.128426	0.42227	2.1534	1.6345	1.91639	1.31517	-0.0486328	1.76672	1.34219	0.00434399	0.652489
0.405454	0.785896	1.14271	0.57125	0.35394	1.65402	2.541	-1.14155	1.15344	-1.51881	0.243238	0.731449	-0.0813808	-0.0126716	0.0740966	0.601741	3.36175	1.52711	1.42776	0.384858	1.70952	0.589105	2.52919	0.224114	0.637028	1.80681	0.701015	0.921406	2.02591	2.47917	2.08655	1.45924	1.93009	0.47017	-0.111874	0.446367	1.65427	3.45445	1.05402	-0.148485	0.386728	2.13777	1.61669	1.90232	1.21344	-0.0374496	1.76419	1.32926	0.0422747	0.659091
0.40854	0.786285	1.15944	0.550131	0.344382	1.62391	2.52173	-1.14368	1.11503	-1.51802	0.250331	0.687847	-0.0928066	-0.0347371	0.11965	0.607169	3.39261	1.51981	1.45826	0.358449	1.71809	0.481596	2.55158	0.218493	0.623348	1.84398	0.703412	0.918131	2.05674	2.44258	2.0982	1.45674	1.97816	0.465549	-0.1227	0.431392	1.65882	3.25631	1.03002	-0.167881	0.347704	2.11456	1.59616	1.89157	1.11403	-0.0296529	1.76767	1.31023	0.0785308	0.654681
0.411625	0.790485	1.1757	0.531027	0.335597	1.58875	2.49959	-1.14261	1.07442	-1.49937	0.258811	0.649359	-0.101889	-0.0601474	0.160626	0.610993	3.41882	1.51398	1.48012	0.338088	1.72769	0.363295	2.56924	0.210617	0.605665	1.8761	0.702294	0.914757	2.07086	2.40719	2.11017	1.45599	2.02402	0.460855	-0.133482	0.416576	1.64993	3.05899	1.01185	-0.185927	0.305775	2.08421	1.574	1.88411	1.01961	-0.0257654	1.77687	1.28569	0.112199	0.639753
0.414711	0.798104	1.1907	0.514265	0.327464	1.54985	2.47515	-1.13838	1.0323	-1.46282	0.268323	0.617375	-0.108645	-0.0887	0.195876	0.61303	3.43942	1.51024	1.49331	0.324664	1.73822	0.238515	2.58212	0.200682	0.583509	1.90194	0.697685	0.911472	2.06858	2.37428	2.1225	1.45735	2.06677	0.456163	-0.143985	0.402765	1.6271	2.8692	1.00007	-0.201962	0.261602	2.04747	1.55147	1.87964	0.933015	-0.0260542	1.79127	1.25688	0.142611	0.615147
0.417796	0.808691	1.20391	0.500087	0.319846	1.50851	2.44905	-1.13118	0.98946	-1.40898	0.278454	0.593031	-0.113061	-0.120116	0.224573	0.613143	3.45354	1.50906	1.49805	0.318729	1.74947	0.111729	2.59026	0.188839	0.556773	1.92054	0.689618	0.908426	2.05044	2.34497	2.13541	1.46114	2.10571	0.451652	-0.15389	0.390664	1.59041	2.69381	0.995283	-0.215376	0.216097	2.00523	1.52974	1.87774	0.856559	-0.0307281	1.81014	1.22451	0.168834	0.581841
0.420882	0.821696	1.21468	0.488624	0.312583	1.46615	2.42188	-1.1213	0.946834	-1.33864	0.288816	0.577273	-0.115153	-0.154019	0.245887	0.61123	3.46051	1.51081	1.49474	0.320787	1.76117	-0.01241	2.59373	0.17536	0.525503	1.93113	0.6782	0.905696	2.0178	2.32009	2.14881	1.46753	2.14026	0.447381	-0.162925	0.380916	1.54025	2.5385	0.997625	-0.225658	0.169659	1.95864	1.50994	1.87766	0.792363	-0.0397805	1.83258	1.18976	0.190331	0.540765
0.423968	0.836512	1.22243	0.479858	0.305399	1.42403	2.39429	-1.10914	0.905369	-1.25342	0.298702	0.570773	-0.114925	-0.189903	0.259396	0.607272	3.45999	1.51567	1.48391	0.330936	1.77292	-0.129849	2.59268	0.16055	0.489893	1.93328	0.663559	0.903323	1.97236	2.30022	2.16275	1.47662	2.16991	0.443502	-0.170851	0.374062	1.47744	2.40831	1.00708	-0.232454	0.123279	1.90891	1.49307	1.87882	0.741883	-0.0530363	1.85743	1.15365	0.206394	0.493125
0.427053	0.852543	1.22671	0.473695	0.298128	1.38338	2.3668	-1.09516	0.865995	-1.15517	0.307673	0.573923	-0.112403	-0.227085	0.264788	0.601288	3.45177	1.52383	1.46633	0.348972	1.78424	-0.236293	2.58733	0.144752	0.450308	1.92694	0.645972	0.901304	1.9166	2.2857	2.17723	1.48834	2.19432	0.44	-0.177375	0.370438	1.40308	2.30747	1.02347	-0.235477	0.0775138	1.85742	1.48009	1.88028	0.706181	-0.0701746	1.88352	1.11708	0.216484	0.440186
0.430139	0.869085	1.2271	0.469923	0.290536	1.34526	2.33995	-1.07992	0.829649	-1.04634	0.315278	0.586829	-0.107609	-0.264973	0.261955	0.593351	3.43611	1.53514	1.44281	0.37444	1.79459	-0.328323	2.57793	0.128444	0.407267	1.91233	0.625643	0.899515	1.85293	2.27638	2.19207	1.5025	2.21317	0.436924	-0.182291	0.370235	1.31893	2.23891	1.0463	-0.23464	0.0330268	1.80557	1.47184	1.88128	0.685755	-0.0906642	1.90958	1.08095	0.220206	0.383027
0.433224	0.885551	1.2234	0.46822	0.282374	1.31056	2.31407	-1.06406	0.7972	-0.929486	0.321002	0.609291	-0.100603	-0.302713	0.250974	0.58359	3.41329	1.54938	1.41432	0.406626	1.80333	-0.402801	2.56478	0.111988	0.361467	1.88997	0.60285	0.897864	1.78424	2.27208	2.20724	1.51877	2.22649	0.434239	-0.1854	0.373432	1.22666	2.20414	1.07467	-0.229975	-0.00961354	1.7549	1.46871	1.88081	0.680421	-0.113914	1.93429	1.04617	0.21737	0.322938
0.43631	0.901349	1.21538	0.468217	0.273498	1.27997	2.28954	-1.0482	0.769507	-0.807401	0.324458	0.640778	-0.0914923	-0.339478	0.232333	0.57217	3.38405	1.56622	1.38189	0.444454	1.80988	-0.457576	2.54822	0.0957433	0.313614	1.86078	0.577824	0.896137	1.71338	2.27206	2.22256	1.53676	2.23406	0.431782	-0.186579	0.379827	1.1285	2.20364	1.10781	-0.221676	-0.0500267	1.70669	1.47106	1.87815	0.689644	-0.139182	1.95632	1.0132	0.207585	0.2611
0.439396	0.915912	1.20297	0.469433	0.26364	1.25405	2.26653	-1.03302	0.747193	-0.68299	0.325436	0.680484	-0.0804102	-0.374398	0.20658	0.559317	3.34895	1.58504	1.34656	0.486711	1.81354	-0.491167	2.5286	0.0800444	0.264579	1.82578	0.55079	0.894114	1.64317	2.27545	2.2379	1.55589	2.23609	0.429432	-0.185758	0.389068	1.02672	2.23613	1.14452	-0.21007	-0.0877195	1.6624	1.47881	1.87253	0.712068	-0.165699	1.97445	0.982604	0.190966	0.198435
0.442481	0.928807	1.18628	0.471398	0.25267	1.23302	2.24514	-1.01912	0.730864	-0.55915	0.323785	0.727403	-0.0675191	-0.406512	0.174408	0.545263	3.30915	1.60525	1.30932	0.532013	1.81372	-0.502918	2.50628	0.0652467	0.215131	1.78625	0.522	0.891525	1.57639	2.28118	2.25308	1.57557	2.23276	0.42693	-0.182936	0.400536	0.923848	2.29964	1.18355	-0.195603	-0.122482	1.62323	1.49176	1.8632	0.74595	-0.192652	1.98758	0.954579	0.167468	0.136048
0.445567	0.939623	1.1654	0.473573	0.240511	1.21695	2.22532	-1.00711	0.720859	-0.438808	0.31956	0.780247	-0.0529983	-0.434966	0.136957	0.53029	3.26587	1.62608	1.27122	0.578734	1.80987	-0.493016	2.4817	0.051558	0.166225	1.74365	0.491617	0.888135	1.51528	2.28797	2.26789	1.59511	2.22432	0.424048	-0.178193	0.413582	0.82235	2.39057	1.22355	-0.178832	-0.153915	1.59025	1.50938	1.8497	0.789169	-0.219186	1.9946	0.92915	0.137318	0.0745751
0.448653	0.948067	1.14063	0.47547	0.227121	1.20577	2.207	-0.997494	0.717391	-0.324523	0.312969	0.837552	-0.03712	-0.458915	0.095168	0.51469	3.22004	1.64677	1.23328	0.625214	1.80146	-0.462478	2.45522	0.0391606	0.118724	1.69949	0.459769	0.883672	1.46198	2.29459	2.28215	1.61379	2.21123	0.420388	-0.171655	0.427389	0.724627	2.50477	1.26314	-0.160443	-0.181997	1.56426	1.53095	1.83164	0.839088	-0.244522	1.99481	0.906329	0.100768	0.0148732
0.451738	0.953927	1.11229	0.476575	0.21243	1.19908	2.18989	-0.990688	0.720394	-0.218706	0.304206	0.897804	-0.0201311	-0.47753	0.0504588	0.498729	3.17334	1.66638	1.19632	0.669871	1.78813	-0.413254	2.42724	0.0281434	0.0733916	1.65526	0.426645	0.877857	1.41801	2.29957	2.29571	1.63089	2.19387	0.415641	-0.163536	0.44109	0.633083	2.63656	1.30091	-0.141097	-0.206632	1.5459	1.55545	1.80888	0.892881	-0.267965	1.98765	0.88586	0.0582187	-0.0426206
0.454824	0.957133	1.08083	0.47647	0.196465	1.19653	2.17372	-0.987028	0.729757	-0.123527	0.293754	0.959341	-0.00233775	-0.490134	0.00395103	0.482734	3.12678	1.6841	1.16114	0.711093	1.76959	-0.347874	2.39813	0.0185278	0.0310506	1.61247	0.392264	0.870488	1.38437	2.30164	2.30835	1.64573	2.17288	0.409408	-0.154111	0.453739	0.549649	2.78045	1.33549	-0.12158	-0.227819	1.53562	1.58171	1.78146	0.947628	-0.288865	1.9728	0.867505	0.0102359	-0.0973992
0.457909	0.95768	1.04675	0.474812	0.179353	1.1975	2.15818	-0.98666	0.744959	-0.0407325	0.282289	1.0205	0.0159229	-0.496241	-0.0430965	0.466954	3.0817	1.6991	1.12846	0.747361	1.74576	-0.269444	2.36831	0.0102562	-0.00771718	1.57255	0.356767	0.861372	1.36142	2.29948	2.31994	1.65764	2.14862	0.40127	-0.143678	0.464404	0.476183	2.93006	1.36565	-0.102638	-0.245499	1.5335	1.60844	1.74957	1.00022	-0.30671	1.95023	0.850575	-0.0427344	-0.149206
0.460995	0.955679	1.01051	0.471313	0.161136	1.20137	2.14284	-0.989647	0.76546	0.028551	0.270382	1.07972	0.0343007	-0.495487	-0.0893296	0.451678	3.03935	1.71061	1.09882	0.777321	1.71667	-0.181849	2.33807	0.00311958	-0.0422797	1.53668	0.320242	0.850405	1.3491	2.2921	2.33032	1.66608	2.12188	0.390919	-0.132642	0.472214	0.414246	3.07925	1.39026	-0.084992	-0.259761	1.53944	1.63435	1.7137	1.04767	-0.321197	1.92011	0.834778	-0.0999063	-0.197844
0.464081	0.951288	0.972704	0.465798	0.142035	1.2074	2.12734	-0.99588	0.790388	0.0834469	0.258891	1.13546	0.0524568	-0.487692	-0.133507	0.437111	3.00065	1.71798	1.07263	0.799922	1.68255	-0.0890928	2.30776	-0.00304019	-0.0722852	1.50588	0.282849	0.837502	1.34673	2.27858	2.33935	1.67054	2.09319	0.377981	-0.121388	0.476345	0.365002	3.22175	1.40842	-0.0692901	-0.270674	1.55307	1.65798	1.67432	1.08725	-0.332149	1.88286	0.819423	-0.160675	-0.243332
0.467166	0.944754	0.933851	0.458194	0.122202	1.21501	2.11126	-1.00513	0.81881	0.123693	0.248496	1.18635	0.0700683	-0.472878	-0.17457	0.423455	2.96671	1.72066	1.0501	0.814206	1.64379	0.00462811	2.27769	-0.00858505	-0.0973385	1.48085	0.244611	0.822693	1.3528	2.25828	2.34699	1.67068	2.06308	0.3622	-0.110334	0.476191	0.328815	3.35185	1.41946	-0.0561499	-0.278333	1.5737	1.67799	1.63238	1.11622	-0.339462	1.83917	0.803852	-0.224261	-0.285567
0.470252	0.936403	0.894519	0.448578	0.101862	1.22351	2.0943	-1.01701	0.84967	0.149506	0.23995	1.23122	0.0867881	-0.451297	-0.211429	0.410889	2.93786	1.71831	1.03148	0.819763	1.60094	0.095199	2.24807	-0.0137762	-0.117334	1.46209	0.20588	0.806025	1.36569	2.23086	2.35304	1.66627	2.03223	0.343377	-0.099914	0.471167	0.306206	3.46422	1.42281	-0.0460425	-0.282901	1.60058	1.69311	1.58855	1.1328	-0.343355	1.79013	0.787676	-0.289868	-0.324633
0.473337	0.926512	0.85513	0.437069	0.081198	1.23222	2.07609	-1.03102	0.881678	0.161377	0.234039	1.26917	0.102328	-0.423453	-0.243302	0.399486	2.91487	1.71074	1.01671	0.816262	1.55473	0.178357	2.21914	-0.0190285	-0.132154	1.44981	0.166685	0.787664	1.38327	2.19632	2.35748	1.65721	2.00116	0.321454	-0.0905305	0.460941	0.296718	3.55453	1.41833	-0.0393468	-0.284542	1.63263	1.70217	1.54385	1.13504	-0.344158	1.73675	0.770273	-0.356673	-0.360611
0.476423	0.915486	0.816207	0.423942	0.0604646	1.24069	2.05651	-1.04653	0.91365	0.160376	0.231366	1.29948	0.11642	-0.390035	-0.269449	0.389305	2.89775	1.69788	1.00571	0.803854	1.50601	0.250287	2.1911	-0.0247472	-0.141975	1.44382	0.127432	0.767814	1.40289	2.15485	2.36026	1.64356	1.97044	0.296398	-0.0825935	0.445379	0.299838	3.61955	1.40612	-0.036318	-0.283307	1.66871	1.70424	1.49936	1.12191	-0.342311	1.68026	0.751266	-0.423854	-0.393619
0.479509	0.903685	0.778151	0.409556	0.0399312	1.24854	2.03539	-1.0629	0.944241	0.14789	0.232445	1.32178	0.128825	-0.351941	-0.289401	0.380378	2.88654	1.6799	0.998203	0.782956	1.45576	0.307903	2.16409	-0.0313436	-0.146958	1.44377	0.0884551	0.746742	1.42189	2.10706	2.36135	1.6255	1.94042	0.268361	-0.0764264	0.424581	0.314456	3.65683	1.38641	-0.0370789	-0.279319	1.70744	1.69853	1.45593	1.09285	-0.338403	1.62207	0.730197	-0.490569	-0.423771
0.482594	0.891408	0.741283	0.394324	0.0197305	1.25535	2.01269	-1.07935	0.972189	0.125584	0.237762	1.33594	0.139386	-0.310258	-0.302943	0.37265	2.88085	1.65729	0.993897	0.754266	1.40505	0.348376	2.13815	-0.0391495	-0.147394	1.44892	0.0500879	0.724773	1.43745	2.05388	2.36085	1.6034	1.91165	0.237595	-0.0723745	0.398835	0.339229	3.66492	1.35975	-0.0415554	-0.272718	1.74751	1.68457	1.41475	1.04772	-0.333131	1.56362	0.707039	-0.556012	-0.451253
0.48568	0.878995	0.705837	0.378744	0.000107002	1.261	1.98846	-1.09511	0.99629	0.0955067	0.247365	1.34214	0.147974	-0.266301	-0.309997	0.366058	2.88014	1.63049	0.992422	0.718855	1.35498	0.369863	2.11337	-0.048549	-0.143721	1.45839	0.0129906	0.702222	1.44681	1.99639	2.35865	1.57764	1.88442	0.204434	-0.0706525	0.368624	0.372362	3.64395	1.32701	-0.0496306	-0.263614	1.78756	1.66207	1.37669	0.987446	-0.327248	1.50634	0.681552	-0.619364	-0.476082
0.488766	0.866653	0.672063	0.363312	-0.0187768	1.2654	1.96291	-1.10945	1.01539	0.0595255	0.26133	1.34085	0.154566	-0.221418	-0.31079	0.360436	2.88371	1.60021	0.993219	0.677933	1.30669	0.371181	2.08974	-0.0598284	-0.136397	1.47105	-0.0223533	0.679516	1.44733	1.93587	2.35485	1.54879	1.85895	0.169404	-0.0714542	0.334685	0.412015	3.59491	1.28912	-0.060978	-0.252195	1.82617	1.63108	1.3425	0.913044	-0.321522	1.45163	0.653719	-0.679818	-0.49838
0.491851	0.854658	0.640081	0.348583	-0.0368074	1.26862	1.93626	-1.12163	1.02849	0.0198237	0.279527	1.33276	0.159169	-0.17711	-0.305544	0.355654	2.89021	1.56732	0.995847	0.632949	1.26123	0.351937	2.0672	-0.0731832	-0.125902	1.4857	-0.0553031	0.656967	1.43674	1.87394	2.34937	1.5175	1.83546	0.133073	-0.074866	0.297853	0.456173	3.51985	1.24714	-0.0752218	-0.238366	1.86202	1.59189	1.31293	0.82641	-0.316743	1.40068	0.62373	-0.736633	-0.518239
0.494937	0.843041	0.609925	0.335061	-0.0537931	1.27074	1.90888	-1.13097	1.03479	-0.0213196	0.301497	1.31878	0.161883	-0.134842	-0.294923	0.351503	2.89886	1.53271	0.99968	0.585538	1.21971	0.312976	2.04569	-0.0887749	-0.112849	1.50103	-0.0851418	0.634986	1.41308	1.8122	2.34232	1.48438	1.81402	0.0961512	-0.0809328	0.259157	0.502711	3.42183	1.20248	-0.0919034	-0.222487	1.89392	1.54507	1.28845	0.729756	-0.313584	1.35485	0.591779	-0.789116	-0.535695
0.498022	0.831945	0.581607	0.323212	-0.0696727	1.27197	1.88117	-1.1369	1.03364	-0.062025	0.32675	1.3	0.162838	-0.0962817	-0.279726	0.347795	2.90808	1.49739	1.00425	0.537392	1.18296	0.255477	2.02508	-0.106585	-0.0978653	1.51572	-0.111183	0.613833	1.37482	1.75228	2.33366	1.45023	1.7947	0.0593826	-0.0895818	0.21971	0.549674	3.30488	1.15638	-0.110459	-0.204531	1.92084	1.49142	1.26947	0.625664	-0.312721	1.31493	0.558232	-0.8366	-0.550667
0.501108	0.821337	0.555084	0.313472	-0.0843787	1.27263	1.85353	-1.13905	1.02458	-0.100447	0.354421	1.27769	0.162278	-0.0627862	-0.260715	0.34428	2.9165	1.46237	1.00897	0.490136	1.15185	0.182082	2.00524	-0.126645	-0.0815071	1.52846	-0.132723	0.593815	1.32109	1.69589	2.32346	1.41568	1.77734	0.0235432	-0.100722	0.180654	0.595119	3.17315	1.1102	-0.130297	-0.184768	1.94179	1.43198	1.25611	0.517103	-0.314654	1.2817	0.523394	-0.878502	-0.563294
0.504194	0.811186	0.53035	0.306182	-0.0978849	1.27291	1.8265	-1.13702	1.00749	-0.135122	0.383652	1.25318	0.16041	-0.0357442	-0.238948	0.340789	2.92264	1.42867	1.01338	0.445452	1.12698	0.0957137	1.98596	-0.148762	-0.0643029	1.53819	-0.149026	0.575155	1.25152	1.64457	2.31173	1.38147	1.76182	-0.0105398	-0.114146	0.143205	0.637271	3.03168	1.06522	-0.150801	-0.16302	1.95618	1.36777	1.24844	0.407031	-0.319736	1.25575	0.487777	-0.914346	-0.573623
0.507279	0.801346	0.507235	0.30159	-0.110182	1.27313	1.80052	-1.13074	0.982387	-0.164565	0.413411	1.22782	0.157569	-0.0164142	-0.21542	0.337085	2.92501	1.39723	1.01706	0.404922	1.10878	-0.000281816	1.96705	-0.172719	-0.0469315	1.54381	-0.159613	0.557958	1.16641	1.59983	2.29837	1.34821	1.74787	-0.0421142	-0.129609	0.108445	0.67478	2.88544	1.02283	-0.171391	-0.13964	1.96344	1.3002	1.24616	0.298729	-0.328082	1.2373	0.451858	-0.943642	-0.581731
0.510365	0.791631	0.48569	0.299842	-0.121252	1.27364	1.7761	-1.1202	0.949569	-0.187902	0.442526	1.20302	0.154088	-0.00587052	-0.191271	0.332998	2.92232	1.36886	1.01951	0.369854	1.09745	-0.101177	1.94828	-0.198112	-0.0297831	1.54459	-0.163796	0.542343	1.06676	1.5628	2.28345	1.31647	1.73518	-0.0704071	-0.146809	0.0774776	0.706558	2.73977	0.984063	-0.191477	-0.114648	1.96332	1.23053	1.24891	0.195439	-0.339742	1.22635	0.416235	-0.966106	-0.587636
0.51345	0.781871	0.465607	0.300977	-0.131139	1.2747	1.75359	-1.10559	0.909553	-0.204629	0.469791	1.18007	0.150289	-0.00485329	-0.167728	0.328363	2.91315	1.34439	1.02049	0.341392	1.09299	-0.202683	1.92944	-0.224558	-0.0133667	1.53999	-0.161128	0.528242	0.954134	1.5345	2.26683	1.28672	1.7234	-0.0947518	-0.165424	0.0512372	0.731654	2.59916	0.949835	-0.210535	-0.088225	1.95584	1.1602	1.25615	0.100007	-0.354447	1.22284	0.381263	-0.981405	-0.591453
0.516536	0.771819	0.446887	0.304895	-0.139842	1.27648	1.73335	-1.08729	0.86304	-0.214424	0.494097	1.16015	0.146536	-0.0139502	-0.145886	0.323044	2.89639	1.32427	1.01969	0.3205	1.09517	-0.300303	1.9103	-0.25162	0.00189636	1.5297	-0.151344	0.515603	0.830627	1.51558	2.24842	1.25932	1.71208	-0.11464	-0.18509	0.0304628	0.749871	2.46827	0.921094	-0.22815	-0.0604229	1.94122	1.09059	1.26731	0.0151869	-0.37173	1.22606	0.347498	-0.989428	-0.593435
0.519622	0.761193	0.429425	0.311376	-0.147447	1.27924	1.71562	-1.06577	0.81087	-0.217531	0.514255	1.14438	0.143173	-0.0334351	-0.126768	0.316978	2.87117	1.3089	1.01694	0.307774	1.10356	-0.389321	1.89066	-0.278707	0.0156727	1.51369	-0.134197	0.504233	0.698921	1.50637	2.22809	1.23453	1.70078	-0.129653	-0.205398	0.0157713	0.761228	2.35066	0.898351	-0.243929	-0.0313695	1.91991	1.02285	1.28161	-0.0566572	-0.390986	1.23548	0.315372	-0.990162	-0.593882
0.522707	0.749852	0.413204	0.320122	-0.153943	1.2831	1.70055	-1.04171	0.754189	-0.214501	0.529226	1.13366	0.140515	-0.0632501	-0.111323	0.310106	2.83679	1.2984	1.01208	0.303568	1.11747	-0.465222	1.87037	-0.305292	0.0277374	1.4923	-0.109819	0.493882	0.562192	1.50699	2.20565	1.21245	1.68916	-0.139519	-0.225995	0.00753561	0.766158	2.24938	0.88192	-0.257626	-0.00115973	1.8925	0.958202	1.29818	-0.113482	-0.41143	1.25019	0.285303	-0.983576	-0.592959
0.525793	0.737478	0.398179	0.330704	-0.159336	1.2881	1.68816	-1.01588	0.6941	-0.206111	0.538185	1.12866	0.138866	-0.103016	-0.10046	0.302454	2.79285	1.29272	1.00514	0.307824	1.13614	-0.523982	1.84923	-0.330755	0.0378422	1.46594	-0.0782766	0.484266	0.423771	1.51697	2.18097	1.19309	1.67669	-0.144138	-0.246533	0.00586586	0.765522	2.16667	0.871925	-0.269056	0.0301186	1.85984	0.897665	1.31626	-0.154019	-0.432084	1.2692	0.2576	-0.969858	-0.591072
0.528878	0.723931	0.384385	0.342635	-0.163653	1.29422	1.67839	-0.989086	0.631862	-0.193606	0.540311	1.12985	0.138461	-0.152113	-0.094927	0.294078	2.73936	1.29155	0.996211	0.320327	1.15859	-0.561971	1.82719	-0.35461	0.0458278	1.43549	-0.0400492	0.475051	0.287248	1.53585	2.15384	1.17637	1.6631	-0.14363	-0.266618	0.0106486	0.760564	2.10363	0.868374	-0.278164	0.0623871	1.82295	0.842151	1.3349	-0.177407	-0.451859	1.29132	0.232534	-0.94933	-0.588693
0.531964	0.709094	0.371868	0.355354	-0.166868	1.30133	1.671	-0.962272	0.568755	-0.178525	0.535058	1.13752	0.139541	-0.209616	-0.0951863	0.285085	2.67645	1.29434	0.985309	0.340449	1.18367	-0.576477	1.80416	-0.376353	0.051699	1.40191	0.00433591	0.465862	0.156348	1.56252	2.12413	1.16205	1.64796	-0.13826	-0.285967	0.0215594	0.752654	2.06068	0.870784	-0.284991	0.0955719	1.78286	0.792253	1.35329	-0.183341	-0.469671	1.31541	0.210365	-0.922331	-0.586214
0.53505	0.692912	0.360766	0.368255	-0.168928	1.30933	1.66574	-0.936385	0.506087	-0.162146	0.52216	1.15167	0.142204	-0.274314	-0.101649	0.275612	2.60486	1.30042	0.972679	0.367375	1.21027	-0.565366	1.78014	-0.395406	0.0553326	1.36635	0.0540712	0.456315	0.0346505	1.59584	2.09149	1.14983	1.63106	-0.128517	-0.304278	0.0379923	0.743556	2.03713	0.878613	-0.289667	0.129687	1.74081	0.748379	1.37071	-0.171977	-0.48427	1.34029	0.191213	-0.889375	-0.58422
0.538135	0.675363	0.351153	0.380747	-0.169813	1.31802	1.66215	-0.912314	0.445053	-0.146245	0.501451	1.1721	0.146525	-0.344749	-0.114529	0.26586	2.52527	1.30895	0.958591	0.400019	1.23715	-0.527529	1.75515	-0.411532	0.0568041	1.33007	0.108219	0.446064	-0.0742147	1.63426	2.05584	1.13932	1.61213	-0.115041	-0.321356	0.0591712	0.734877	2.03123	0.891163	-0.292395	0.16471	1.69797	0.710764	1.38655	-0.144424	-0.494557	1.3647	0.175061	-0.851059	-0.582984
0.541221	0.656544	0.343129	0.392214	-0.169442	1.32723	1.65972	-0.89089	0.386832	-0.132587	0.47317	1.19842	0.152501	-0.41931	-0.133872	0.256037	2.43904	1.31892	0.943296	0.437094	1.26313	-0.462568	1.72928	-0.424414	0.0562485	1.29442	0.165671	0.43479	-0.167214	1.67618	2.01696	1.13011	1.59112	-0.0986362	-0.336992	0.0841424	0.728695	2.04076	0.907504	-0.293418	0.2007	1.65554	0.679443	1.40027	-0.101956	-0.499423	1.38767	0.162034	-0.808003	-0.583243
0.544307	0.636578	0.336821	0.402075	-0.167764	1.33666	1.65792	-0.872878	0.332456	-0.12284	0.437705	1.23011	0.160077	-0.49625	-0.159416	0.246371	2.34754	1.32921	0.927131	0.477245	1.28708	-0.371572	1.70273	-0.433836	0.0537259	1.26072	0.225285	0.422207	-0.241489	1.71974	1.9747	1.12171	1.56806	-0.0801863	-0.351063	0.111781	0.726767	2.06256	0.926687	-0.293078	0.237671	1.61482	0.654191	1.41133	-0.0464767	-0.497932	1.40816	0.15201	-0.761044	-0.585359
0.547392	0.61568	0.332375	0.409796	-0.164641	1.34612	1.6561	-0.858947	0.282793	-0.118447	0.395814	1.26642	0.169105	-0.573666	-0.190768	0.2371	2.25253	1.33873	0.91044	0.519021	1.308	-0.256161	1.6757	-0.439776	0.0493994	1.23015	0.28569	0.408121	-0.294816	1.76314	1.92896	1.11364	1.54305	-0.0607548	-0.363488	0.140908	0.73072	2.09308	0.947499	-0.29169	0.275711	1.57687	0.634628	1.41954	0.019836	-0.489328	1.42524	0.145116	-0.710952	-0.589725
0.550478	0.594143	0.329861	0.414965	-0.16002	1.35534	1.65368	-0.849556	0.238546	-0.121017	0.348258	1.30655	0.179404	-0.64968	-0.227542	0.228463	2.15586	1.3463	0.893567	0.560863	1.32498	-0.118876	1.64847	-0.442344	0.043408	1.20391	0.345541	0.392425	-0.325386	1.8045	1.87972	1.10548	1.51636	-0.0414035	-0.374241	0.170272	0.742128	2.12812	0.96892	-0.289645	0.314824	1.5427	0.62035	1.42461	0.0944266	-0.472954	1.43823	0.141023	-0.658586	-0.596779
0.553563	0.572321	0.329374	0.417203	-0.153812	1.36404	1.65	-0.845076	0.200202	-0.131629	0.296222	1.3496	0.190714	-0.722408	-0.268928	0.220698	2.05962	1.3508	0.87685	0.60142	1.3373	0.0367802	1.62136	-0.441703	0.0360167	1.18293	0.403431	0.375097	-0.33227	1.84217	1.82695	1.09679	1.48838	-0.0232261	-0.383314	0.198602	0.762071	2.16374	0.989814	-0.287245	0.35502	1.51325	0.610688	1.42666	0.174417	-0.44862	1.44666	0.139861	-0.604832	-0.606643
0.556649	0.550603	0.330985	0.416291	-0.145887	1.37211	1.64455	-0.845692	0.168095	-0.151254	0.240945	1.39464	0.202742	-0.790096	-0.31407	0.214016	1.966	1.35127	0.860654	0.639251	1.3445	0.206688	1.59475	-0.438141	0.027385	1.16802	0.458096	0.356192	-0.315084	1.87449	1.77079	1.0872	1.45961	-0.00727626	-0.390785	0.22472	0.791355	2.19569	1.0092	-0.284855	0.39646	1.48921	0.604877	1.42564	0.257048	-0.416187	1.45013	0.141359	-0.550642	-0.619443
0.559735	0.529426	0.334737	0.412097	-0.136279	1.37931	1.63678	-0.85127	0.14231	-0.180399	0.183749	1.44073	0.215168	-0.851071	-0.362201	0.208544	1.87712	1.3468	0.845342	0.673163	1.3463	0.385982	1.56905	-0.432181	0.017724	1.15966	0.508146	0.335933	-0.274112	1.90005	1.71139	1.07643	1.43056	0.00539861	-0.396731	0.247502	0.830417	2.21976	1.02613	-0.282688	0.43905	1.47111	0.602243	1.4218	0.339424	-0.375898	1.44856	0.145537	-0.496879	-0.635201
0.56282	0.509215	0.340532	0.404594	-0.124947	1.38551	1.62628	-0.861629	0.122786	-0.219465	0.126037	1.48701	0.227632	-0.903851	-0.412241	0.204469	1.79505	1.33666	0.831182	0.702162	1.34256	0.56976	1.54462	-0.424308	0.00733387	1.15811	0.552446	0.314543	-0.210466	1.91764	1.64909	1.06426	1.40195	0.0139086	-0.401244	0.265964	0.87932	2.23253	1.03969	-0.280992	0.482794	1.4593	0.601995	1.41542	0.418783	-0.328371	1.44202	0.152075	-0.444485	-0.653759
0.565906	0.490412	0.34831	0.393925	-0.111891	1.39064	1.61275	-0.876322	0.109186	-0.268494	0.0693596	1.53262	0.239802	-0.947205	-0.463212	0.201811	1.72186	1.32039	0.818419	0.725386	1.33347	0.7525	1.52191	-0.415099	-0.00373456	1.16334	0.590059	0.292425	-0.125868	1.92637	1.58422	1.05058	1.37442	0.0174703	-0.404475	0.279314	0.937302	2.23051	1.04943	-0.279936	0.527607	1.45393	0.603449	1.4069	0.492444	-0.27438	1.4307	0.161047	-0.394183	-0.674853
0.568991	0.473478	0.357928	0.380296	-0.0972249	1.39469	1.59598	-0.894712	0.101051	-0.326935	0.0150558	1.57683	0.251289	-0.980172	-0.513917	0.200603	1.65929	1.29768	0.807283	0.742124	1.31947	0.929175	1.50134	-0.40524	-0.0151008	1.17502	0.620005	0.270027	-0.0225568	1.92561	1.51733	1.03536	1.34868	0.0154908	-0.406554	0.286944	1.00352	2.21144	1.05481	-0.279595	0.573293	1.45491	0.605848	1.39654	0.558391	-0.21506	1.41495	0.172208	-0.346883	-0.697969
0.572077	0.458781	0.369199	0.364065	-0.0810578	1.39751	1.57589	-0.916046	0.0977865	-0.394281	-0.035444	1.61906	0.261759	-1.00208	-0.563489	0.200807	1.60898	1.26855	0.797941	0.752214	1.30109	1.09454	1.48326	-0.395465	-0.0266639	1.1926	0.641788	0.247836	0.0966523	1.91519	1.449	1.01869	1.32563	0.00759286	-0.407617	0.288493	1.07663	2.17303	1.05556	-0.280021	0.619624	1.46196	0.608614	1.38492	0.614602	-0.15181	1.3953	0.185403	-0.303219	-0.722523
0.575163	0.446671	0.38184	0.345625	-0.0636346	1.39917	1.55257	-0.939452	0.0986378	-0.469432	-0.08088	1.65887	0.27087	-1.01253	-0.610766	0.202312	1.57238	1.23318	0.790436	0.7554	1.27915	1.24376	1.46805	-0.386379	-0.0381702	1.21523	0.654941	0.226462	0.228323	1.89502	1.37991	1.00069	1.30578	-0.00643238	-0.407834	0.283847	1.15462	2.11474	1.05166	-0.281174	0.666486	1.4746	0.611226	1.37243	0.659608	-0.0861935	1.37227	0.200435	-0.263807	-0.747859
0.578248	0.43743	0.395631	0.325509	-0.0451475	1.39969	1.52625	-0.963902	0.102788	-0.551316	-0.120009	1.69588	0.278331	-1.01157	-0.65484	0.204936	1.55046	1.19206	0.784819	0.75194	1.25459	1.3726	1.45599	-0.378732	-0.0494639	1.24187	0.659359	0.206444	0.368919	1.8656	1.31082	0.981621	1.28996	-0.0265072	-0.407315	0.273088	1.23545	2.03588	1.04333	-0.282949	0.713229	1.49216	0.613221	1.35931	0.692482	-0.019999	1.34647	0.217163	-0.229123	-0.773126
0.581334	0.43125	0.410188	0.304266	-0.0259104	1.39907	1.49726	-0.988351	0.109344	-0.638458	-0.15203	1.72992	0.283865	-0.999434	-0.694828	0.20849	1.54385	1.14587	0.781099	0.74225	1.22842	1.47746	1.44734	-0.373116	-0.060321	1.27133	0.655115	0.188394	0.514599	1.82747	1.24262	0.961768	1.27866	-0.0523496	-0.406203	0.256592	1.31666	1.93731	1.03085	-0.285215	0.759414	1.51386	0.614329	1.3461	0.712772	0.0449757	1.31859	0.235361	-0.199566	-0.797507
0.58442	0.428263	0.425245	0.282459	-0.00631105	1.3974	1.46601	-1.01174	0.117378	-0.72919	-0.17617	1.76097	0.28735	-0.976745	-0.730065	0.212677	1.55289	1.0955	0.779167	0.726929	1.20179	1.55569	1.44222	-0.370095	-0.0706501	1.30223	0.642542	0.172903	0.661329	1.78167	1.17621	0.941533	1.27237	-0.083473	-0.404602	0.234961	1.39544	1.82017	1.01488	-0.287781	0.804481	1.53876	0.61432	1.33311	0.720438	0.106714	1.28931	0.254739	-0.175391	-0.820052
0.587505	0.428498	0.440371	0.260717	0.013242	1.39472	1.4331	-1.03301	0.126033	-0.822018	-0.191754	1.78909	0.288586	-0.944394	-0.759833	0.217188	1.57739	1.04201	0.778913	0.706739	1.17582	1.60554	1.4407	-0.370056	-0.0802229	1.33322	0.622212	0.160443	0.805244	1.72931	1.11242	0.921268	1.27147	-0.119132	-0.402604	0.208976	1.46925	1.68651	0.996143	-0.290491	0.84777	1.5658	0.613171	1.32055	0.716096	0.163402	1.25909	0.274999	-0.156719	-0.839719
0.590591	0.431823	0.455225	0.239612	0.0322727	1.39103	1.39905	-1.0512	0.134432	-0.91527	-0.198654	1.81454	0.287506	-0.903546	-0.783747	0.221687	1.61693	0.986564	0.780096	0.682647	1.15161	1.62578	1.44276	-0.373354	-0.0889505	1.36286	0.594887	0.151464	0.942403	1.67169	1.05229	0.901387	1.27605	-0.158381	-0.400297	0.179548	1.53533	1.53896	0.975371	-0.29308	0.888472	1.59392	0.610769	1.30875	0.700724	0.213084	1.22854	0.295851	-0.143559	-0.855685
0.593676	0.438118	0.469588	0.219708	0.0503514	1.38637	1.36461	-1.0654	0.141855	-1.00722	-0.196741	1.83757	0.284061	-0.855526	-0.801487	0.225849	1.67054	0.930532	0.782566	0.655779	1.13021	1.61682	1.44824	-0.380159	-0.096651	1.38982	0.561542	0.146344	1.06923	1.61036	0.996694	0.882315	1.28612	-0.200216	-0.397756	0.147821	1.59111	1.38076	0.953608	-0.295402	0.925873	1.62189	0.607226	1.29772	0.675604	0.254173	1.19812	0.316822	-0.135791	-0.867065
0.596762	0.447061	0.483049	0.201502	0.0668888	1.38065	1.33039	-1.07488	0.147574	-1.09618	-0.186295	1.85855	0.27833	-0.801911	-0.81284	0.229279	1.73683	0.875143	0.786061	0.627099	1.11253	1.57989	1.45694	-0.390416	-0.103248	1.41279	0.523213	0.145296	1.18263	1.54678	0.946552	0.864412	1.30143	-0.243423	-0.395004	0.114965	1.63424	1.2151	0.931836	-0.297271	0.959039	1.64867	0.602815	1.28759	0.642619	0.28508	1.16812	0.337489	-0.133187	-0.873245
0.599848	0.458307	0.495426	0.1854	0.0814039	1.37399	1.29712	-1.07906	0.151137	-1.18091	-0.167714	1.87792	0.270357	-0.744347	-0.818022	0.231677	1.81428	0.82174	0.790235	0.59786	1.09939	1.51697	1.46848	-0.404043	-0.10868	1.43065	0.481148	0.148442	1.27957	1.48246	0.902569	0.848026	1.32165	-0.286653	-0.392141	0.0821629	1.66272	1.04577	0.910983	-0.29854	0.987193	1.67316	0.597569	1.27839	0.603631	0.304552	1.1388	0.357388	-0.135386	-0.873531
0.602933	0.471389	0.506444	0.171755	0.0933948	1.36632	1.2654	-1.07751	0.152078	-1.26001	-0.141725	1.89604	0.260307	-0.684612	-0.817109	0.232699	1.90079	0.771541	0.79481	0.569025	1.09132	1.43092	1.48248	-0.420695	-0.112806	1.4425	0.436571	0.155793	1.35809	1.41878	0.86542	0.833405	1.34609	-0.328764	-0.389157	0.0506388	1.67503	0.876527	0.892081	-0.29914	1.00952	1.69433	0.591637	1.27005	0.560951	0.311643	1.11021	0.376061	-0.141948	-0.867437
0.606019	0.48581	0.515956	0.160802	0.102403	1.35764	1.23584	-1.07011	0.150162	-1.33254	-0.10912	1.9134	0.248326	-0.624364	-0.810524	0.232083	1.99422	0.725675	0.799437	0.541668	1.08875	1.32542	1.49836	-0.439894	-0.11558	1.44756	0.390733	0.16719	1.41635	1.35716	0.835675	0.820776	1.37408	-0.368406	-0.386122	0.0215565	1.66989	0.710797	0.876036	-0.299043	1.02526	1.71133	0.585323	1.26252	0.516817	0.305737	1.08234	0.392933	-0.152422	-0.854761
0.609104	0.50098	0.523887	0.152664	0.107987	1.34792	1.20889	-1.05688	0.145293	-1.3976	-0.070983	1.93034	0.23466	-0.56534	-0.798766	0.229567	2.0921	0.685103	0.803796	0.516725	1.0918	1.20474	1.51556	-0.46105	-0.116916	1.44541	0.344951	0.182352	1.45337	1.29877	0.813718	0.810254	1.40466	-0.40438	-0.383031	-0.00405125	1.64683	0.552179	0.863633	-0.298288	1.03358	1.72341	0.57876	1.25567	0.473606	0.28652	1.05517	0.407593	-0.166226	-0.835539
0.61219	0.516285	0.530185	0.147374	0.109797	1.33718	1.18495	-1.03809	0.137517	-1.45469	-0.0284024	1.94715	0.219565	-0.509153	-0.782641	0.225046	2.19202	0.650562	0.807581	0.494884	1.10048	1.07345	1.53342	-0.4834	-0.116883	1.43577	0.300367	0.200853	1.46869	1.24455	0.799683	0.8019	1.43682	-0.435636	-0.379962	-0.0252463	1.60582	0.403533	0.855437	-0.296964	1.03414	1.72992	0.572062	1.24941	0.43341	0.254023	1.02849	0.419418	-0.182771	-0.809982
0.615276	0.531172	0.534891	0.144873	0.107602	1.32545	1.16427	-1.01425	0.127034	-1.50338	0.0172636	1.96412	0.203269	-0.457265	-0.762736	0.218399	2.29113	0.622609	0.810514	0.476738	1.11439	0.936524	1.55123	-0.506121	-0.115419	1.41878	0.258037	0.222218	1.46252	1.19531	0.793629	0.795678	1.46936	-0.461235	-0.376935	-0.0413301	1.54755	0.267561	0.852037	-0.295214	1.02624	1.73046	0.565368	1.24352	0.398411	0.208849	1.00208	0.428004	-0.201366	-0.778509
0.618361	0.544989	0.5381	0.144969	0.101159	1.31263	1.14701	-0.986004	0.114151	-1.54376	0.0647688	1.98134	0.186096	-0.410939	-0.740006	0.209614	2.38679	0.601541	0.812333	0.462812	1.13302	0.799057	1.56825	-0.528262	-0.112477	1.39471	0.21879	0.24577	1.43574	1.15144	0.795255	0.79143	1.501	-0.480388	-0.374001	-0.051734	1.47314	0.146157	0.853723	-0.293229	1.00972	1.72477	0.558739	1.23797	0.370166	0.151751	0.975633	0.432981	-0.221441	-0.741804
0.621447	0.557179	0.540032	0.14743	0.0904761	1.29892	1.13317	-0.954233	0.0993664	-1.57587	0.112581	1.99891	0.168314	-0.371266	-0.715315	0.198778	2.47648	0.587357	0.812817	0.453285	1.15564	0.665858	1.58364	-0.54888	-0.108136	1.36416	0.183407	0.270833	1.38978	1.11321	0.804142	0.788961	1.53058	-0.492635	-0.371272	-0.0561703	1.3844	0.0410856	0.860581	-0.29127	0.984377	1.71289	0.552145	1.23257	0.350287	0.0839615	0.94897	0.433993	-0.242388	-0.700657
0.624533	0.567182	0.540834	0.151928	0.0755547	1.28431	1.12261	-0.919959	0.0831663	-1.60027	0.15943	2.01676	0.150194	-0.339055	-0.689712	0.186058	2.5576	0.579919	0.811822	0.448129	1.18132	0.541622	1.59678	-0.566968	-0.102411	1.32792	0.152424	0.296665	1.32648	1.08061	0.819653	0.787991	1.55671	-0.497708	-0.368791	-0.0545794	1.28347	-0.046806	0.87242	-0.28962	0.950448	1.69492	0.545462	1.22726	0.339812	0.00696584	0.921795	0.430925	-0.263576	-0.656282
0.627618	0.574538	0.540673	0.158049	0.0565204	1.26908	1.11507	-0.884317	0.0661518	-1.61735	0.203922	2.03471	0.132023	-0.314815	-0.664039	0.171665	2.62791	0.578691	0.809226	0.447221	1.20901	0.430395	1.60692	-0.581573	-0.0953213	1.28696	0.126242	0.32245	1.24827	1.05324	0.840858	0.788143	1.5782	-0.4956	-0.366611	-0.0471033	1.17309	-0.11736	0.889048	-0.288558	0.908255	1.67125	0.538617	1.22198	0.339532	-0.0775364	0.893988	0.423739	-0.28456	-0.60971
0.630704	0.578823	0.539825	0.165377	0.0336534	1.25331	1.11019	-0.848456	0.0489468	-1.62798	0.244738	2.05252	0.114046	-0.298864	-0.63943	0.155918	2.68547	0.583053	0.804972	0.450217	1.23749	0.335802	1.6134	-0.591804	-0.086993	1.24246	0.104934	0.3474	1.15795	1.03061	0.866799	0.78908	1.59404	-0.486547	-0.364808	-0.0341748	1.05646	-0.170766	0.90981	-0.288376	0.858253	1.64241	0.53148	1.21659	0.349637	-0.16756	0.865483	0.412458	-0.304859	-0.56238
0.633789	0.579752	0.538551	0.173434	0.00740702	1.23733	1.10757	-0.813658	0.0322135	-1.63292	0.280768	2.06983	0.0964774	-0.29126	-0.616676	0.139154	2.72835	0.592039	0.799	0.456643	1.26557	0.260415	1.6157	-0.596901	-0.0775469	1.19551	0.0884502	0.370773	1.05846	1.01191	0.896276	0.790346	1.60319	-0.47106	-0.363505	-0.0163584	0.936688	-0.207704	0.934019	-0.289382	0.801222	1.60909	0.523808	1.2111	0.36985	-0.260977	0.836142	0.397298	-0.32403	-0.515664
0.636875	0.577098	0.53706	0.181774	-0.0217695	1.22135	1.10665	-0.781148	0.0165462	-1.63295	0.3109	2.08626	0.0795607	-0.291632	-0.596809	0.121793	2.75506	0.604728	0.791459	0.465928	1.29199	0.206411	1.61327	-0.596171	-0.0670148	1.14752	0.0764965	0.391799	0.952959	0.996305	0.92787	0.791554	1.6049	-0.449883	-0.362743	0.0055043	0.817162	-0.229547	0.96092	-0.291763	0.738121	1.57209	0.515482	1.20531	0.399655	-0.355597	0.806113	0.378734	-0.341923	-0.471001
0.639961	0.57075	0.535533	0.189937	-0.0533085	1.20575	1.1069	-0.752026	0.00253506	-1.62895	0.33419	2.10132	0.0634489	-0.299583	-0.580437	0.104279	2.76485	0.6199	0.78241	0.477269	1.31554	0.174677	1.60582	-0.589143	-0.0555251	1.09971	0.0686257	0.409878	0.845011	0.982738	0.960243	0.792281	1.59858	-0.423982	-0.362626	0.0304539	0.701346	-0.237669	0.989351	-0.295764	0.670167	1.53238	0.50636	1.19944	0.438047	-0.449244	0.775673	0.357297	-0.358248	-0.429654
0.643046	0.560685	0.534117	0.197467	-0.0864903	1.19078	1.10777	-0.727428	-0.00931791	-1.62168	0.349923	2.11458	0.0483032	-0.314338	-0.568196	0.0870623	2.75696	0.636375	0.772032	0.489904	1.33509	0.165423	1.59311	-0.575515	-0.0431905	1.0533	0.0642185	0.424445	0.737623	0.970185	0.991837	0.79212	1.58396	-0.394461	-0.363208	0.0574293	0.592615	-0.233956	1.01833	-0.301504	0.598775	1.49103	0.49621	1.19342	0.48395	-0.539653	0.745116	0.333624	-0.372803	-0.393148
0.646132	0.547003	0.532875	0.204029	-0.120586	1.17689	1.10875	-0.708195	-0.0185491	-1.61193	0.357539	2.12554	0.034229	-0.334995	-0.560623	0.0705879	2.7311	0.65297	0.760607	0.503029	1.34958	0.17797	1.57502	-0.555188	-0.0301178	1.00958	0.0625379	0.435054	0.634032	0.957572	1.02121	0.790722	1.56096	-0.362563	-0.364568	0.0852195	0.493956	-0.220332	1.04667	-0.309059	0.525239	1.44909	0.485028	1.18698	0.53551	-0.624844	0.714859	0.308531	-0.385626	-0.362486
0.649217	0.529883	0.531845	0.209242	-0.154823	1.16431	1.10931	-0.695131	-0.0248699	-1.60032	0.356713	2.13374	0.0213446	-0.360475	-0.558045	0.0552911	2.68755	0.668501	0.748376	0.515827	1.35819	0.210624	1.55168	-0.528256	-0.0163965	0.969511	0.0628469	0.441421	0.537243	0.943836	1.04694	0.787795	1.52978	-0.329657	-0.366765	0.112607	0.407984	-0.199024	1.07314	-0.318435	0.451085	1.40767	0.47276	1.18026	0.590952	-0.703021	0.68539	0.282975	-0.396827	-0.338752
0.652303	0.509668	0.530996	0.212852	-0.188444	1.15338	1.10905	-0.688766	-0.0280261	-1.58724	0.347191	2.13878	0.0097073	-0.389503	-0.560802	0.0415864	2.62689	0.68187	0.73569	0.527492	1.36023	0.261245	1.52327	-0.495096	-0.00214507	0.934018	0.0642091	0.443349	0.44987	0.92806	1.06768	0.783093	1.49083	-0.29711	-0.369808	0.138423	0.337181	-0.17176	1.0967	-0.329529	0.378133	1.36777	0.45955	1.1731	0.648277	-0.77244	0.657413	0.257898	-0.406425	-0.322717
0.655389	0.486677	0.53015	0.214688	-0.220625	1.14435	1.1076	-0.689349	-0.0279657	-1.57306	0.329192	2.14031	-0.000611527	-0.420896	-0.568789	0.0298179	2.55033	0.692118	0.722815	0.537201	1.35521	0.326854	1.49011	-0.456242	0.0125343	0.903839	0.0658635	0.440819	0.374297	0.909431	1.08216	0.776455	1.44493	-0.266277	-0.373713	0.161499	0.283033	-0.140335	1.11629	-0.34216	0.307791	1.33044	0.445491	1.16532	0.705441	-0.831764	0.631491	0.234506	-0.414582	-0.314901
0.658474	0.461387	0.529186	0.214611	-0.250634	1.13742	1.10478	-0.697013	-0.0246449	-1.55788	0.302785	2.13805	-0.0095958	-0.453358	-0.581825	0.0202581	2.45892	0.698553	0.710262	0.544466	1.34294	0.403804	1.45274	-0.412474	0.0276264	0.879516	0.0669152	0.433953	0.312301	0.887264	1.08936	0.767808	1.39311	-0.238482	-0.378473	0.18078	0.246709	-0.106283	1.13086	-0.3561	0.241615	1.29662	0.430876	1.15679	0.760611	-0.879984	0.60827	0.213748	-0.421536	-0.315452
0.66156	0.434334	0.527768	0.212591	-0.277831	1.13273	1.10046	-0.711529	-0.0182458	-1.54181	0.268643	2.13185	-0.017275	-0.485604	-0.59979	0.013134	2.35458	0.700548	0.698291	0.548687	1.32337	0.488323	1.41173	-0.364805	0.0429193	0.861424	0.0666518	0.422946	0.26546	0.861246	1.08855	0.757132	1.33646	-0.214839	-0.384028	0.195379	0.228605	-0.0709928	1.13961	-0.370999	0.181087	1.26709	0.416019	1.14738	0.811706	-0.916339	0.588483	0.196702	-0.427528	-0.324482
0.664645	0.40603	0.52559	0.208643	-0.301578	1.13018	1.09465	-0.732519	-0.0090005	-1.5246	0.227246	2.12164	-0.0236448	-0.516436	-0.622193	0.00854648	2.23914	0.697821	0.687353	0.549346	1.29671	0.576481	1.36786	-0.314378	0.0584141	0.849762	0.0644171	0.408185	0.234693	0.831105	1.07901	0.744524	1.27639	-0.196404	-0.390357	0.204493	0.228465	-0.03545	1.14191	-0.386492	0.127492	1.24247	0.401456	1.13686	0.856929	-0.940427	0.572649	0.184327	-0.432696	-0.341622
0.667731	0.377049	0.522198	0.202854	-0.321385	1.12976	1.08754	-0.759341	0.00275368	-1.50589	0.179626	2.10749	-0.028747	-0.54469	-0.648399	0.0065162	2.11509	0.690242	0.677705	0.546257	1.26341	0.664116	1.32198	-0.262501	0.0740219	0.844383	0.059732	0.390125	0.220544	0.796867	1.0606	0.730101	1.21444	-0.183946	-0.397315	0.207573	0.245402	-0.000307447	1.13722	-0.402162	0.0819377	1.22328	0.387607	1.12485	0.894831	-0.952185	0.561307	0.177393	-0.437396	-0.366149
0.670817	0.347972	0.517287	0.195379	-0.336887	1.13125	1.07933	-0.791171	0.0165811	-1.48541	0.126663	2.08948	-0.0326048	-0.569404	-0.677836	0.00697305	1.98465	0.677973	0.669732	0.539322	1.22418	0.747333	1.27503	-0.210538	0.0896517	0.845107	0.0521911	0.369312	0.222877	0.758914	1.03328	0.714099	1.15219	-0.178028	-0.404826	0.20429	0.277976	0.0339774	1.12528	-0.41753	0.0452453	1.20978	0.375076	1.11125	0.924242	-0.952014	0.554741	0.176757	-0.441811	-0.397198
0.673902	0.319351	0.510374	0.186406	-0.347877	1.13434	1.07042	-0.826957	0.0319957	-1.46243	0.0696211	2.06796	-0.0352863	-0.589728	-0.709603	0.00976457	1.85045	0.661417	0.663691	0.528476	1.1798	0.822439	1.22795	-0.160026	0.105303	0.851525	0.0416063	0.346349	0.241404	0.717741	0.997312	0.69675	1.09138	-0.178943	-0.412757	0.194477	0.323778	0.0674263	1.10609	-0.432157	0.0179833	1.20215	0.364451	1.09565	0.944055	-0.94045	0.553283	0.182915	-0.446265	-0.433638
0.676988	0.291729	0.501036	0.17618	-0.354196	1.13854	1.06128	-0.865558	0.0484457	-1.43664	0.00981247	2.04324	-0.0368602	-0.605004	-0.742961	0.0146366	1.71511	0.641108	0.659804	0.514004	1.13121	0.886334	1.18174	-0.112418	0.120917	0.863167	0.0279395	0.321884	0.275141	0.674032	0.953301	0.678439	1.03357	-0.18675	-0.420981	0.178219	0.380434	0.0999414	1.07976	-0.445561	0.000525527	1.20025	0.356444	1.0779	0.953698	-0.918441	0.556881	0.196201	-0.450737	-0.474105
0.680074	0.265616	0.488932	0.164957	-0.355936	1.14339	1.05244	-0.905696	0.0654097	-1.40731	-0.0513706	2.01576	-0.0374153	-0.614712	-0.776998	0.0212838	1.58108	0.617863	0.658267	0.496177	1.07959	0.936535	1.13749	-0.0692487	0.136433	0.879361	0.011356	0.296606	0.322703	0.628723	0.902214	0.659454	0.980399	-0.201211	-0.429336	0.155829	0.444523	0.132112	1.0468	-0.457352	-0.00726047	1.20389	0.351584	1.0577	0.953221	-0.887148	0.565404	0.21674	-0.455453	-0.517033
0.683159	0.24144	0.473667	0.153007	-0.353317	1.14825	1.04447	-0.946085	0.0822858	-1.37401	-0.112414	1.98606	-0.0370543	-0.618611	-0.810805	0.0292841	1.45103	0.592618	0.659203	0.475294	1.02598	0.970909	1.09613	-0.0318803	0.151814	0.899457	-0.00787107	0.27112	0.382519	0.582824	0.845132	0.640178	0.933223	-0.221832	-0.437693	0.127856	0.512918	0.164277	1.00772	-0.467123	-0.00560583	1.21255	0.350462	1.03488	0.942513	-0.847863	0.578529	0.244368	-0.460487	-0.560773
0.686245	0.219604	0.454993	0.140582	-0.346666	1.15244	1.03794	-0.985356	0.098561	-1.33626	-0.171824	1.95471	-0.0358558	-0.616567	-0.843483	0.0382446	1.32733	0.566348	0.662656	0.451968	0.971585	0.988508	1.05859	-0.00166176	0.166971	0.922668	-0.0293035	0.246089	0.452598	0.537579	0.783446	0.621015	0.893431	-0.247878	-0.44586	0.0949849	0.581943	0.197193	0.963278	-0.474573	0.00470637	1.22572	0.353527	1.00943	0.922251	-0.80211	0.595616	0.278814	-0.465785	-0.6037
0.68933	0.20038	0.432737	0.127972	-0.336502	1.15531	1.03342	-1.02225	0.113669	-1.29387	-0.227974	1.9223	-0.033957	-0.608774	-0.874378	0.0476654	1.21216	0.540211	0.668658	0.426699	0.917587	0.988803	1.02582	0.0203122	0.181817	0.948283	-0.0523233	0.222073	0.530667	0.494143	0.71871	0.602327	0.86207	-0.278338	-0.45371	0.0580377	0.648063	0.231087	0.914582	-0.479448	0.0229059	1.24261	0.361219	0.981317	0.893262	-0.751496	0.61605	0.319421	-0.471357	-0.644095
0.692416	0.18402	0.406792	0.115391	-0.323397	1.15613	1.03143	-1.05552	0.127177	-1.24656	-0.279315	1.88941	-0.0314718	-0.595432	-0.902584	0.0570642	1.10761	0.515255	0.677088	0.40016	0.865093	0.972168	0.998563	0.0330118	0.19626	0.975563	-0.0763126	0.199561	0.614489	0.453694	0.652566	0.584424	0.840006	-0.312109	-0.461102	0.0180042	0.707711	0.266408	0.862621	-0.481607	0.0477155	1.26236	0.373806	0.950566	0.85676	-0.697686	0.638902	0.365383	-0.477049	-0.680302
0.695502	0.17067	0.377279	0.103067	-0.308021	1.15415	1.03247	-1.08414	0.138689	-1.19429	-0.324325	1.85665	-0.0285212	-0.577067	-0.927579	0.0659876	1.0153	0.492579	0.687936	0.373024	0.81505	0.939797	0.977448	0.0357256	0.210233	1.0038	-0.10054	0.178961	0.701511	0.417426	0.586882	0.567669	0.827766	-0.347929	-0.46793	-0.0240593	0.757719	0.303253	0.808589	-0.481036	0.0778367	1.28403	0.391464	0.917372	0.813827	-0.642267	0.663107	0.415725	-0.482696	-0.710951
0.698587	0.16035	0.344272	0.0911672	-0.291214	1.14885	1.03686	-1.10711	0.14788	-1.13733	-0.361652	1.82457	-0.0252715	-0.554212	-0.948804	0.0739704	0.936776	0.473129	0.700904	0.34581	0.768392	0.893425	0.963037	0.0279522	0.223532	1.03235	-0.124243	0.160587	0.789253	0.38634	0.523442	0.552306	0.825624	-0.38439	-0.474076	-0.0670517	0.7951	0.341647	0.753696	-0.477737	0.111563	1.30668	0.41408	0.882132	0.766277	-0.586814	0.687489	0.469329	-0.488067	-0.734751
0.701673	0.153079	0.30813	0.0798391	-0.273722	1.13969	1.04485	-1.1237	0.154503	-1.07602	-0.389971	1.79367	-0.0218701	-0.527595	-0.96593	0.0806504	0.872967	0.457782	0.715883	0.319258	0.725868	0.835408	0.955685	0.00947339	0.236046	1.06064	-0.146644	0.144656	0.875286	0.361478	0.463998	0.538573	0.833569	-0.420131	-0.479494	-0.109853	0.817512	0.381103	0.69929	-0.471885	0.147213	1.3293	0.441466	0.845274	0.715569	-0.532783	0.71093	0.524952	-0.493024	-0.750614
0.704758	0.148707	0.269236	0.0691845	-0.256401	1.1263	1.05655	-1.13339	0.158407	-1.01093	-0.408163	1.76437	-0.0184638	-0.497996	-0.978744	0.0856685	0.824735	0.447234	0.732616	0.293917	0.687972	0.768556	0.955646	-0.0197138	0.247542	1.08827	-0.167067	0.131255	0.957462	0.343497	0.410273	0.526655	0.851267	-0.453768	-0.484119	-0.151383	0.822985	0.421144	0.646463	-0.463689	0.183049	1.35091	0.473255	0.80735	0.663431	-0.481515	0.732101	0.58115	-0.497144	-0.757817
0.707844	0.147146	0.228187	0.0592538	-0.240005	1.10832	1.07195	-1.13586	0.159563	-0.942862	-0.415342	1.73699	-0.0152053	-0.466271	-0.987096	0.0887814	0.792465	0.441988	0.750846	0.270286	0.655131	0.696182	0.96295	-0.0592243	0.257827	1.11482	-0.184845	0.120381	1.03341	0.332968	0.363713	0.516699	0.878054	-0.484008	-0.487923	-0.190601	0.810231	0.460627	0.596559	-0.453496	0.21727	1.3706	0.508901	0.769057	0.611475	-0.434106	0.749891	0.636606	-0.500262	-0.755879
0.71093	0.148074	0.185631	0.0500617	-0.225369	1.08584	1.09081	-1.13108	0.157999	-0.872679	-0.410706	1.71181	-0.0122629	-0.43332	-0.991319	0.0897917	0.775974	0.442334	0.770294	0.248751	0.627544	0.621442	0.977558	-0.108495	0.266651	1.14	-0.199504	0.111949	1.10125	0.330127	0.325672	0.508722	0.912962	-0.50965	-0.49094	-0.226638	0.77889	0.498318	0.550583	-0.44169	0.248051	1.38755	0.547754	0.731159	0.561417	-0.391564	0.763129	0.690201	-0.50202	-0.744597
0.714015	0.151268	0.142277	0.0415972	-0.213167	1.05876	1.11284	-1.11928	0.153817	-0.801468	-0.393877	1.68893	-0.0098196	-0.39999	-0.991526	0.0886807	0.775058	0.448291	0.790711	0.22962	0.60518	0.547803	0.999107	-0.166677	0.273804	1.16365	-0.210564	0.105747	1.15922	0.3351	0.297237	0.502819	0.954947	-0.529713	-0.49317	-0.258688	0.729062	0.532676	0.509451	-0.428716	0.274011	1.40106	0.588903	0.694437	0.514315	-0.354548	0.770881	0.740302	-0.502223	-0.724363
0.717101	0.156363	0.0989032	0.0338345	-0.203995	1.02758	1.13753	-1.10084	0.147186	-0.730493	-0.364606	1.66847	-0.0079647	-0.367195	-0.988198	0.0854329	0.788971	0.459762	0.811885	0.213133	0.587869	0.478427	1.02727	-0.232633	0.278922	1.18565	-0.217724	0.101531	1.20604	0.347639	0.279182	0.498907	1.00257	-0.54341	-0.494678	-0.286107	0.661633	0.562055	0.474032	-0.415079	0.293511	1.41061	0.631412	0.65975	0.471548	-0.323627	0.772364	0.785821	-0.500732	-0.695534
0.720187	0.162992	0.0564292	0.026674	-0.198352	0.992692	1.16426	-1.07642	0.138344	-0.660974	-0.322929	1.65036	-0.00687827	-0.335725	-0.982019	0.0801805	0.816673	0.476317	0.833466	0.199371	0.575286	0.416269	1.06148	-0.305154	0.281808	1.20593	-0.220971	0.0989783	1.24063	0.3673	0.272002	0.496912	1.05437	-0.550228	-0.495558	-0.308461	0.578229	0.584415	0.444824	-0.40126	0.30553	1.41575	0.674259	0.628116	0.434077	-0.299042	0.766917	0.825846	-0.497263	-0.659045
0.723272	0.170792	0.0156546	0.0200305	-0.19659	0.954876	1.19234	-1.04685	0.127586	-0.594163	-0.269267	1.63442	-0.00662436	-0.306302	-0.97345	0.0731367	0.856832	0.4974	0.855343	0.188303	0.567002	0.363791	1.10104	-0.382696	0.282089	1.22447	-0.220369	0.0977207	1.26226	0.39353	0.275744	0.496786	1.1087	-0.549874	-0.495911	-0.325449	0.481136	0.597915	0.422318	-0.387781	0.30901	1.41628	0.716232	0.600159	0.402568	-0.280938	0.754155	0.859431	-0.491858	-0.616096
0.726358	0.179365	-0.0225185	0.0138135	-0.198885	0.914968	1.22093	-1.01318	0.115217	-0.531391	-0.204248	1.62048	-0.00732411	-0.27956	-0.963457	0.0646293	0.907924	0.522263	0.877297	0.179777	0.562404	0.322918	1.14523	-0.463692	0.279588	1.24136	-0.216073	0.0973525	1.27051	0.425479	0.290242	0.498346	1.16392	-0.542335	-0.49583	-0.336985	0.373071	0.600761	0.406707	-0.3751	0.303333	1.41213	0.756335	0.576695	0.377187	-0.269175	0.734052	0.885898	-0.484418	-0.568046
0.729443	0.188342	-0.0573319	0.00790968	-0.205349	0.873961	1.2492	-0.976509	0.101557	-0.473876	-0.128755	1.6082	-0.00901228	-0.256097	-0.95274	0.0550224	0.968252	0.550024	0.899275	0.17353	0.560895	0.295168	1.19314	-0.546365	0.273937	1.25661	-0.208543	0.0975306	1.26538	0.462084	0.314947	0.501488	1.2184	-0.527915	-0.495433	-0.343148	0.257343	0.591007	0.398	-0.363636	0.288427	1.4035	0.793451	0.558373	0.357998	-0.263527	0.706805	0.904844	-0.47498	-0.516574
0.732529	0.197362	-0.0879302	0.00224132	-0.215812	0.832925	1.27627	-0.938117	0.0869989	-0.422693	-0.0440266	1.59731	-0.0116979	-0.236404	-0.942268	0.0447828	1.03582	0.579733	0.921111	0.169273	0.561726	0.281053	1.24385	-0.629099	0.264946	1.27033	-0.198322	0.0978628	1.24716	0.5023	0.348965	0.506033	1.27052	-0.507186	-0.494858	-0.344184	0.137553	0.567529	0.395991	-0.353764	0.264294	1.39057	0.826396	0.54577	0.344724	-0.263535	0.672885	0.916138	-0.463695	-0.463392
0.735615	0.20607	-0.113671	-0.00329823	-0.230043	0.793064	1.30131	-0.899205	0.0718887	-0.378664	0.0485286	1.5874	-0.0153514	-0.220732	-0.932714	0.0343641	1.10865	0.61031	0.942858	0.166625	0.564251	0.280398	1.29641	-0.710001	0.252432	1.28255	-0.186095	0.0979711	1.2164	0.544982	0.3912	0.511838	1.3186	-0.48099	-0.494156	-0.340513	0.0174246	0.528863	0.400191	-0.345786	0.231295	1.37382	0.854308	0.53938	0.336744	-0.268675	0.633009	0.919837	-0.450809	-0.4104
0.7387	0.214135	-0.134089	-0.00876072	-0.247672	0.755578	1.32348	-0.861084	0.0565483	-0.342707	0.147251	1.5781	-0.0198892	-0.20933	-0.925007	0.0243058	1.1845	0.640822	0.964536	0.16498	0.567759	0.292387	1.34986	-0.787419	0.236208	1.2934	-0.172634	0.0975853	1.17401	0.588922	0.440178	0.518727	1.36132	-0.450341	-0.493493	-0.332654	-0.0991951	0.474596	0.410034	-0.339905	0.190265	1.35382	0.87635	0.539173	0.333177	-0.278361	0.588228	0.916127	-0.436592	-0.359393
0.741786	0.221357	-0.148665	-0.0142421	-0.268131	0.721607	1.342	-0.824928	0.0412095	-0.315389	0.250332	1.56898	-0.0252199	-0.202405	-0.919771	0.0150866	1.2615	0.670263	0.986221	0.163908	0.571695	0.315509	1.40319	-0.85966	0.216221	1.30283	-0.15876	0.0964441	1.12128	0.632893	0.494386	0.526559	1.39757	-0.416566	-0.492962	-0.321237	-0.208537	0.404559	0.424714	-0.336222	0.142231	1.33138	0.891791	0.545286	0.332934	-0.291937	0.539612	0.905433	-0.42145	-0.312206
0.744871	0.227445	-0.157218	-0.019759	-0.290814	0.692292	1.35623	-0.79195	0.0261563	-0.296997	0.355897	1.55968	-0.031163	-0.199863	-0.917747	0.00718003	1.33731	0.697775	1.00793	0.16277	0.575415	0.347694	1.45546	-0.925312	0.192462	1.3108	-0.145365	0.0943835	1.05957	0.675779	0.551937	0.535195	1.42635	-0.380999	-0.492614	-0.307005	-0.306974	0.31888	0.443471	-0.334789	0.0887498	1.30726	0.900152	0.557374	0.334925	-0.308697	0.488653	0.888354	-0.405746	-0.270643
0.747957	0.232274	-0.159672	-0.0253312	-0.315006	0.668658	1.36571	-0.763153	0.0115626	-0.287588	0.461869	1.54987	-0.0375192	-0.201696	-0.91943	0.00103038	1.41026	0.722546	1.0298	0.161059	0.578583	0.385854	1.50584	-0.983054	0.164956	1.31735	-0.133416	0.0912742	0.990449	0.716569	0.611096	0.544516	1.44693	-0.345114	-0.492511	-0.290671	-0.391547	0.218784	0.465214	-0.335482	0.0313396	1.28219	0.901101	0.574973	0.337725	-0.328023	0.436837	0.865678	-0.390066	-0.236092
0.751043	0.235692	-0.156072	-0.0309737	-0.339904	0.651407	1.37005	-0.739435	-0.00242629	-0.287039	0.566234	1.53924	-0.0440683	-0.207733	-0.925105	-0.00295851	1.47833	0.744056	1.05197	0.15818	0.580816	0.427046	1.55345	-1.03169	0.133899	1.32231	-0.123737	0.0871322	0.915684	0.754298	0.669912	0.554387	1.45886	-0.310485	-0.492693	-0.273056	-0.459386	0.105566	0.488796	-0.338147	-0.0280768	1.25713	0.894443	0.597358	0.34003	-0.349213	0.385751	0.83815	-0.374868	-0.20986
0.754128	0.237665	-0.146648	-0.0366462	-0.364736	0.641222	1.36903	-0.721457	-0.0156996	-0.294967	0.666984	1.52758	-0.0505159	-0.217716	-0.934948	-0.00449871	1.53996	0.761778	1.07451	0.153719	0.581956	0.467829	1.59755	-1.07039	0.0994811	1.32569	-0.117153	0.0819553	0.837119	0.788301	0.726593	0.564743	1.46201	-0.278598	-0.493191	-0.254908	-0.50826	-0.0187458	0.513179	-0.342552	-0.0875389	1.23283	0.88045	0.623683	0.340389	-0.37168	0.336983	0.806728	-0.360691	-0.193029
0.757214	0.238146	-0.131874	-0.0423313	-0.388709	0.638517	1.36267	-0.709692	-0.0282289	-0.310824	0.762181	1.51469	-0.0565637	-0.231391	-0.949104	-0.00339147	1.59353	0.775591	1.09754	0.147037	0.581926	0.504666	1.63758	-1.09844	0.0620748	1.32722	-0.114331	0.0758532	0.756676	0.81793	0.779412	0.575455	1.45651	-0.250932	-0.494009	-0.236942	-0.536914	-0.151449	0.53725	-0.348396	-0.145107	1.21018	0.859295	0.652913	0.337701	-0.394963	0.292103	0.772282	-0.348188	-0.186272
0.760299	0.237224	-0.112194	-0.0479712	-0.41104	0.643386	1.35113	-0.704462	-0.0400188	-0.333626	0.850068	1.50046	-0.0619288	-0.248417	-0.967264	0.00046437	1.63816	0.785446	1.1211	0.137945	0.580855	0.533809	1.67298	-1.11541	0.0220902	1.32688	-0.115884	0.0690112	0.676241	0.842836	0.826684	0.586488	1.44266	-0.228786	-0.495106	-0.219764	-0.544365	-0.289721	0.559828	-0.355283	-0.198723	1.18993	0.831594	0.683836	0.330881	-0.41854	0.252439	0.735686	-0.337824	-0.190031
0.763385	0.234954	-0.0884123	-0.0535201	-0.431054	0.655744	1.33474	-0.705758	-0.051134	-0.362554	0.929058	1.48491	-0.0662719	-0.268367	-0.989196	0.00708143	1.67278	0.791555	1.14518	0.126108	0.578899	0.551867	1.70342	-1.12122	-0.0199376	1.32444	-0.122267	0.0616587	0.597665	0.862877	0.867152	0.597738	1.42111	-0.213337	-0.496431	-0.203953	-0.530714	-0.429962	0.579965	-0.362803	-0.246529	1.17261	0.79798	0.715147	0.319009	-0.442075	0.219346	0.697742	-0.330124	-0.204211
0.766471	0.231471	-0.0612323	-0.0589135	-0.448065	0.675164	1.31397	-0.713474	-0.0616472	-0.396505	0.997818	1.46805	-0.0692968	-0.290913	-1.01404	0.01635	1.69692	0.794232	1.16977	0.111292	0.576407	0.55588	1.72862	-1.11592	-0.0634202	1.31988	-0.133803	0.0540691	0.522927	0.878047	0.899698	0.609162	1.39277	-0.205539	-0.497961	-0.189927	-0.496479	-0.568681	0.59659	-0.370556	-0.286661	1.15878	0.759325	0.745501	0.301599	-0.46524	0.193804	0.65914	-0.325462	-0.228396
0.769556	0.226935	-0.0314914	-0.0640824	-0.461556	0.700934	1.28948	-0.727236	-0.0716333	-0.434139	1.05531	1.45005	-0.0707249	-0.315656	-1.04142	0.0280289	1.71027	0.79413	1.19479	0.0934747	0.573743	0.543067	1.74843	-1.09989	-0.107726	1.31305	-0.150671	0.0465189	0.453661	0.888525	0.923429	0.620685	1.35859	-0.2061	-0.49962	-0.17802	-0.44319	-0.702138	0.608979	-0.378153	-0.31756	1.14873	0.716482	0.773589	0.278222	-0.487845	0.176717	0.620479	-0.324238	-0.261984
0.772642	0.221572	-0.000121036	-0.0689507	-0.471072	0.732203	1.26203	-0.746458	-0.0812495	-0.474413	1.10073	1.43107	-0.0702953	-0.342213	-1.07026	0.0418276	1.71275	0.791871	1.22012	0.0726855	0.571377	0.511695	1.76285	-1.07373	-0.152044	1.30391	-0.172777	0.039346	0.391371	0.894694	0.937868	0.63227	1.31978	-0.215482	-0.501355	-0.168421	-0.372809	-0.826573	0.616384	-0.385177	-0.337832	1.14264	0.670741	0.798125	0.249133	-0.509655	0.168448	0.582094	-0.326795	-0.303912
0.775728	0.215643	0.0318816	-0.0734693	-0.476407	0.767866	1.23244	-0.770441	-0.0906326	-0.516108	1.13374	1.41137	-0.0678309	-0.370179	-1.09976	0.0573462	1.70467	0.788281	1.24548	0.0492227	0.569794	0.460474	1.77197	-1.03823	-0.195549	1.29248	-0.199951	0.0328434	0.33749	0.896945	0.942838	0.643829	1.27761	-0.233835	-0.503083	-0.161145	-0.288135	-0.938534	0.61837	-0.391263	-0.346535	1.14051	0.623069	0.818051	0.214465	-0.530611	0.169418	0.544507	-0.333198	-0.352866
0.778813	0.2094	0.0636807	-0.0775932	-0.477393	0.80668	1.20165	-0.798338	-0.0999184	-0.557932	1.15436	1.3912	-0.0631979	-0.399176	-1.12884	0.0740942	1.68666	0.784149	1.27056	0.0232164	0.569491	0.388805	1.77602	-0.994362	-0.237547	1.27877	-0.231714	0.0273601	0.293204	0.895823	0.938525	0.655264	1.23349	-0.261029	-0.504757	-0.156172	-0.19197	-1.03478	0.614417	-0.396128	-0.342989	1.14231	0.574666	0.832208	0.174995	-0.550543	0.17946	0.507687	-0.343457	-0.407208
0.781899	0.203083	0.0943493	-0.0812796	-0.473996	0.847216	1.17062	-0.82914	-0.109226	-0.599064	1.16271	1.37093	-0.0562866	-0.428858	-1.15627	0.0915346	1.65947	0.78038	1.29501	-0.00480014	0.570954	0.297032	1.77536	-0.943281	-0.27714	1.2629	-0.267576	0.0231454	0.259433	0.89196	0.925326	0.666485	1.18875	-0.296684	-0.506332	-0.153307	-0.0878814	-1.11263	0.604378	-0.399587	-0.326915	1.14764	0.526689	0.839906	0.131854	-0.569372	0.198093	0.471779	-0.357618	-0.465375
0.784984	0.196997	0.123115	-0.0845121	-0.466364	0.88807	1.14029	-0.861919	-0.118703	-0.638492	1.1595	1.3509	-0.0470912	-0.458877	-1.18109	0.1091	1.62432	0.777837	1.31841	-0.0344013	0.574648	0.186459	1.77036	-0.886158	-0.313539	1.24505	-0.306915	0.0204688	0.23686	0.885943	0.903971	0.677404	1.14478	-0.340054	-0.507741	-0.152226	0.0204776	-1.16971	0.588161	-0.401444	-0.298383	1.15616	0.480249	0.840503	0.0864014	-0.587063	0.224655	0.436737	-0.375426	-0.525351
0.78807	0.191358	0.149167	-0.0872403	-0.454789	0.927737	1.11153	-0.895547	-0.128447	-0.675468	1.14572	1.33143	-0.0357032	-0.488986	-1.20209	0.126219	1.58257	0.777308	1.3403	-0.0650273	0.580879	0.0592365	1.76156	-0.824462	-0.345993	1.22548	-0.348949	0.0195267	0.225886	0.878438	0.875558	0.687914	1.10284	-0.390271	-0.50898	-0.152559	0.129676	-1.20446	0.566048	-0.40165	-0.257954	1.16734	0.436394	0.833899	0.0401893	-0.603528	0.258243	0.402399	-0.396461	-0.58534
0.791156	0.186476	0.171954	-0.0894697	-0.439583	0.964935	1.08523	-0.929009	-0.138497	-0.70956	1.12256	1.3129	-0.0222776	-0.518774	-1.21821	0.142293	1.53558	0.779393	1.36007	-0.0958891	0.589938	-0.0820138	1.74947	-0.759479	-0.373739	1.20443	-0.392807	0.020498	0.226672	0.869863	0.841296	0.697888	1.06424	-0.446118	-0.510041	-0.153849	0.235926	-1.216	0.538199	-0.400226	-0.206388	1.18059	0.396052	0.819895	-0.00502704	-0.61871	0.297616	0.368643	-0.420329	-0.643397
0.794241	0.182573	0.19092	-0.0911981	-0.421239	0.99835	1.06213	-0.961284	-0.148929	-0.740281	1.09143	1.29567	-0.00704385	-0.548041	-1.22866	0.156792	1.48504	0.784685	1.37729	-0.126348	0.601973	-0.233742	1.73475	-0.69263	-0.396131	1.18226	-0.437542	0.0235199	0.23915	0.860633	0.802617	0.707228	1.03	-0.506392	-0.510948	-0.155632	0.335934	-1.2042	0.505066	-0.397292	-0.144931	1.1953	0.359991	0.798877	-0.0472942	-0.632486	0.341515	0.335207	-0.446438	-0.697822
0.797327	0.179861	0.205743	-0.092463	-0.400249	1.02687	1.04284	-0.991491	-0.159733	-0.767727	1.05413	1.28001	0.00967208	-0.576454	-1.23258	0.169201	1.43261	0.793491	1.39128	-0.155559	0.617072	-0.391885	1.71802	-0.625225	-0.412672	1.1593	-0.482275	0.0286197	0.263025	0.851279	0.761026	0.715812	1.0011	-0.569553	-0.511722	-0.157363	0.426525	-1.16982	0.467333	-0.392958	-0.0752659	1.21072	0.328929	0.77133	-0.0846096	-0.644764	0.388439	0.302026	-0.47403	-0.74689
0.800412	0.178569	0.216217	-0.0932368	-0.377228	1.04973	1.02785	-1.01878	-0.170924	-0.791763	1.01242	1.26623	0.027529	-0.603801	-1.22936	0.1791	1.38003	0.805953	1.40158	-0.182835	0.635052	-0.552084	1.69993	-0.558666	-0.422885	1.136	-0.526149	0.0358158	0.297565	0.841983	0.718257	0.723565	0.978307	-0.634135	-0.512417	-0.158587	0.505531	-1.11433	0.425553	-0.387514	0.000998758	1.22621	0.303229	0.738173	-0.115009	-0.655305	0.436848	0.268828	-0.502372	-0.789069
0.803498	0.178788	0.222247	-0.0935529	-0.352741	1.06622	1.01758	-1.04247	-0.182395	-0.812879	0.968121	1.25454	0.0460636	-0.629824	-1.21858	0.186136	1.32895	0.822045	1.40776	-0.207385	0.655729	-0.709471	1.68115	-0.494171	-0.426477	1.1128	-0.568187	0.0450304	0.341874	0.832834	0.675852	0.730414	0.962192	-0.6986	-0.51313	-0.158798	0.570706	-1.03997	0.380477	-0.381277	0.0818203	1.24116	0.28337	0.700452	-0.136504	-0.664003	0.485218	0.235704	-0.530591	-0.823323
0.806584	0.180636	0.223953	-0.0934385	-0.327445	1.07597	1.01211	-1.06212	-0.194088	-0.831347	0.923129	1.24513	0.0648432	-0.654328	-1.19992	0.190092	1.28106	0.841551	1.4094	-0.228408	0.678682	-0.859287	1.6623	-0.432797	-0.423263	1.0901	-0.607616	0.0561768	0.394976	0.823883	0.635455	0.736291	0.953052	-0.761446	-0.513937	-0.157597	0.620506	-0.949445	0.332985	-0.374565	0.165123	1.25494	0.26947	0.659441	-0.147469	-0.67061	0.532178	0.20277	-0.557807	-0.848617
0.809669	0.184165	0.221464	-0.0929002	-0.301933	1.079	1.01152	-1.07734	-0.205918	-0.847844	0.879282	1.23813	0.0833317	-0.677034	-1.17345	0.190787	1.23797	0.864076	1.40611	-0.245405	0.703502	-0.996715	1.64405	-0.375593	-0.413347	1.06829	-0.643604	0.0691065	0.455486	0.814978	0.59848	0.741156	0.951104	-0.821283	-0.514903	-0.154649	0.654577	-0.846542	0.283944	-0.367748	0.248711	1.26718	0.261613	0.616541	-0.146283	-0.674925	0.57631	0.170157	-0.583196	-0.864449
0.812755	0.189423	0.215019	-0.091953	-0.276681	1.07562	1.01564	-1.08791	-0.217754	-0.862899	0.838277	1.23364	0.101036	-0.697772	-1.13932	0.18823	1.201	0.888994	1.39771	-0.257613	0.729557	-1.11705	1.62693	-0.323355	-0.396789	1.04771	-0.675627	0.0836014	0.521905	0.805903	0.566297	0.744982	0.956295	-0.876803	-0.516163	-0.149666	0.672931	-0.73494	0.234155	-0.361213	0.330246	1.27753	0.259539	0.573451	-0.131759	-0.67681	0.616466	0.138499	-0.60569	-0.870572
0.815841	0.19634	0.205084	-0.0905911	-0.252222	1.06638	1.02422	-1.09384	-0.229492	-0.877129	0.801578	1.23164	0.117467	-0.716388	-1.09792	0.182519	1.17136	0.915537	1.3841	-0.264653	0.756133	-1.21641	1.61144	-0.276761	-0.373941	1.02885	-0.703091	0.0994723	0.592827	0.79634	0.540036	0.747862	0.968475	-0.926852	-0.517837	-0.14252	0.676176	-0.619178	0.184545	-0.355322	0.407664	1.2858	0.263025	0.531457	-0.103044	-0.676084	0.65176	0.10821	-0.624535	-0.867284
0.818926	0.204819	0.192101	-0.0888408	-0.228953	1.05212	1.03675	-1.0953	-0.240982	-0.891301	0.770516	1.23212	0.132189	-0.732633	-1.04998	0.17384	1.15018	0.942894	1.36531	-0.266229	0.782519	-1.29104	1.59809	-0.236325	-0.34531	1.0119	-0.725685	0.11646	0.666513	0.786044	0.520685	0.749832	0.987257	-0.970584	-0.520019	-0.133155	0.665984	-0.503551	0.135889	-0.350435	0.478976	1.29198	0.271699	0.492293	-0.0596883	-0.672577	0.681382	0.0801096	-0.638923	-0.854972
0.822012	0.21471	0.176529	-0.0867123	-0.207195	1.03394	1.05277	-1.09257	-0.252141	-0.906066	0.746004	1.23503	0.144722	-0.746338	-0.99598	0.1625	1.1382	0.970134	1.34151	-0.262097	0.807987	-1.33814	1.58728	-0.202436	-0.311491	0.997071	-0.743077	0.134269	0.741143	0.774609	0.50881	0.750967	1.01208	-1.00728	-0.522838	-0.121583	0.644021	-0.392654	0.0890512	-0.346854	0.542336	1.29612	0.28512	0.457341	-0.00172997	-0.666216	0.704936	0.0549549	-0.648185	-0.83442
0.825097	0.22586	0.158883	-0.0841862	-0.187166	1.01323	1.07158	-1.08611	-0.262818	-0.921999	0.728949	1.24018	0.154744	-0.757356	-0.93701	0.148911	1.13573	0.996355	1.31307	-0.252363	0.831722	-1.35547	1.57926	-0.175293	-0.273274	0.984631	-0.755204	0.152636	0.81505	0.761669	0.504816	0.751446	1.04226	-1.03648	-0.526348	-0.108006	0.612917	-0.290556	0.0446794	-0.344815	0.596164	1.29858	0.302625	0.427763	0.0703636	-0.656992	0.722317	0.0338537	-0.651769	-0.806738
0.828183	0.237983	0.139662	-0.0812644	-0.168998	0.991366	1.09253	-1.07649	-0.27296	-0.939477	0.719622	1.24741	0.162026	-0.765529	-0.874115	0.133497	1.14332	1.02056	1.28042	-0.236868	0.853037	-1.3419	1.57434	-0.154883	-0.231546	0.974644	-0.762076	0.171305	0.886566	0.746973	0.508834	0.751395	1.07705	-1.058	-0.530664	-0.0926783	0.575676	-0.201855	0.00336744	-0.344533	0.639229	1.2997	0.323688	0.404781	0.155855	-0.64503	0.733614	0.0178275	-0.649273	-0.773478
0.831269	0.250839	0.119378	-0.0779594	-0.152699	0.969972	1.11485	-1.06431	-0.282458	-0.958804	0.71813	1.25651	0.166403	-0.770725	-0.808329	0.116827	1.16077	1.04194	1.24419	-0.216116	0.871202	-1.29702	1.57264	-0.141004	-0.187282	0.967143	-0.763826	0.189999	0.953893	0.730257	0.520618	0.751017	1.11574	-1.07198	-0.535759	-0.0759285	0.535429	-0.129545	-0.0343817	-0.34613	0.670835	1.30001	0.347613	0.389128	0.253197	-0.630489	0.739232	0.00805858	-0.640507	-0.735967
0.834354	0.264082	0.098398	-0.0742352	-0.13823	0.950619	1.13777	-1.05024	-0.29127	-0.980025	0.724231	1.26725	0.167822	-0.772797	-0.741028	0.0994676	1.18784	1.05968	1.20517	-0.190454	0.885591	-1.22132	1.57414	-0.133533	-0.141443	0.962169	-0.760638	0.208451	1.01563	0.711559	0.539747	0.75055	1.15742	-1.07868	-0.541704	-0.0581791	0.495471	-0.0771421	-0.0681192	-0.349677	0.690269	1.3002	0.373762	0.381373	0.36084	-0.613517	0.739801	0.00547968	-0.625286	-0.696007
0.83744	0.277417	0.0771431	-0.0701091	-0.125418	0.93481	1.16055	-1.03503	-0.299371	-1.00318	0.737324	1.27935	0.166356	-0.77175	-0.673241	0.0820061	1.22399	1.07313	1.16418	-0.160559	0.895757	-1.11632	1.57889	-0.132055	-0.0951448	0.959661	-0.752868	0.226434	1.07031	0.690717	0.56552	0.750241	1.20116	-1.07866	-0.548449	-0.0398896	0.459071	-0.0470071	-0.0975818	-0.355125	0.697502	1.30088	0.401511	0.381736	0.476558	-0.594526	0.736141	0.0111819	-0.603823	-0.65525
0.840525	0.290499	0.0559163	-0.065559	-0.114052	0.924003	1.18249	-1.01938	-0.306744	-1.02791	0.756634	1.29253	0.162189	-0.767476	-0.606203	0.065032	1.26822	1.08189	1.12224	-0.127124	0.901274	-0.984588	1.58669	-0.13609	-0.0494678	0.959488	-0.740896	0.243744	1.11675	0.668045	0.597062	0.750305	1.24604	-1.07265	-0.555976	-0.0215696	0.429475	-0.0407768	-0.122618	-0.362401	0.692815	1.30283	0.430232	0.390032	0.597806	-0.573962	0.729314	0.0260839	-0.576285	-0.61555
0.843611	0.302938	0.0349878	-0.0605991	-0.103914	0.919322	1.2029	-1.00398	-0.313422	-1.05378	0.781043	1.30649	0.155611	-0.759968	-0.541016	0.0491132	1.31967	1.08563	1.08036	-0.0910119	0.901898	-0.829026	1.59737	-0.14504	-0.00555964	0.961592	-0.725239	0.26014	1.15392	0.643861	0.633268	0.751004	1.29121	-1.06156	-0.564204	-0.00373715	0.409577	-0.0591948	-0.143139	-0.371342	0.676909	1.30676	0.459376	0.405994	0.722126	-0.55236	0.720365	0.0511434	-0.54335	-0.578576
0.846697	0.314447	0.0143604	-0.0552349	-0.0947441	0.92194	1.2212	-0.989349	-0.319439	-1.08013	0.80929	1.32093	0.147044	-0.749306	-0.478744	0.0347982	1.37677	1.08432	1.03967	-0.0531473	0.897532	-0.653265	1.61058	-0.158384	0.0356394	0.965794	-0.706285	0.275426	1.18102	0.61862	0.672953	0.752539	1.33571	-1.04643	-0.573027	0.0131153	0.401829	-0.10243	-0.159258	-0.381724	0.650959	1.31339	0.488474	0.428791	0.846573	-0.530256	0.710438	0.0866481	-0.505488	-0.545941
0.849782	0.324646	-0.00580319	-0.0495091	-0.0862706	0.93245	1.23694	-0.976047	-0.324901	-1.10618	0.839908	1.33555	0.136991	-0.735459	-0.420115	0.0225397	1.43827	1.07814	1.00117	-0.0145589	0.888209	-0.461763	1.62596	-0.175429	0.0731578	0.971968	-0.684516	0.289532	1.19766	0.592903	0.714748	0.755117	1.37889	-1.02839	-0.582277	0.0284969	0.408188	-0.16978	-0.171113	-0.393289	0.616257	1.32338	0.517018	0.457348	0.968313	-0.508336	0.700681	0.133062	-0.463693	-0.518928
0.852868	0.333211	-0.0256978	-0.0434768	-0.0782533	0.951446	1.24965	-0.964509	-0.329868	-1.13104	0.871508	1.35006	0.126026	-0.718581	-0.365979	0.0127288	1.50238	1.06735	0.96591	0.0236496	0.874215	-0.25931	1.64304	-0.195581	0.106145	0.979835	-0.660434	0.302294	1.20342	0.567442	0.75731	0.758887	1.41987	-1.00859	-0.591835	0.0419936	0.430028	-0.259454	-0.179126	-0.405746	0.574677	1.33723	0.544646	0.490573	1.08428	-0.487239	0.692231	0.190195	-0.418914	-0.498695
0.855954	0.339931	-0.0453686	-0.0371915	-0.0704074	0.978938	1.25909	-0.955065	-0.334456	-1.15365	0.902508	1.36417	0.114805	-0.698767	-0.316996	0.00565144	1.56756	1.0525	0.934831	0.0604947	0.855789	-0.0508978	1.66132	-0.218134	0.133911	0.989272	-0.634429	0.313625	1.19851	0.543142	0.799286	0.763935	1.45822	-0.988173	-0.60147	0.0532371	0.468008	-0.369384	-0.183672	-0.418775	0.527821	1.35535	0.571059	0.526909	1.19186	-0.467676	0.685963	0.257943	-0.372167	-0.486016
0.859039	0.344503	-0.0650949	-0.0307213	-0.0626083	1.01469	1.26506	-0.947819	-0.33882	-1.17299	0.931487	1.37765	0.103947	-0.676246	-0.273396	0.00153228	1.6322	1.03422	0.908767	0.0948188	0.833446	0.158608	1.68027	-0.242497	0.155934	1.00011	-0.606927	0.323419	1.18316	0.520895	0.83924	0.770366	1.49329	-0.968222	-0.611038	0.0619955	0.522275	-0.496689	-0.185092	-0.432098	0.478095	1.378	0.595879	0.564945	1.28856	-0.450262	0.682641	0.335558	-0.324665	-0.481391
0.862125	0.34676	-0.0849991	-0.0241674	-0.0546814	1.05808	1.26748	-0.942831	-0.34297	-1.18812	0.95707	1.39022	0.0941854	-0.651125	-0.235483	0.000474658	1.69453	1.01337	0.888518	0.125724	0.80782	0.364121	1.69933	-0.268086	0.171839	1.01216	-0.578281	0.331657	1.15794	0.501588	0.875977	0.778136	1.52477	-0.949763	-0.620247	0.0680704	0.59208	-0.638043	-0.18394	-0.44537	0.427428	1.40527	0.618929	0.60295	1.37206	-0.435643	0.682901	0.422214	-0.277557	-0.484978
0.86521	0.346606	-0.10542	-0.0176083	-0.0465657	1.10814	1.26639	-0.940023	-0.347112	-1.19796	0.978006	1.40171	0.086163	-0.623656	-0.203173	0.0024751	1.75283	0.990761	0.874618	0.152437	0.779498	0.560758	1.71786	-0.294279	0.181466	1.02541	-0.548771	0.338322	1.12375	0.486126	0.908259	0.787212	1.55219	-0.933629	-0.62893	0.0714664	0.67607	-0.78983	-0.180884	-0.458336	0.378204	1.43697	0.639974	0.639479	1.4404	-0.424338	0.686986	0.516486	-0.232192	-0.496679
0.868296	0.343968	-0.126544	-0.0111731	-0.0382281	1.16364	1.26187	-0.939129	-0.351271	-1.2017	0.993256	1.41192	0.0804979	-0.594037	-0.176478	0.0074459	1.8057	0.967339	0.867405	0.174105	0.749248	0.7441	1.73523	-0.32063	0.184635	1.03961	-0.518645	0.34339	1.08161	0.475356	0.935168	0.797466	1.57543	-0.920536	-0.636851	0.0721872	0.772173	-0.947851	-0.176386	-0.47071	0.332659	1.47282	0.658961	0.673032	1.49202	-0.416829	0.695066	0.616932	-0.18975	-0.51584
0.871382	0.338886	-0.148645	-0.00494781	-0.029734	1.22308	1.25412	-0.939954	-0.355535	-1.19863	1.00212	1.4207	0.0777154	-0.562576	-0.155041	0.0151668	1.8517	0.944049	0.867174	0.190199	0.71779	0.910421	1.75089	-0.346674	0.181684	1.05481	-0.488036	0.346857	1.03278	0.470017	0.955792	0.808688	1.59419	-0.911051	-0.643822	0.0704095	0.877801	-1.108	-0.171275	-0.482309	0.292803	1.51223	0.675687	0.702075	1.52597	-0.413363	0.706896	0.721673	-0.151329	-0.541668
0.874467	0.331454	-0.171952	0.000942551	-0.0212451	1.28475	1.24334	-0.942037	-0.359957	-1.1882	1.00409	1.42796	0.0782257	-0.529524	-0.138344	0.0253732	1.88964	0.921749	0.873826	0.200296	0.685946	1.05632	1.76421	-0.372159	0.172856	1.07078	-0.457091	0.348778	0.978758	0.470642	0.969532	0.820653	1.60858	-0.905508	-0.649652	0.0663725	0.989952	-1.2663	-0.166163	-0.492961	0.260723	1.55462	0.690091	0.725586	1.54154	-0.414228	0.722004	0.828866	-0.11808	-0.5728
0.877553	0.321777	-0.196649	0.00637638	-0.0129884	1.34679	1.22988	-0.944971	-0.364564	-1.17027	0.998903	1.43363	0.0823732	-0.495118	-0.125922	0.0377064	1.91847	0.901226	0.887126	0.204191	0.654484	1.17921	1.77467	-0.396701	0.15879	1.08753	-0.425757	0.349219	0.921085	0.477575	0.975961	0.833013	1.61863	-0.904027	-0.654183	0.0604536	1.10528	-1.41884	-0.161703	-0.502567	0.23795	1.59916	0.702071	0.74262	1.53897	-0.419349	0.739748	0.936381	-0.0908368	-0.607972
0.880638	0.310091	-0.222831	0.0112143	-0.00517027	1.40735	1.214	-0.948219	-0.369388	-1.14466	0.986641	1.43769	0.0902808	-0.459627	-0.117053	0.0517527	1.93773	0.883053	0.906549	0.201923	0.624048	1.27705	1.78189	-0.420137	0.14011	1.10489	-0.394129	0.348227	0.861398	0.490932	0.974767	0.845421	1.62435	-0.906568	-0.657287	0.053094	1.22023	-1.56208	-0.158538	-0.511053	0.225976	1.64485	0.711483	0.752569	1.51855	-0.428617	0.759193	1.04206	-0.0705126	-0.645484
0.883724	0.296685	-0.250412	0.015393	0.00198139	1.46441	1.1961	-0.951305	-0.37435	-1.1117	0.967668	1.44015	0.102001	-0.4234	-0.111037	0.0670304	1.94689	0.867741	0.931533	0.193747	0.59531	1.3487	1.78544	-0.442368	0.11757	1.12279	-0.362114	0.345945	0.801428	0.510673	0.966008	0.857478	1.62613	-0.912862	-0.658873	0.0447711	1.33125	-1.69294	-0.157275	-0.518465	0.225706	1.6906	0.718259	0.755156	1.48118	-0.441793	0.779312	1.14375	-0.0575064	-0.68346
0.88681	0.281866	-0.279416	0.0187823	0.00816465	1.51626	1.17644	-0.953772	-0.379456	-1.07191	0.942575	1.44112	0.117367	-0.386678	-0.107171	0.0830319	1.94616	0.855549	0.961131	0.180038	0.568809	1.39372	1.78504	-0.463223	0.0921621	1.14109	-0.329755	0.342496	0.742933	0.536351	0.949936	0.868768	1.62418	-0.922513	-0.65891	0.0360478	1.43476	-1.8087	-0.158426	-0.524842	0.237885	1.7353	0.722337	0.750431	1.42853	-0.458447	0.798884	1.23937	-0.0523599	-0.720269
0.889895	0.265992	-0.309626	0.0213371	0.0131804	1.56112	1.15538	-0.955186	-0.384629	-1.02602	0.912333	1.44071	0.136119	-0.349737	-0.104701	0.0992583	1.93543	0.846536	0.994383	0.161516	0.544969	1.41231	1.78049	-0.482817	0.0647748	1.15961	-0.296939	0.338021	0.687531	0.56736	0.926773	0.878859	1.61881	-0.934886	-0.657372	0.0274738	1.52747	-1.9072	-0.16248	-0.530281	0.262919	1.77775	0.723554	0.738901	1.36235	-0.477987	0.816652	1.32698	-0.0550718	-0.753949
0.892981	0.249452	-0.340752	0.0229811	0.016707	1.59745	1.13327	-0.955118	-0.389743	-0.975326	0.877961	1.43907	0.157749	-0.312896	-0.103006	0.115216	1.91541	0.840565	1.03015	0.138934	0.524111	1.40566	1.77171	-0.501069	0.0364871	1.17816	-0.263693	0.33266	0.636831	0.602818	0.89716	0.88731	1.61054	-0.94936	-0.65433	0.0195617	1.60623	-1.9873	-0.169757	-0.534922	0.300563	1.81685	0.721761	0.721297	1.28492	-0.499756	0.831395	1.40496	-0.0656272	-0.782727
0.896066	0.232678	-0.372584	0.0236875	0.0186607	1.62404	1.11033	-0.953333	-0.394689	-0.920994	0.84068	1.43646	0.181668	-0.276362	-0.101368	0.130401	1.88704	0.837286	1.06719	0.113306	0.506427	1.37504	1.75876	-0.518102	0.0083384	1.19643	-0.230037	0.32664	0.592191	0.641524	0.861758	0.893753	1.59978	-0.965075	-0.64988	0.012886	1.66888	-2.04791	-0.180732	-0.538944	0.350344	1.85154	0.716924	0.698554	1.19868	-0.522947	0.841859	1.4718	-0.0836618	-0.805048
0.899152	0.216031	-0.404616	0.0234062	0.0188531	1.63992	1.08682	-0.949594	-0.399378	-0.864376	0.801898	1.43312	0.207135	-0.240475	-0.0993355	0.144355	1.85139	0.836095	1.10421	0.0857819	0.491969	1.32281	1.74176	-0.534043	-0.0186682	1.21405	-0.19585	0.320135	0.554781	0.682203	0.821458	0.897786	1.58703	-0.981238	-0.644158	0.0078942	1.7132	-2.08894	-0.195494	-0.542551	0.411427	1.8809	0.708858	0.671968	1.10639	-0.546727	0.847053	1.52622	-0.108699	-0.819477
0.902238	0.199896	-0.436351	0.0221824	0.0172493	1.64443	1.06292	-0.943789	-0.403675	-0.80723	0.762937	1.42937	0.233343	-0.205415	-0.0964493	0.156628	1.80997	0.836288	1.13988	0.0574669	0.480623	1.25123	1.72107	-0.549063	-0.0436947	1.23075	-0.161323	0.313373	0.525706	0.723308	0.777163	0.899061	1.57282	-0.996996	-0.637345	0.00500176	1.73812	-2.11045	-0.214114	-0.545894	0.482344	1.90407	0.697414	0.643059	1.01102	-0.570205	0.845946	1.56762	-0.139934	-0.824803
0.905323	0.184688	-0.467272	0.0200334	0.0139047	1.63739	1.03884	-0.936019	-0.407442	-0.751168	0.725278	1.42554	0.259344	-0.171469	-0.0925253	0.166903	1.76436	0.836959	1.17303	0.0296885	0.472212	1.16334	1.69702	-0.563235	-0.0658489	1.24605	-0.126584	0.306624	0.505532	0.763159	0.729914	0.897357	1.5578	-1.01145	-0.629653	0.00447337	1.74288	-2.11368	-0.236709	-0.54921	0.561576	1.92038	0.682512	0.613588	0.915366	-0.592541	0.8379	1.59549	-0.176489	-0.820209
0.908409	0.170667	-0.496808	0.0170154	0.00896165	1.61881	1.01469	-0.926374	-0.410612	-0.697984	0.690286	1.42201	0.284179	-0.138893	-0.0873955	0.174849	1.71643	0.837238	1.20247	0.00359777	0.466384	1.06223	1.67014	-0.576727	-0.084366	1.2595	-0.0918034	0.300104	0.494864	0.800204	0.680756	0.892451	1.54241	-1.02394	-0.621373	0.00655326	1.72775	-2.09971	-0.262932	-0.552633	0.647294	1.92943	0.664169	0.585182	0.822208	-0.61285	0.822445	1.60971	-0.217085	-0.805407
0.911495	0.158135	-0.524404	0.0131664	0.00256156	1.58924	0.990587	-0.915104	-0.413096	-0.649394	0.659211	1.41919	0.306885	-0.107927	-0.0810756	0.18027	1.66803	0.836048	1.22713	-0.0195109	0.462754	0.951027	1.641	-0.589631	-0.0987779	1.2706	-0.0573018	0.29409	0.493857	0.832776	0.63074	0.884245	1.52726	-1.03375	-0.612794	0.0112861	1.69368	-2.07044	-0.292664	-0.556324	0.737295	1.931	0.642242	0.559525	0.734254	-0.63044	0.799423	1.61066	-0.260714	-0.780063
0.91458	0.147312	-0.549513	0.00861834	-0.00487943	1.54944	0.966607	-0.902573	-0.414807	-0.60705	0.633072	1.41743	0.326541	-0.0788406	-0.0736681	0.182982	1.62131	0.832427	1.24615	-0.0385671	0.460822	0.832891	1.61033	-0.602063	-0.10861	1.27887	-0.0233975	0.288802	0.502328	0.859214	0.580965	0.872738	1.51305	-1.04032	-0.604211	0.0186378	1.64198	-2.02775	-0.325378	-0.56041	0.829249	1.92508	0.616864	0.538347	0.653787	-0.644643	0.769025	1.59915	-0.305932	-0.744703
0.917666	0.138331	-0.571593	0.00347379	-0.0130631	1.50057	0.942811	-0.889221	-0.415703	-0.57216	0.612895	1.41715	0.342222	-0.0518383	-0.0654811	0.182914	1.57818	0.825425	1.25891	-0.0526246	0.460051	0.711295	1.57879	-0.614102	-0.113629	1.2838	0.00950581	0.284489	0.519939	0.878137	0.532523	0.857961	1.50018	-1.04318	-0.595966	0.0285	1.5751	-1.97376	-0.360527	-0.564938	0.920904	1.91187	0.58805	0.523119	0.583208	-0.654939	0.731666	1.57585	-0.351376	-0.699803
0.920751	0.131303	-0.590167	-0.00216367	-0.0215226	1.44399	0.919244	-0.875578	-0.415797	-0.54628	0.599332	1.41872	0.353158	-0.0271574	-0.0569552	0.180059	1.54048	0.814296	1.26491	-0.0608026	0.459843	0.588926	1.5472	-0.625801	-0.113814	1.28495	0.0410169	0.28139	0.545834	0.888314	0.486353	0.840101	1.48922	-1.04215	-0.588368	0.0405268	1.4956	-1.91086	-0.397557	-0.569948	1.00976	1.89187	0.555987	0.515151	0.524258	-0.660957	0.688115	1.5422	-0.395584	-0.646546
0.923837	0.126216	-0.604897	-0.0081711	-0.0296795	1.38132	0.895965	-0.862175	-0.415139	-0.530317	0.592867	1.42252	0.358707	-0.00505772	-0.0485484	0.174496	1.5101	0.798275	1.26393	-0.0626707	0.459719	0.468555	1.51634	-0.637151	-0.109231	1.28184	0.0707125	0.279682	0.579225	0.888657	0.443408	0.819392	1.48058	-1.03706	-0.581727	0.0543785	1.40666	-1.84116	-0.435667	-0.57544	1.09353	1.86574	0.520883	0.515397	0.478368	-0.662606	0.639291	1.4996	-0.437227	-0.58627
0.926923	0.122998	-0.6154	-0.0143721	-0.0370732	1.31435	0.873013	-0.849587	-0.413761	-0.524921	0.593655	1.42885	0.358347	0.0142248	-0.0408303	0.166328	1.48857	0.777003	1.25612	-0.0577745	0.459014	0.352706	1.48693	-0.648036	-0.100151	1.27421	0.0981239	0.279521	0.618862	0.878571	0.404446	0.796184	1.47477	-1.02809	-0.576306	0.0695386	1.31162	-1.76651	-0.474012	-0.581345	1.16988	1.83435	0.483084	0.524665	0.446449	-0.659875	0.586563	1.4497	-0.474989	-0.520679
0.930008	0.121453	-0.621564	-0.0206762	-0.0431859	1.24503	0.850431	-0.83838	-0.411811	-0.530505	0.601558	1.43799	0.351768	0.0304259	-0.0345646	0.155765	1.47728	0.750252	1.24175	-0.0460744	0.457225	0.243528	1.45975	-0.658409	-0.0871184	1.26179	0.122706	0.281035	0.663283	0.857625	0.370276	0.770858	1.47211	-1.01538	-0.57237	0.085472	1.21411	-1.68888	-0.511701	-0.587529	1.23682	1.7987	0.442927	0.543378	0.429237	-0.65297	0.531305	1.39426	-0.507729	-0.451556
0.933094	0.121446	-0.623247	-0.0269408	-0.0474229	1.17525	0.828284	-0.829054	-0.409413	-0.546964	0.616403	1.45014	0.338826	0.043404	-0.0302711	0.14302	1.47725	0.718041	1.22139	-0.0277197	0.453924	0.142663	1.43543	-0.668106	-0.070686	1.24437	0.144009	0.284299	0.71115	0.825808	0.341376	0.743904	1.47286	-0.999384	-0.570141	0.101566	1.11776	-1.60984	-0.547719	-0.593886	1.29253	1.75991	0.400863	0.571427	0.426871	-0.642404	0.475146	1.3347	-0.534354	-0.380957
0.936179	0.122638	-0.620495	-0.0330293	-0.0494105	1.10697	0.806702	-0.822123	-0.406794	-0.574238	0.637422	1.46545	0.31957	0.0529066	-0.0285703	0.12837	1.48913	0.680685	1.19583	-0.00313421	0.448738	0.0515952	1.41458	-0.676955	-0.0515468	1.22202	0.161572	0.289294	0.76073	0.783574	0.318331	0.715818	1.47714	-0.980637	-0.569733	0.117144	1.02585	-1.53048	-0.581139	-0.600211	1.33544	1.71917	0.357366	0.608639	0.439079	-0.628647	0.419663	1.27296	-0.554005	-0.311138
0.939265	0.124825	-0.613487	-0.0388191	-0.0487471	1.04207	0.785708	-0.817936	-0.404135	-0.611648	0.664037	1.48398	0.294295	0.0587481	-0.0302193	0.11216	1.51331	0.638813	1.16612	0.0269741	0.441365	-0.0286998	1.39766	-0.684746	-0.030554	1.19487	0.174949	0.296033	0.810455	0.731436	0.301417	0.687197	1.48512	-0.959742	-0.571276	0.13158	0.941913	-1.45193	-0.610893	-0.606308	1.36442	1.67773	0.313063	0.65427	0.465179	-0.612499	0.366453	1.21033	-0.566074	-0.244211
0.942351	0.127582	-0.602411	-0.044215	-0.0450601	0.982194	0.765433	-0.816745	-0.401649	-0.658107	0.69525	1.50571	0.263506	0.0607953	-0.0354795	0.0947056	1.54958	0.593316	1.13347	0.0615211	0.431669	-0.0973895	1.38498	-0.691272	-0.00849363	1.16321	0.183828	0.304362	0.858588	0.67062	0.290827	0.658578	1.49672	-0.937433	-0.574807	0.144213	0.868629	-1.37468	-0.63601	-0.611957	1.37865	1.63677	0.268478	0.707157	0.504341	-0.594846	0.317228	1.14845	-0.570027	-0.182203
0.945436	0.130577	-0.587683	-0.0491069	-0.0382107	0.928977	0.745996	-0.818755	-0.399603	-0.712657	0.729951	1.53053	0.227825	0.05898	-0.0450685	0.0763435	1.59754	0.545152	1.09909	0.0995145	0.419582	-0.154253	1.3768	-0.696197	0.0136843	1.12746	0.187981	0.314108	0.903575	0.602582	0.286623	0.63053	1.51182	-0.914509	-0.580296	0.154459	0.808406	-1.29898	-0.655511	-0.616964	1.37768	1.59749	0.224294	0.766065	0.555255	-0.57661	0.273423	1.08831	-0.565609	-0.127168
0.948522	0.133473	-0.569712	-0.053417	-0.0281346	0.883679	0.727478	-0.823966	-0.398223	-0.773687	0.767004	1.55821	0.188079	0.0531882	-0.0592648	0.0574889	1.6561	0.495734	1.06454	0.139525	0.405111	-0.199335	1.37308	-0.699278	0.0351237	1.08826	0.187225	0.325032	0.943894	0.528814	0.288769	0.603631	1.53006	-0.891755	-0.58766	0.161837	0.763063	-1.22462	-0.668579	-0.621074	1.36164	1.56091	0.181176	0.829462	0.616475	-0.558872	0.236357	1.03089	-0.552952	-0.0809246
0.951608	0.135918	-0.549018	-0.0570516	-0.014906	0.847423	0.710012	-0.832229	-0.397768	-0.839649	0.805366	1.58847	0.145286	0.0434281	-0.0780734	0.0384798	1.72425	0.446492	1.03122	0.18012	0.38846	-0.232585	1.37377	-0.70021	0.0550001	1.04636	0.181513	0.336872	0.978311	0.451324	0.297026	0.578419	1.55125	-0.869923	-0.59672	0.165915	0.733974	-1.15162	-0.674501	-0.624104	1.3309	1.52798	0.13985	0.895489	0.686309	-0.542618	0.207137	0.976877	-0.532225	-0.0447618
0.954693	0.13759	-0.526257	-0.0599772	0.00125654	0.821012	0.693679	-0.843302	-0.398459	-0.908861	0.843655	1.62095	0.100439	0.0297227	-0.101751	0.019663	1.80005	0.398909	1.0006	0.219751	0.36988	-0.25452	1.3786	-0.698839	0.0725067	1.00268	0.170856	0.34925	1.00563	0.372117	0.31103	0.555372	1.57478	-0.849764	-0.60727	0.166412	0.721564	-1.07945	-0.672552	-0.625844	1.28632	1.4994	0.100927	0.962284	0.763155	-0.52882	0.186497	0.926764	-0.504014	-0.0197638
0.957779	0.138218	-0.50193	-0.0620989	0.0199959	0.804899	0.678613	-0.856777	-0.400529	-0.979314	0.88078	1.6552	0.0547308	0.0122397	-0.130123	0.00140568	1.8816	0.354667	0.974134	0.256897	0.349684	-0.265696	1.3871	-0.694826	0.0870562	0.958229	0.155403	0.361777	1.02505	0.293252	0.330373	0.534885	1.60014	-0.831929	-0.619035	0.163132	0.725288	-1.00767	-0.662422	-0.626161	1.22898	1.47571	0.0650221	1.028	0.844907	-0.518454	0.175079	0.880691	-0.468861	-0.00678225
0.960864	0.137572	-0.476709	-0.0634311	0.0408886	0.799436	0.66485	-0.872136	-0.404103	-1.04919	0.91567	1.6907	0.00933122	-0.00883786	-0.16297	-0.0159682	1.96648	0.31524	0.953019	0.289886	0.328365	-0.266684	1.39877	-0.688037	0.0979963	0.914059	0.135364	0.374056	1.03586	0.21687	0.35457	0.51734	1.62657	-0.816954	-0.631706	0.156087	0.744763	-0.935395	-0.643762	-0.624946	1.16048	1.45726	0.0326787	1.0906	0.929885	-0.51238	0.172924	0.83861	-0.42771	-0.00604362
0.96395	0.135497	-0.451228	-0.0639317	0.063234	0.804582	0.652413	-0.888762	-0.40931	-1.11675	0.947443	1.72688	-0.0345943	-0.0333394	-0.199732	-0.032145	2.05219	0.282259	0.938511	0.317353	0.306375	-0.258126	1.41292	-0.678357	0.105004	0.871497	0.111132	0.385606	1.03783	0.145013	0.382948	0.503013	1.65331	-0.805273	-0.644893	0.145396	0.778301	-0.862199	-0.616585	-0.622118	1.08277	1.44414	0.00456344	1.14833	1.0165	-0.511152	0.179976	0.800198	-0.381632	-0.0174409
0.967036	0.131946	-0.426075	-0.0635674	0.0863527	0.820066	0.641352	-0.906011	-0.416192	-1.18045	0.975131	1.76317	-0.0759355	-0.0608959	-0.239871	-0.0468324	2.13616	0.256982	0.931456	0.337959	0.284187	-0.241119	1.42876	-0.665733	0.107794	0.83169	0.0830998	0.396007	1.031	0.0795761	0.414792	0.492042	1.67957	-0.797143	-0.658258	0.131283	0.824001	-0.787314	-0.580962	-0.617659	0.997912	1.4363	-0.0189891	1.1995	1.1029	-0.515344	0.195804	0.765266	-0.331662	-0.0404095
0.970121	0.126856	-0.401806	-0.0623868	0.109499	0.845468	0.63162	-0.923014	-0.424858	-1.2388	0.99815	1.79898	-0.113721	-0.0911438	-0.282697	-0.0597739	2.21558	0.240536	0.932571	0.350693	0.262412	-0.216332	1.44548	-0.650128	0.106193	0.795703	0.0518816	0.404753	1.01557	0.0222302	0.449337	0.484556	1.70445	-0.792739	-0.671386	0.114191	0.87936	-0.710756	-0.537514	-0.611626	0.908122	1.43346	-0.0376328	1.24279	1.18774	-0.52512	0.219557	0.733101	-0.279179	-0.0740639
0.973207	0.120266	-0.378911	-0.0603831	0.131802	0.880048	0.623137	-0.939117	-0.435228	-1.29047	1.01605	1.83368	-0.147046	-0.123517	-0.327333	-0.0707922	2.28779	0.233836	0.942326	0.354474	0.241554	-0.184612	1.46224	-0.631706	0.100508	0.76471	0.0180542	0.411446	0.992209	-0.025581	0.48584	0.480488	1.72719	-0.792034	-0.683881	0.0946356	0.941761	-0.632354	-0.486584	-0.604076	0.815927	1.43512	-0.0510466	1.27679	1.2698	-0.540582	0.250254	0.703112	-0.225465	-0.117008
0.976292	0.112321	-0.357895	-0.0575957	0.152482	0.922975	0.615767	-0.953432	-0.447216	-1.3346	1.02859	1.86672	-0.17517	-0.15763	-0.372726	-0.079683	2.35036	0.237362	0.96078	0.348872	0.222148	-0.146889	1.47818	-0.610567	0.0908384	0.739769	-0.0176733	0.415708	0.961699	-0.0628065	0.523486	0.479833	1.74684	-0.79482	-0.695384	0.0732873	1.00793	-0.552027	-0.429233	-0.595129	0.723579	1.44069	-0.0591779	1.30086	1.34808	-0.561576	0.28664	0.67494	-0.171743	-0.16756
0.979378	0.103199	-0.338939	-0.0540657	0.170785	0.97343	0.609481	-0.965289	-0.460646	-1.37048	1.03569	1.89757	-0.197584	-0.192869	-0.417926	-0.0863224	2.40096	0.251396	0.987842	0.333459	0.20465	-0.104124	1.49248	-0.587003	0.0776248	0.721704	-0.0545866	0.417171	0.925248	-0.0886532	0.561504	0.48236	1.76274	-0.800785	-0.70555	0.0508398	1.07482	-0.470454	-0.366352	-0.584983	0.633802	1.44943	-0.0618113	1.3144	1.42135	-0.587648	0.327345	0.647862	-0.119442	-0.223795
0.982464	0.0930852	-0.32239	-0.0498548	0.1859	1.03032	0.604039	-0.974061	-0.475382	-1.39778	1.03755	1.92579	-0.213954	-0.22864	-0.46188	-0.0906263	2.43751	0.275818	1.02306	0.308434	0.189521	-0.056996	1.50446	-0.561353	0.0614604	0.711267	-0.0919675	0.415572	0.884048	-0.102811	0.599021	0.487814	1.77408	-0.809498	-0.714087	0.0280986	1.13941	-0.388401	-0.299333	-0.573831	0.548758	1.46042	-0.0592049	1.3171	1.48924	-0.618221	0.370828	0.621476	-0.0696936	-0.283433
0.985549	0.0823084	-0.308339	-0.0450233	0.197296	1.09253	0.599299	-0.979195	-0.491114	-1.41636	1.03432	1.95099	-0.224164	-0.264302	-0.503353	-0.092472	2.45851	0.310129	1.06579	0.274027	0.177096	-0.0063264	1.51344	-0.534052	0.0429192	0.709013	-0.129107	0.410736	0.839708	-0.105314	0.635495	0.495907	1.78033	-0.820435	-0.720766	0.00584966	1.1988	-0.306541	-0.229423	-0.561955	0.470761	1.47285	-0.0514515	1.30927	1.55116	-0.652478	0.415467	0.59565	-0.0236951	-0.344107
0.988635	0.0711305	-0.296921	-0.0396875	0.204358	1.15902	0.595041	-0.98023	-0.507611	-1.42656	1.0266	1.97292	-0.228334	-0.299301	-0.541171	-0.0919127	2.4627	0.353471	1.11505	0.230826	0.167624	0.0469632	1.51896	-0.505546	0.0228842	0.715226	-0.165181	0.402513	0.79385	-0.0963815	0.670237	0.506234	1.78097	-0.832991	-0.725432	-0.0150949	1.25032	-0.226334	-0.158374	-0.549631	0.401791	1.48581	-0.0388861	1.29133	1.60664	-0.689446	0.459702	0.570139	0.0175865	-0.403656
0.99172	0.0599399	-0.288039	-0.0339409	0.206788	1.22867	0.591075	-0.976917	-0.524548	-1.4289	1.01482	1.99136	-0.226798	-0.332952	-0.574471	-0.0889388	2.44948	0.404771	1.16966	0.179896	0.16128	0.102063	1.52068	-0.476444	0.00214288	0.729986	-0.199655	0.390924	0.747995	-0.0769179	0.702714	0.518403	1.77565	-0.846462	-0.728031	-0.033911	1.29185	-0.149146	-0.0877183	-0.537165	0.343677	1.49849	-0.0218572	1.26421	1.65565	-0.728111	0.502011	0.545015	0.053182	-0.45962
0.994806	0.0489899	-0.281648	-0.0279105	0.204369	1.30044	0.587253	-0.969147	-0.541569	-1.42412	0.999692	2.00632	-0.220085	-0.364716	-0.602029	-0.0836462	2.41842	0.462538	1.22832	0.1225	0.158172	0.157966	1.51845	-0.447345	-0.0184199	0.753129	-0.23182	0.376021	0.704004	-0.0480235	0.732536	0.531954	1.76427	-0.860185	-0.728579	-0.0499691	1.32174	-0.0764209	-0.0191949	-0.524856	0.297864	1.51007	-0.000915978	1.22889	1.69794	-0.767153	0.541191	0.520542	0.0824628	-0.509732
0.997892	0.0386403	-0.277539	-0.0217308	0.197083	1.37325	0.58339	-0.956967	-0.558347	-1.41333	0.981888	2.01785	-0.208943	-0.39407	-0.622982	-0.076172	2.37024	0.525068	1.28947	0.0600154	0.15835	0.214122	1.51232	-0.418836	-0.0379617	0.784196	-0.261115	0.358	0.663465	-0.010979	0.759397	0.546428	1.74679	-0.873436	-0.727146	-0.0626005	1.33864	-0.00981528	0.0454978	-0.513062	0.265361	1.51995	0.0233451	1.18669	1.73365	-0.80544	0.575943	0.497185	0.10483	-0.552029
1.00098	0.029127	-0.275482	-0.0155491	0.185115	1.44628	0.579364	-0.940622	-0.574507	-1.39767	0.96224	2.02615	-0.194263	-0.420517	-0.636653	-0.0666699	2.30576	0.590506	1.35148	-0.00581242	0.161601	0.269397	1.50251	-0.391599	-0.0555297	0.822527	-0.286968	0.337138	0.627963	0.032487	0.78314	0.561331	1.72346	-0.885585	-0.723929	-0.0713348	1.34211	0.0492587	0.104754	-0.502047	0.24688	1.52767	0.0503451	1.13901	1.76267	-0.84176	0.605391	0.475534	0.119992	-0.584856
1.00406	0.0207047	-0.275287	-0.00952176	0.168824	1.5186	0.57511	-0.92056	-0.589715	-1.37838	0.941461	2.03152	-0.177047	-0.443693	-0.642308	-0.0553717	2.22642	0.656902	1.41275	-0.0732197	0.167881	0.323156	1.48952	-0.366184	-0.0703524	0.86725	-0.309105	0.31377	0.598873	0.080719	0.803755	0.576256	1.6947	-0.896035	-0.719173	-0.0757516	1.33196	0.0989587	0.156948	-0.492132	0.242801	1.53277	0.079435	1.08759	1.78509	-0.874896	0.628852	0.456579	0.127769	-0.606657
1.00715	0.0135923	-0.276523	-0.00385374	0.14879	1.58938	0.570552	-0.89734	-0.603659	-1.35693	0.920218	2.03437	-0.15833	-0.4633	-0.639312	-0.0425092	2.13434	0.722209	1.4717	-0.140373	0.176897	0.374085	1.47394	-0.34327	-0.0817077	0.917243	-0.327087	0.288409	0.577444	0.131828	0.821415	0.59077	1.66114	-0.904286	-0.713215	-0.0756838	1.30888	0.138079	0.200685	-0.483614	0.253	1.5352	0.109862	1.03395	1.80091	-0.90377	0.645975	0.441074	0.128302	-0.616559
1.01023	0.00787819	-0.279007	0.00125843	0.125678	1.65789	0.565717	-0.871676	-0.616045	-1.33449	0.899187	2.03526	-0.139311	-0.479146	-0.627643	-0.028416	2.03191	0.784394	1.52669	-0.205332	0.188371	0.421657	1.45655	-0.323344	-0.0889597	0.971233	-0.340931	0.261547	0.564653	0.184018	0.83639	0.604464	1.62359	-0.909943	-0.706472	-0.0710756	1.27411	0.165624	0.234815	-0.476749	0.277043	1.53478	0.141001	0.979669	1.81009	-0.927499	0.656509	0.430089	0.121589	-0.613785
1.01332	0.00369526	-0.282332	0.00565187	0.100354	1.72339	0.560651	-0.844347	-0.626647	-1.3123	0.879012	2.03476	-0.121119	-0.491171	-0.606991	-0.0133647	1.92193	0.841537	1.57641	-0.26636	0.201935	0.464962	1.43824	-0.306943	-0.0915565	1.02791	-0.350511	0.23374	0.561118	0.235447	0.849097	0.617019	1.58293	-0.912766	-0.699385	-0.0620564	1.22906	0.180877	0.258212	-0.471728	0.314175	1.53179	0.172052	0.926345	1.81259	-0.945286	0.660785	0.424728	0.108254	-0.598278
1.01641	0.000983232	-0.286243	0.00914475	0.0737737	1.78518	0.555528	-0.816365	-0.635294	-1.29163	0.860163	2.03347	-0.104801	-0.499353	-0.577654	0.00224739	1.80754	0.891913	1.61953	-0.321729	0.217185	0.502997	1.42008	-0.294441	-0.0891115	1.08578	-0.355848	0.205626	0.56726	0.284354	0.860003	0.628152	1.5403	-0.912572	-0.692387	-0.0489094	1.17584	0.183115	0.270168	-0.468719	0.363244	1.52654	0.20243	0.875414	1.80816	-0.956576	0.659135	0.425851	0.0887538	-0.570384
1.01949	-0.000334336	-0.290496	0.0115194	0.0469215	1.84279	0.550499	-0.788589	-0.641832	-1.27326	0.843026	2.03217	-0.0913749	-0.503826	-0.539762	0.0180441	1.69212	0.934032	1.65501	-0.369945	0.233775	0.535068	1.40315	-0.286172	-0.0814092	1.1433	-0.357062	0.177818	0.58327	0.329317	0.869842	0.637606	1.49681	-0.909377	-0.686025	-0.0321109	1.11687	0.172607	0.270302	-0.467879	0.422946	1.51947	0.231538	0.828087	1.79676	-0.961058	0.652289	0.434349	0.0636699	-0.53099
1.02258	-0.00035909	-0.294856	0.0126375	0.0208665	1.89552	0.545824	-0.762008	-0.64626	-1.25823	0.827949	2.03151	-0.0818008	-0.504907	-0.493961	0.0336777	1.57883	0.966703	1.68219	-0.409714	0.251202	0.560475	1.38855	-0.282245	-0.0683875	1.19898	-0.354446	0.150957	0.608797	0.368935	0.879327	0.645212	1.45375	-0.903358	-0.680817	-0.0122692	1.05455	0.149465	0.258542	-0.469334	0.491609	1.51124	0.258734	0.785376	1.77807	-0.958685	0.641046	0.450821	0.0338613	-0.481044
1.02566	0.000719824	-0.299112	0.0123701	-0.00334523	1.94281	0.541696	-0.737566	-0.648604	-1.24679	0.815053	2.03217	-0.076694	-0.502941	-0.440922	0.0487499	1.47126	0.989019	1.70052	-0.440144	0.269146	0.578896	1.37733	-0.282727	-0.050044	1.25147	-0.348362	0.125676	0.643372	0.402148	0.889097	0.65089	1.4124	-0.894794	-0.677216	0.00987965	0.991679	0.114594	0.234972	-0.473109	0.567336	1.50245	0.283668	0.748141	1.7518	-0.949541	0.626475	0.475847	0.000262012	-0.42218
1.02875	0.00267612	-0.303115	0.0105781	-0.0247351	1.98421	0.53849	-0.716183	-0.648913	-1.23923	0.804453	2.03483	-0.0767252	-0.498337	-0.381515	0.0628808	1.37254	1.00044	1.70982	-0.460536	0.287197	0.589683	1.37056	-0.28753	-0.0265597	1.29932	-0.339071	0.102561	0.686151	0.428244	0.899946	0.654588	1.37411	-0.884076	-0.675632	0.0335505	0.930841	0.0690257	0.20013	-0.479193	0.648116	1.49384	0.305872	0.716968	1.71782	-0.934023	0.609729	0.509737	-0.0363053	-0.356277
1.03183	0.00524611	-0.30679	0.00718702	-0.042394	2.01902	0.53643	-0.698552	-0.647335	-1.23564	0.796098	2.04001	-0.0821661	-0.491712	-0.316882	0.0757339	1.2855	1.00078	1.71011	-0.470589	0.305021	0.59265	1.36906	-0.296425	0.0017828	1.34138	-0.327178	0.0821071	0.736036	0.446842	0.912582	0.656309	1.33999	-0.871753	-0.676444	0.0579029	0.874605	0.0144015	0.154932	-0.487559	0.732021	1.48613	0.325216	0.692133	1.67581	-0.912721	0.591865	0.552266	-0.0747221	-0.285485
1.03492	0.00809652	-0.310133	0.00219487	-0.0556168	2.04685	0.535831	-0.685316	-0.644121	-1.23555	0.789923	2.04829	-0.0932054	-0.483635	-0.248209	0.0869934	1.21289	0.990307	1.70174	-0.47029	0.322318	0.587656	1.37354	-0.309055	0.0344581	1.37668	-0.313107	0.0647933	0.791765	0.457708	0.927694	0.656128	1.31119	-0.858334	-0.679887	0.0820129	0.825032	-0.0475194	0.100419	-0.498069	0.817078	1.47998	0.341454	0.673612	1.62572	-0.886416	0.574054	0.603106	-0.11415	-0.212086
1.038	0.0110548	-0.313019	-0.00438696	-0.0637001	2.06723	0.537034	-0.6769	-0.63948	-1.23861	0.785617	2.06	-0.109754	-0.474741	-0.176902	0.0964003	1.15664	0.96958	1.68538	-0.459996	0.338876	0.574881	1.38452	-0.324987	0.0710374	1.40445	-0.297361	0.0509563	0.851676	0.460932	0.945722	0.654194	1.28868	-0.844506	-0.686208	0.105042	0.784013	-0.114708	0.0380082	-0.510566	0.901325	1.47598	0.354575	0.661279	1.56749	-0.856097	0.557301	0.661689	-0.153477	-0.138534
1.04109	0.0137844	-0.315576	-0.0124847	-0.0662749	2.07971	0.54022	-0.673585	-0.633736	-1.24396	0.782999	2.07546	-0.131549	-0.465686	-0.104491	0.103718	1.1183	0.939537	1.66193	-0.440428	0.354486	0.554773	1.40229	-0.343679	0.110879	1.42415	-0.280573	0.0408829	0.914113	0.456994	0.967152	0.650591	1.27315	-0.83092	-0.695421	0.126115	0.752977	-0.18518	-0.0306722	-0.5248	0.982894	1.47461	0.364685	0.654794	1.50119	-0.822662	0.542605	0.726918	-0.191804	-0.0670693
1.04418	0.016052	-0.317837	-0.0219575	-0.0632138	2.08392	0.545556	-0.675383	-0.627244	-1.25071	0.781713	2.0948	-0.158064	-0.457176	-0.0323652	0.108792	1.09872	0.901351	1.63239	-0.412623	0.368995	0.527492	1.42682	-0.364393	0.153333	1.43554	-0.263238	0.0347256	0.977226	0.446487	0.992187	0.64554	1.26521	-0.818227	-0.707521	0.144474	0.732896	-0.25654	-0.10391	-0.540538	1.06034	1.47624	0.371884	0.653463	1.42707	-0.787399	0.530653	0.797663	-0.228297	-0.000239196
1.04726	0.0176458	-0.319898	-0.0326115	-0.0544818	2.07957	0.553172	-0.682164	-0.620365	-1.25782	0.78146	2.11804	-0.188711	-0.449818	0.03786	0.111528	1.09817	0.856507	1.59804	-0.377874	0.382379	0.493892	1.45788	-0.38643	0.19768	1.43858	-0.245878	0.0325383	1.03921	0.430231	1.02089	0.639228	1.26515	-0.807082	-0.722334	0.159465	0.724182	-0.326574	-0.179843	-0.557491	1.13223	1.48105	0.37645	0.65676	1.34574	-0.751407	0.521988	0.872294	-0.262106	0.0600158
1.05035	0.0183347	-0.321867	-0.0441984	-0.040386	2.06656	0.563115	-0.693534	-0.613476	-1.26406	0.781955	2.14508	-0.222656	-0.444194	0.104613	0.111885	1.11623	0.80668	1.56026	-0.337563	0.394579	0.454948	1.49494	-0.409042	0.243132	1.43349	-0.229084	0.0342727	1.09819	0.409257	1.0531	0.631853	1.27298	-0.798031	-0.739569	0.170567	0.726701	-0.393235	-0.256334	-0.575286	1.19737	1.48897	0.378866	0.663647	1.25787	-0.715887	0.516927	0.949099	-0.292585	0.11165
1.05343	0.0180955	-0.323834	-0.056426	-0.021441	2.04478	0.575356	-0.708881	-0.606954	-1.26845	0.782843	2.17567	-0.25895	-0.440844	0.166327	0.109912	1.15157	0.753624	1.52048	-0.293432	0.405591	0.411472	1.5372	-0.431391	0.289112	1.42086	-0.213217	0.0397584	1.15237	0.384688	1.08839	0.623669	1.28857	-0.791638	-0.758849	0.177459	0.739982	-0.454667	-0.331549	-0.59357	1.25499	1.49984	0.379402	0.673323	1.16438	-0.681827	0.515537	1.02626	-0.319088	0.152999
1.05652	0.0167959	-0.325858	-0.0689368	0.00175709	2.01426	0.589682	-0.727458	-0.60115	-1.26971	0.78386	2.20937	-0.296591	-0.440259	0.221563	0.105755	1.20251	0.699128	1.48011	-0.247331	0.415521	0.364439	1.5836	-0.452677	0.334781	1.40132	-0.198732	0.0487445	1.19995	0.357542	1.12625	0.614859	1.31128	-0.788276	-0.779702	0.179933	0.762859	-0.509389	-0.403532	-0.611926	1.30453	1.51327	0.37866	0.684902	1.06635	-0.65034	0.517731	1.10195	-0.341098	0.182925
1.0596	0.014506	-0.328041	-0.0813219	0.0282617	1.97529	0.605905	-0.748333	-0.59637	-1.26683	0.784706	2.24571	-0.334501	-0.442705	0.268967	0.0996199	1.26658	0.645084	1.44064	-0.201015	0.424414	0.315269	1.63289	-0.47216	0.379539	1.37591	-0.186005	0.0608189	1.23948	0.328994	1.16583	0.605635	1.34033	-0.788198	-0.801521	0.177955	0.793799	-0.556023	-0.470432	-0.629904	1.34582	1.52868	0.377115	0.697475	0.965323	-0.62224	0.522965	1.17401	-0.358217	0.200524
1.06269	0.0112227	-0.330505	-0.0931881	0.0570484	1.92835	0.623644	-0.770447	-0.592947	-1.25891	0.785207	2.2841	-0.371625	-0.448426	0.307306	0.091762	1.34083	0.593227	1.40346	-0.156333	0.432349	0.264886	1.68361	-0.489161	0.422776	1.34569	-0.175208	0.075584	1.26955	0.300099	1.20617	0.596175	1.37475	-0.791648	-0.823705	0.171686	0.831115	-0.593628	-0.530766	-0.64708	1.37908	1.54532	0.37536	0.710398	0.862764	-0.598123	0.53074	1.2407	-0.370253	0.205409
1.06578	0.00713621	-0.333277	-0.104097	0.0869662	1.874	0.642507	-0.792632	-0.591072	-1.24525	0.785045	2.32388	-0.406934	-0.45757	0.335562	0.0825403	1.42182	0.545139	1.36978	-0.114978	0.439436	0.214613	1.73415	-0.503166	0.463927	1.31192	-0.166601	0.0925165	1.289	0.271667	1.24611	0.586615	1.41321	-0.798649	-0.845575	0.161478	0.872564	-0.622002	-0.582989	-0.663089	1.40464	1.5624	0.37388	0.722937	0.760466	-0.5787	0.540165	1.30023	-0.377047	0.197512
1.06886	0.00239789	-0.336437	-0.113611	0.116804	1.81314	0.661996	-0.813722	-0.59097	-1.22534	0.784269	2.36427	-0.439458	-0.47004	0.352957	0.0722971	1.50586	0.502247	1.34059	-0.0785152	0.445769	0.165345	1.78287	-0.513589	0.502475	1.27588	-0.160237	0.111061	1.29698	0.244489	1.28436	0.577128	1.45421	-0.809122	-0.866427	0.147796	0.915854	-0.641299	-0.626117	-0.677463	1.42336	1.57888	0.373064	0.734453	0.660306	-0.56407	0.550311	1.35099	-0.378649	0.177313
1.07195	-0.0028255	-0.340079	-0.121338	0.145254	1.74672	0.681539	-0.832495	-0.592717	-1.19886	0.782723	2.40458	-0.468365	-0.485762	0.358893	0.0614712	1.58905	0.465722	1.31683	-0.0483996	0.45142	0.118095	1.8281	-0.520184	0.538042	1.23889	-0.156175	0.130659	1.29298	0.219289	1.31969	0.567747	1.49621	-0.822899	-0.885618	0.131221	0.95886	-0.651816	-0.659424	-0.689858	1.43603	1.59383	0.373419	0.744581	0.564148	-0.554421	0.560171	1.39192	-0.375083	0.145671
1.07503	-0.00831777	-0.344199	-0.1269	0.171132	1.67603	0.700539	-0.84785	-0.596412	-1.16583	0.780269	2.44399	-0.492916	-0.504434	0.353031	0.0505005	1.66743	0.436357	1.29913	-0.0257884	0.456451	0.0737987	1.86821	-0.522678	0.5702	1.20234	-0.15432	0.150695	1.27671	0.196353	1.35062	0.558564	1.53762	-0.839707	-0.902538	0.112485	0.999313	-0.654669	-0.682308	-0.6999	1.44386	1.60624	0.375299	0.75303	0.474076	-0.549686	0.568704	1.42197	-0.366802	0.103701
1.07812	-0.0138428	-0.348825	-0.129974	0.1933	1.60232	0.718398	-0.858754	-0.602033	-1.12652	0.776963	2.48178	-0.512558	-0.525589	0.335279	0.0398184	1.73713	0.414804	1.28775	-0.0114786	0.460879	0.0329787	1.90163	-0.521076	0.598673	1.16743	-0.154571	0.170624	1.24809	0.176018	1.37592	0.549612	1.57672	-0.859085	-0.916594	0.0923638	1.03525	-0.651269	-0.694787	-0.707299	1.4482	1.61515	0.378969	0.759749	0.391819	-0.549592	0.574803	1.44053	-0.353962	0.0529966
1.0812	-0.0192069	-0.353984	-0.130313	0.210725	1.52733	0.734532	-0.864288	-0.609523	-1.08147	0.772867	2.51726	-0.526899	-0.548785	0.305922	0.0298601	1.79453	0.401294	1.28301	-0.00601657	0.464748	-0.00372595	1.92707	-0.515475	0.623237	1.13534	-0.156748	0.189859	1.2076	0.158341	1.39429	0.540897	1.61188	-0.880609	-0.927331	0.0716706	1.0648	-0.64292	-0.696968	-0.71181	1.45029	1.61963	0.384529	0.764716	0.319202	-0.553698	0.577423	1.44756	-0.337122	-0.00463407
1.08429	-0.0241851	-0.359704	-0.127714	0.222487	1.45252	0.748345	-0.863701	-0.618676	-1.0315	0.768054	2.54978	-0.535752	-0.573453	0.265564	0.0210573	1.83653	0.395713	1.28476	-0.00963165	0.467967	-0.0362626	1.94334	-0.506163	0.643768	1.10712	-0.160598	0.2079	1.15574	0.143137	1.40466	0.532421	1.64158	-0.903722	-0.934418	0.0511892	1.0868	-0.631682	-0.689491	-0.713252	1.45148	1.61883	0.392025	0.768034	0.257808	-0.561466	0.57579	1.44326	-0.31689	-0.0672518
1.08737	-0.0286332	-0.365961	-0.122127	0.227915	1.37966	0.75937	-0.856549	-0.629304	-0.977514	0.762597	2.57875	-0.539074	-0.598945	0.214848	0.013789	1.86043	0.397722	1.2927	-0.0222078	0.470495	-0.0646027	1.9496	-0.4935	0.660043	1.08359	-0.16579	0.224323	1.09343	0.130159	1.40622	0.524127	1.66434	-0.92792	-0.937628	0.0317278	1.1002	-0.619537	-0.673268	-0.711534	1.45337	1.61224	0.401374	0.770096	0.208939	-0.572279	0.56914	1.42805	-0.293915	-0.132833
1.09046	-0.0324308	-0.372772	-0.11354	0.226511	1.31037	0.767246	-0.842527	-0.641126	-0.920769	0.756654	2.60373	-0.537029	-0.624519	0.154883	0.00832351	1.86386	0.4068	1.30635	-0.0432539	0.47227	-0.0886293	1.94528	-0.478138	0.672044	1.06543	-0.172129	0.238731	1.02176	0.119044	1.39826	0.515979	1.679	-0.952549	-0.93686	0.0139292	1.10432	-0.608441	-0.649263	-0.706591	1.45712	1.59936	0.412296	0.771246	0.173522	-0.585288	0.556975	1.40307	-0.268823	-0.199219
1.09355	-0.0355089	-0.380256	-0.102085	0.218015	1.24632	0.771636	-0.821635	-0.653803	-0.862467	0.750278	2.62441	-0.530001	-0.649438	0.0871898	0.00496944	1.8457	0.421937	1.32492	-0.0721309	0.473146	-0.108914	1.9302	-0.46066	0.679718	1.05308	-0.179124	0.250842	0.941998	0.109243	1.38068	0.507959	1.68466	-0.977112	-0.932211	-0.00160868	1.09956	-0.600219	-0.618948	-0.698566	1.46391	1.58003	0.424402	0.771763	0.152209	-0.599779	0.539081	1.3695	-0.242464	-0.264574
1.09663	-0.0378423	-0.388418	-0.0880141	0.202463	1.18906	0.772377	-0.794212	-0.666959	-0.803986	0.743603	2.64056	-0.518438	-0.673066	0.0132173	0.00385086	1.80519	0.442214	1.34773	-0.107826	0.472985	-0.12598	1.90455	-0.441913	0.683054	1.04673	-0.186387	0.260463	0.855759	0.100279	1.35347	0.500011	1.68083	-1.00109	-0.923896	-0.014497	1.08622	-0.5968	-0.583973	-0.687619	1.4747	1.55433	0.437347	0.772322	0.145159	-0.614961	0.515374	1.32898	-0.215686	-0.326889
1.09972	-0.0395483	-0.397346	-0.0716699	0.180127	1.13998	0.769473	-0.760696	-0.680253	-0.746614	0.736764	2.65198	-0.502982	-0.694661	-0.0652594	0.00505613	1.74257	0.46638	1.37372	-0.149119	0.471667	-0.140392	1.86884	-0.422619	0.682061	1.04636	-0.193524	0.267477	0.764557	0.0916911	1.31713	0.492058	1.66709	-1.02398	-0.912342	-0.0244176	1.06519	-0.599412	-0.545967	-0.674009	1.49012	1.5225	0.450425	0.773267	0.152219	-0.630166	0.486141	1.28326	-0.189253	-0.384488
1.1028	-0.0407238	-0.407109	-0.0534769	0.151504	1.10035	0.763091	-0.721914	-0.693205	-0.691583	0.729924	2.65871	-0.484335	-0.713573	-0.146399	0.00858529	1.65902	0.493254	1.40203	-0.194675	0.469007	-0.15301	1.82399	-0.403596	0.676834	1.05176	-0.200208	0.271867	0.670216	0.082936	1.27242	0.484113	1.64365	-1.04542	-0.898056	-0.0312855	1.03814	-0.609443	-0.506533	-0.65808	1.51064	1.48513	0.463066	0.775068	0.172767	-0.644788	0.451932	1.23416	-0.163978	-0.435909
1.10589	-0.0415248	-0.417822	-0.0339749	0.117279	1.07103	0.753519	-0.678863	-0.705472	-0.640159	0.723199	2.66084	-0.463296	-0.729271	-0.228027	0.0143313	1.55625	0.521552	1.43153	-0.242969	0.46494	-0.164425	1.77123	-0.385701	0.667418	1.06252	-0.206043	0.273761	0.574412	0.0736638	1.22058	0.476113	1.61095	-1.06501	-0.88168	-0.0351902	1.00676	-0.627524	-0.467376	-0.640262	1.53651	1.4429	0.474458	0.778078	0.205773	-0.658358	0.413494	1.18369	-0.140709	-0.480095
1.10897	-0.0422158	-0.429558	-0.0137512	0.0783852	1.05274	0.741159	-0.632757	-0.716577	-0.593175	0.71673	2.65858	-0.440705	-0.741265	-0.308253	0.0220715	1.43694	0.550047	1.46128	-0.292381	0.459388	-0.175511	1.71206	-0.3697	0.654102	1.07806	-0.210686	0.273283	0.478933	0.0634987	1.16321	0.468121	1.56979	-1.08251	-0.863939	-0.0364612	0.973218	-0.653706	-0.430199	-0.621067	1.56756	1.39692	0.48394	0.78272	0.249686	-0.670426	0.371794	1.13366	-0.120262	-0.51619
1.11206	-0.0430324	-0.442379	0.00654313	0.0359639	1.04571	0.726673	-0.584896	-0.726114	-0.551461	0.710622	2.65218	-0.417387	-0.749223	-0.385057	0.031537	1.30421	0.577674	1.49041	-0.341499	0.452248	-0.186883	1.64829	-0.35627	0.636859	1.09761	-0.21383	0.270682	0.38551	0.0524008	1.10205	0.46012	1.5214	-1.09771	-0.845651	-0.035452	0.939653	-0.687972	-0.396298	-0.601038	1.60341	1.34822	0.490739	0.789053	0.302656	-0.6808	0.327969	1.08585	-0.103202	-0.543862
1.11515	-0.0442506	-0.456497	0.0262018	-0.0088905	1.04996	0.71074	-0.536796	-0.733743	-0.515462	0.705073	2.64195	-0.39419	-0.752841	-0.456253	0.0423773	1.162	0.603369	1.51803	-0.388736	0.443595	-0.199144	1.58193	-0.346021	0.616015	1.12025	-0.215206	0.266276	0.295757	0.0403427	1.0394	0.452211	1.4672	-1.11052	-0.827612	-0.0327785	0.908363	-0.72921	-0.367044	-0.580745	1.64334	1.29824	0.494065	0.797174	0.362545	-0.689432	0.283378	1.04196	-0.0901458	-0.562971
1.11823	-0.0461011	-0.47181	0.044572	-0.0548406	1.06509	0.694228	-0.489891	-0.739056	-0.48541	0.700155	2.6283	-0.371836	-0.752113	-0.52006	0.0541615	1.01464	0.626404	1.54345	-0.432631	0.43349	-0.212689	1.51504	-0.339365	0.59187	1.145	-0.214491	0.26041	0.211214	0.0274603	0.977532	0.444466	1.40905	-1.12085	-0.810667	-0.029111	0.881682	-0.77652	-0.343322	-0.560816	1.68632	1.2483	0.493436	0.807161	0.426851	-0.696311	0.23935	1.00329	-0.0816891	-0.573933
1.12132	-0.0489098	-0.488461	0.0609611	-0.100611	1.0903	0.678082	-0.445759	-0.741813	-0.461241	0.696069	2.61168	-0.35099	-0.747065	-0.574791	0.0664329	0.86693	0.646199	1.56608	-0.471957	0.422066	-0.227882	1.44988	-0.336545	0.564622	1.17091	-0.211545	0.25348	0.133261	0.0141447	0.918877	0.436971	1.34878	-1.12871	-0.795605	-0.0252241	0.861644	-0.827964	-0.325874	-0.541841	1.7311	1.19987	0.488254	0.818775	0.492965	-0.701642	0.197373	0.971104	-0.0780539	-0.57735
1.1244	-0.0528159	-0.506247	0.0747699	-0.144854	1.12448	0.663276	-0.405834	-0.741694	-0.442494	0.692957	2.59243	-0.332216	-0.737888	-0.618851	0.0786901	0.723356	0.662376	1.58563	-0.505716	0.409536	-0.244662	1.38858	-0.33775	0.534704	1.19695	-0.206302	0.245902	0.0629884	0.000818431	0.86609	0.429923	1.28868	-1.13408	-0.783096	-0.0219753	0.850243	-0.881397	-0.314989	-0.524376	1.77643	1.1543	0.478176	0.831877	0.558254	-0.705715	0.158837	0.945901	-0.0796754	-0.574052
1.12749	-0.0579939	-0.525198	0.0854473	-0.18637	1.1662	0.650781	-0.371481	-0.738478	-0.428351	0.691004	2.57097	-0.315978	-0.724921	-0.651209	0.0904378	0.588762	0.674922	1.60188	-0.532922	0.396185	-0.262708	1.33323	-0.342865	0.502601	1.22214	-0.19871	0.238086	0.00141252	-0.0118816	0.821559	0.423443	1.23084	-1.13709	-0.773756	-0.020161	0.848956	-0.934527	-0.310758	-0.508955	1.82062	1.11301	0.462884	0.846004	0.62004	-0.708956	0.12512	0.928372	-0.0864491	-0.565352
1.13057	-0.0644935	-0.545084	0.0925294	-0.224085	1.21363	0.641632	-0.343913	-0.731991	-0.418018	0.690243	2.54768	-0.302549	-0.70858	-0.670807	0.101196	0.467659	0.683985	1.61481	-0.553139	0.382356	-0.281946	1.28569	-0.351634	0.468717	1.24557	-0.188775	0.230441	-0.0506984	-0.0232109	0.787745	0.417761	1.17748	-1.13778	-0.768059	-0.0205766	0.858736	-0.984503	-0.312865	-0.496067	1.86237	1.0772	0.442453	0.860992	0.675587	-0.711807	0.0974115	0.918312	-0.0984273	-0.552479
1.13366	-0.0722589	-0.565676	0.0956927	-0.25699	1.26489	0.636732	-0.324127	-0.722152	-0.410329	0.690988	2.52292	-0.2921	-0.689435	-0.677254	0.110502	0.364186	0.68999	1.62462	-0.56601	0.368483	-0.301332	1.24767	-0.363614	0.4337	1.26647	-0.176456	0.223345	-0.0927265	-0.0323934	0.76674	0.413035	1.13078	-1.13628	-0.766231	-0.0239311	0.880088	-1.02847	-0.320573	-0.486025	1.8999	1.04794	0.41702	0.876187	0.72253	-0.71468	0.0767587	0.915519	-0.1154	-0.536837
1.13674	-0.0812393	-0.586659	0.0947343	-0.284348	1.31778	0.636938	-0.312875	-0.708893	-0.403805	0.693378	2.49693	-0.284652	-0.66822	-0.670455	0.117956	0.282143	0.693502	1.63164	-0.571544	0.355034	-0.320308	1.22059	-0.378131	0.398041	1.28418	-0.161949	0.2171	-0.124563	-0.0386845	0.760356	0.409472	1.09265	-1.13262	-0.768413	-0.0308092	0.913054	-1.06352	-0.332984	-0.479133	1.93166	1.02621	0.387072	0.891177	0.75859	-0.718066	0.0639804	0.919259	-0.136841	-0.519968
1.13983	-0.0911679	-0.60759	0.0895911	-0.305649	1.37006	0.642961	-0.310639	-0.692193	-0.397049	0.697474	2.46996	-0.280094	-0.64563	-0.650724	0.123187	0.224394	0.695365	1.63639	-0.569945	0.342507	-0.337615	1.20545	-0.394545	0.36245	1.29817	-0.14538	0.212053	-0.145911	-0.0412333	0.770117	0.407242	1.06491	-1.12685	-0.774467	-0.0416504	0.95694	-1.08708	-0.349044	-0.475507	1.95618	1.01262	0.353067	0.905323	0.781802	-0.722438	0.0596433	0.928847	-0.162232	-0.503192
1.14292	-0.101779	-0.62805	0.0803407	-0.320506	1.41948	0.655439	-0.31761	-0.672098	-0.388435	0.703482	2.44215	-0.278213	-0.622452	-0.618399	0.12593	0.193331	0.696493	1.63942	-0.561747	0.3315	-0.35232	1.203	-0.412041	0.327566	1.30807	-0.126908	0.208346	-0.157081	-0.0394568	0.797048	0.406561	1.04885	-1.11901	-0.784114	-0.0566585	1.01066	-1.09658	-0.367122	-0.475182	1.97214	1.00756	0.315959	0.918243	0.790857	-0.728148	0.0640324	0.942743	-0.191141	-0.487944
1.146	-0.112702	-0.647543	0.0672209	-0.328907	1.46394	0.674737	-0.333703	-0.648824	-0.376549	0.71159	2.41361	-0.27866	-0.599537	-0.574691	0.126012	0.190236	0.69788	1.64141	-0.547664	0.322494	-0.363213	1.21352	-0.429703	0.294013	1.3137	-0.106843	0.206163	-0.158308	-0.0326628	0.841659	0.407552	1.04574	-1.10906	-0.796872	-0.0758414	1.07246	-1.08993	-0.385734	-0.478016	1.9786	1.01134	0.276763	0.929419	0.784488	-0.735426	0.0772201	0.959886	-0.222378	-0.475448
1.14909	-0.123439	-0.665448	0.0506236	-0.330921	1.50126	0.701081	-0.358508	-0.622474	-0.360075	0.721904	2.38442	-0.280988	-0.577666	-0.520978	0.123322	0.215976	0.700694	1.64314	-0.528623	0.316125	-0.369032	1.23699	-0.446518	0.262502	1.31506	-0.0854209	0.205608	-0.150128	-0.0203595	0.904002	0.410389	1.05637	-1.09693	-0.812076	-0.0990822	1.1404	-1.06524	-0.403265	-0.483803	1.97462	1.02376	0.236766	0.938367	0.76212	-0.74451	0.0989132	0.978655	-0.255292	-0.466566
1.15217	-0.133465	-0.681144	0.0310604	-0.326882	1.52961	0.734489	-0.391407	-0.593339	-0.337856	0.734489	2.35456	-0.284712	-0.557671	-0.4588	0.117886	0.270026	0.705984	1.64549	-0.505799	0.312845	-0.368434	1.27287	-0.461648	0.23365	1.3124	-0.0629741	0.206662	-0.133307	-0.00228369	0.983519	0.41514	1.08097	-1.08254	-0.828906	-0.12588	1.2119	-1.02135	-0.418005	-0.492145	1.95989	1.04441	0.197374	0.944863	0.723806	-0.755286	0.128578	0.997457	-0.28874	-0.462018
1.15526	-0.142204	-0.693972	0.00915519	-0.317372	1.54741	0.774779	-0.431444	-0.561634	-0.308908	0.749465	2.32398	-0.289318	-0.540262	-0.3902	0.109784	0.351064	0.714808	1.64922	-0.480284	0.313116	-0.360358	1.32032	-0.474145	0.208139	1.30602	-0.0398765	0.209265	-0.108631	0.0217081	1.07922	0.421907	1.11952	-1.06584	-0.846399	-0.155552	1.28413	-0.957651	-0.428416	-0.502592	1.9341	1.07265	0.160056	0.948701	0.669715	-0.76769	0.16558	1.01509	-0.321695	-0.462232
1.15834	-0.149092	-0.703309	-0.0143646	-0.303144	1.55345	0.821528	-0.477497	-0.52774	-0.272672	0.766658	2.2927	-0.294232	-0.526098	-0.317225	0.0992535	0.457279	0.728039	1.65514	-0.453461	0.317365	-0.343928	1.37816	-0.483202	0.186353	1.29644	-0.0164155	0.21327	-0.0770376	0.051555	1.18952	0.430687	1.17143	-1.04667	-0.863559	-0.187285	1.35417	-0.874246	-0.433035	-0.514537	1.89767	1.10774	0.126361	0.949785	0.60087	-0.781443	0.208916	1.03001	-0.353097	-0.467452
1.16143	-0.153509	-0.708527	-0.0386727	-0.284985	1.54696	0.874158	-0.528249	-0.491989	-0.229042	0.786245	2.26061	-0.29894	-0.515766	-0.242377	0.0865785	0.585424	0.746525	1.66394	-0.426552	0.325875	-0.318318	1.44493	-0.488175	0.168888	1.28436	0.00701219	0.218494	-0.0395697	0.0868419	1.31243	0.441473	1.23584	-1.02501	-0.879314	-0.22005	1.41896	-0.771402	-0.430705	-0.527335	1.85114	1.14869	0.0979258	0.948099	0.518567	-0.796111	0.257398	1.04106	-0.381862	-0.477255
1.16451	-0.154964	-0.709059	-0.0629479	-0.263874	1.52738	0.931907	-0.582198	-0.454794	-0.178118	0.808054	2.22774	-0.302946	-0.509763	-0.167851	0.0720969	0.732043	0.770825	1.6763	-0.400983	0.338859	-0.283063	1.51892	-0.488551	0.155904	1.27052	0.0301187	0.22466	0.00264188	0.127112	1.44554	0.454197	1.31116	-1.00081	-0.892629	-0.252655	1.47587	-0.650727	-0.420316	-0.540297	1.79563	1.19432	0.0762521	0.943759	0.424434	-0.811192	0.309753	1.04711	-0.407151	-0.491242
1.1676	-0.152967	-0.704528	-0.0863589	-0.240868	1.49484	0.993827	-0.63786	-0.416594	-0.120361	0.831908	2.1941	-0.305768	-0.508307	-0.095909	0.0562441	0.893095	0.801321	1.69265	-0.377919	0.356386	-0.238114	1.59826	-0.484015	0.147719	1.2557	0.0525727	0.231513	0.0485489	0.171715	1.58622	0.468708	1.39597	-0.974002	-0.902482	-0.283818	1.52237	-0.513762	-0.401339	-0.5527	1.73242	1.24344	0.0627385	0.93698	0.320582	-0.826048	0.364592	1.04766	-0.427909	-0.508655
1.17069	-0.147214	-0.69449	-0.108092	-0.216952	1.44985	1.05887	-0.693695	-0.377868	-0.056986	0.857674	2.15973	-0.307017	-0.511673	-0.0289659	0.0394581	1.06393	0.838212	1.71338	-0.358419	0.378412	-0.183437	1.68103	-0.474435	0.144238	1.24079	0.0740687	0.238683	0.0970516	0.219722	1.73147	0.484796	1.48811	-0.944711	-0.907993	-0.312226	1.55604	-0.363217	-0.373409	-0.563846	1.66315	1.29477	0.0586785	0.928073	0.209427	-0.840007	0.42052	1.04209	-0.443493	-0.52845
1.17377	-0.13745	-0.678759	-0.127392	-0.193118	1.39333	1.1259	-0.748131	-0.339066	0.0106943	0.884929	2.12476	-0.306383	-0.519752	0.0309606	0.0222327	1.23974	0.881394	1.7387	-0.343586	0.404754	-0.119518	1.76521	-0.460014	0.145421	1.22662	0.0942974	0.245846	0.147071	0.270104	1.87831	0.502255	1.58541	-0.913066	-0.908398	-0.336576	1.57497	-0.201945	-0.336655	-0.573088	1.58971	1.34709	0.065127	0.917544	0.0933274	-0.852294	0.47624	1.0305	-0.453262	-0.549297
1.17686	-0.123572	-0.65724	-0.143594	-0.170294	1.32665	1.1937	-0.799769	-0.300703	0.0809474	0.913397	2.08941	-0.303658	-0.532474	0.0819351	0.00502915	1.41555	0.930586	1.76885	-0.334041	0.435083	-0.0471163	1.84885	-0.441031	0.150934	1.21413	0.113074	0.252604	0.197703	0.321816	2.02356	0.520836	1.68558	-0.879349	-0.903122	-0.355696	1.57812	-0.0330877	-0.291619	-0.579859	1.51424	1.39924	0.0829262	0.905703	-0.0247853	-0.862261	0.530447	1.01313	-0.456692	-0.570031
1.17994	-0.105721	-0.630103	-0.156186	-0.149287	1.25147	1.26109	-0.847309	-0.263364	0.151464	0.94277	2.05398	-0.298716	-0.549534	0.122376	-0.0117222	1.58686	0.9852	1.80364	-0.330629	0.468926	0.0324969	1.93023	-0.418092	0.160333	1.20407	0.130094	0.258636	0.248031	0.373757	2.16438	0.540192	1.78622	-0.843942	-0.891887	-0.368439	1.5647	0.139657	-0.239112	-0.583683	1.43893	1.45011	0.112467	0.89304	-0.142415	-0.869259	0.581824	0.990459	-0.453633	-0.589145
1.18303	-0.0840845	-0.597576	-0.164738	-0.130736	1.16994	1.32689	-0.889646	-0.227481	0.220101	0.972563	2.01882	-0.291554	-0.570411	0.151159	-0.0275664	1.74901	1.04444	1.84302	-0.333607	0.505732	0.118069	2.00767	-0.392059	0.172899	1.19721	0.145277	0.263581	0.297151	0.424738	2.29798	0.560026	1.88503	-0.807379	-0.874584	-0.373887	1.53493	0.312728	-0.18047	-0.584255	1.36628	1.49874	0.153976	0.880312	-0.25689	-0.87264	0.629294	0.963267	-0.444117	-0.605253
1.18611	-0.0590784	-0.560094	-0.16903	-0.115162	1.08427	1.38992	-0.925919	-0.193617	0.284231	1.00234	1.9844	-0.28224	-0.59454	0.167405	-0.0421579	1.89795	1.1074	1.88656	-0.34325	0.544782	0.20807	2.07981	-0.363892	0.187958	1.19418	0.158495	0.267129	0.344528	0.473757	2.42194	0.579946	1.97967	-0.770283	-0.851388	-0.371342	1.48951	0.481986	-0.117252	-0.581383	1.2986	1.54437	0.207219	0.867792	-0.365616	-0.871956	0.672047	0.93269	-0.428356	-0.617026
1.1892	-0.0313613	-0.518369	-0.168991	-0.102905	0.99694	1.44919	-0.955453	-0.162269	0.341461	1.03176	1.95124	-0.270929	-0.621227	0.170771	-0.0551705	2.0302	1.17305	1.93402	-0.359512	0.585318	0.300623	2.14548	-0.334659	0.204535	1.19544	0.169634	0.268999	0.389513	0.519871	2.53418	0.599633	2.0682	-0.733437	-0.822791	-0.36037	1.42975	0.643744	-0.0513883	-0.575055	1.23818	1.58643	0.271571	0.856238	-0.466239	-0.866948	0.709329	0.90001	-0.406833	-0.623373
1.19229	-0.00158498	-0.473188	-0.164699	-0.0940439	0.910519	1.50379	-0.977889	-0.133875	0.389195	1.06015	1.91993	-0.257868	-0.649696	0.16133	-0.0663752	2.14293	1.24005	1.98473	-0.382119	0.626444	0.393913	2.20391	-0.305705	0.221588	1.20143	0.178791	0.268946	0.431878	0.562162	2.63296	0.618677	2.14879	-0.697695	-0.789474	-0.340821	1.35765	0.794727	0.015154	-0.565475	1.18713	1.62456	0.346007	0.845992	-0.55652	-0.857487	0.740681	0.866543	-0.380196	-0.623097
1.19537	0.0293489	-0.425494	-0.156462	-0.0885464	0.827539	1.55302	-0.993144	-0.108907	0.424962	1.08728	1.89115	-0.243292	-0.678943	0.139665	-0.0756579	2.23421	1.30721	2.03812	-0.41066	0.667286	0.486007	2.25459	-0.278303	0.23814	1.21229	0.185937	0.266864	0.471284	0.600046	2.7173	0.636785	2.21994	-0.66398	-0.752445	-0.312877	1.27612	0.931634	0.0800303	-0.552985	1.14751	1.65851	0.429261	0.837452	-0.634837	-0.843565	0.765703	0.833675	-0.349337	-0.615472
1.19846	0.0605286	-0.376375	-0.14467	-0.0861562	0.750344	1.59629	-1.00132	-0.087735	0.446806	1.11279	1.86555	-0.227564	-0.708107	0.106755	-0.0829163	2.30256	1.37327	2.09358	-0.44449	0.706946	0.574938	2.29735	-0.253771	0.253134	1.22818	0.191127	0.262571	0.507782	0.633207	2.7865	0.653638	2.28061	-0.633337	-0.712843	-0.277024	1.18807	1.05145	0.141026	-0.538133	1.1209	1.68838	0.519607	0.831081	-0.699532	-0.825513	0.784371	0.803013	-0.315259	-0.600109
1.20154	0.0909123	-0.327052	-0.129922	-0.0863779	0.681196	1.63324	-1.00281	-0.0706418	0.453047	1.13633	1.84382	-0.211052	-0.736191	0.0638104	-0.0881705	2.34811	1.43691	2.15034	-0.482704	0.744562	0.659174	2.33232	-0.233405	0.265443	1.24892	0.194572	0.256064	0.541304	0.661415	2.84058	0.668954	2.33012	-0.606704	-0.672059	-0.234057	1.09699	1.15208	0.195941	-0.521576	1.10856	1.71442	0.615065	0.827034	-0.749612	-0.803751	0.796882	0.77583	-0.279236	-0.576658
1.20463	0.119548	-0.278678	-0.112894	-0.0887121	0.622079	1.66372	-0.998301	-0.0578923	0.442203	1.15755	1.82661	-0.194124	-0.762295	0.012682	-0.0914737	2.3711	1.49693	2.20773	-0.524431	0.779265	0.736914	2.35993	-0.218361	0.274147	1.27429	0.196434	0.247363	0.572101	0.684804	2.88	0.68256	2.36827	-0.585169	-0.631554	-0.18507	1.00668	1.23158	0.242572	-0.504137	1.11165	1.73707	0.713442	0.825588	-0.784336	-0.778979	0.80332	0.753377	-0.242444	-0.545324
1.20771	0.145429	-0.232566	-0.094328	-0.0924646	0.574677	1.68772	-0.988632	-0.0496773	0.413535	1.17645	1.81456	-0.177137	-0.785359	-0.0445598	-0.0930346	2.37305	1.5523	2.265	-0.56866	0.810334	0.807144	2.38083	-0.20982	0.278406	1.30387	0.196861	0.236597	0.600525	0.703818	2.90568	0.694226	2.39512	-0.569624	-0.592891	-0.131431	0.920789	1.2886	0.279071	-0.486664	1.13055	1.7567	0.812313	0.826802	-0.803226	-0.751987	0.804306	0.736634	-0.206293	-0.506579
1.2108	0.167716	-0.189843	-0.075037	-0.0968751	0.540086	1.70552	-0.974665	-0.0459562	0.366946	1.19279	1.8082	-0.160485	-0.80463	-0.105579	-0.0929661	2.3561	1.60201	2.32136	-0.614151	0.837147	0.868289	2.39581	-0.208533	0.277616	1.33715	0.196145	0.223893	0.626884	0.718911	2.91899	0.703948	2.41134	-0.560875	-0.557575	-0.0746802	0.843211	1.32283	0.303879	-0.470165	1.16558	1.77414	0.909146	0.830833	-0.80626	-0.723711	0.800397	0.726601	-0.172047	-0.461191
1.21388	0.185614	-0.151709	-0.0558131	-0.101087	0.519239	1.71749	-0.957474	-0.0467308	0.30308	1.20674	1.80794	-0.144448	-0.819355	-0.167908	-0.0915436	2.3231	1.64532	2.37614	-0.659698	0.85918	0.919804	2.4059	-0.215154	0.271213	1.3734	0.194521	0.209516	0.651877	0.730992	2.92161	0.711685	2.41792	-0.559604	-0.527093	-0.0165233	0.777293	1.33408	0.315804	-0.455585	1.21612	1.78991	1.00163	0.837338	-0.793678	-0.695122	0.792259	0.723819	-0.141011	-0.4102
1.21697	0.198564	-0.119147	-0.0374445	-0.104294	0.512417	1.72418	-0.938116	-0.0518307	0.22286	1.21828	1.81412	-0.129327	-0.828919	-0.229139	-0.0889649	2.27739	1.68166	2.42856	-0.704086	0.876146	0.961555	2.41213	-0.22998	0.25921	1.41192	0.192349	0.193789	0.675978	0.740959	2.91563	0.717565	2.4161	-0.566235	-0.502775	0.0412544	0.726241	1.32335	0.314017	-0.443818	1.28165	1.80478	1.08719	0.846394	-0.765974	-0.667379	0.780701	0.728531	-0.114243	-0.354727
1.22006	0.206241	-0.0929879	-0.0206209	-0.10569	0.519511	1.72624	-0.917662	-0.0609295	0.128088	1.22765	1.82687	-0.115367	-0.832766	-0.286746	-0.0854517	2.22264	1.71075	2.47807	-0.746018	0.887847	0.993172	2.41556	-0.253087	0.241593	1.45184	0.189911	0.177018	0.699788	0.749944	2.90307	0.721727	2.40754	-0.580989	-0.485776	0.0968647	0.692533	1.29126	0.298227	-0.435728	1.36089	1.81946	1.1637	0.857816	-0.724136	-0.641478	0.766543	0.740702	-0.092669	-0.296392
1.22314	0.208508	-0.0738554	-0.00593146	-0.10454	0.539834	1.72446	-0.897152	-0.0736327	0.0212832	1.23521	1.8462	-0.102742	-0.830682	-0.338226	-0.0812041	2.16301	1.73236	2.52394	-0.784307	0.894415	1.01485	2.41721	-0.284215	0.218889	1.49223	0.187454	0.159676	0.724016	0.759107	2.8861	0.724429	2.39395	-0.603803	-0.476964	0.148515	0.678524	1.23991	0.268867	-0.432007	1.45237	1.83455	1.22911	0.871343	-0.669094	-0.618418	0.750498	0.76012	-0.0771154	-0.236721
1.22623	0.205569	-0.0621555	0.00618067	-0.100246	0.572427	1.71967	-0.877372	-0.0893657	-0.0946102	1.24119	1.87195	-0.0915665	-0.822522	-0.381487	-0.0763152	2.10247	1.74668	2.56559	-0.817687	0.896106	1.02757	2.418	-0.322722	0.191796	1.53216	0.185373	0.142178	0.74929	0.769656	2.86686	0.726041	2.37725	-0.634262	-0.476887	0.194662	0.685357	1.17118	0.226512	-0.433145	1.55411	1.85055	1.28166	0.886679	-0.601864	-0.599148	0.733506	0.786454	-0.0680898	-0.177241
1.22931	0.197922	-0.0580115	0.0154975	-0.0922844	0.615751	1.71271	-0.859095	-0.107337	-0.216167	1.24603	1.90373	-0.0819054	-0.808339	-0.414495	-0.0708784	2.04503	1.75405	2.60248	-0.845032	0.893359	1.0322	2.41863	-0.367704	0.161379	1.57074	0.183896	0.125027	0.776228	0.782828	2.84727	0.726973	2.35934	-0.671563	-0.485746	0.233844	0.713617	1.0876	0.172551	-0.43942	1.66395	1.86783	1.32019	0.903587	-0.523756	-0.584257	0.716282	0.818744	-0.0656021	-0.119502
1.2324	0.186268	-0.0612092	0.021921	-0.0802936	0.668004	1.70444	-0.8428	-0.126822	-0.339352	1.25015	1.94095	-0.0738184	-0.788419	-0.435777	-0.0648697	1.99448	1.75498	2.63405	-0.86531	0.886949	1.02992	2.41963	-0.417865	0.128989	1.60695	0.183398	0.108759	0.805359	0.799596	2.829	0.727736	2.34206	-0.714718	-0.503343	0.264924	0.763088	0.991824	0.108901	-0.450855	1.77947	1.88669	1.34381	0.921929	-0.436229	-0.574263	0.699682	0.856275	-0.0696872	-0.065104
1.23548	0.171739	-0.0712673	0.0256488	-0.0640892	0.727083	1.69568	-0.828751	-0.14683	-0.460253	1.25393	1.98293	-0.0672753	-0.763284	-0.44418	-0.0581784	1.95415	1.75024	2.65989	-0.877461	0.877651	1.02224	2.42133	-0.471819	0.096299	1.64006	0.184075	0.0938983	0.837195	0.821041	2.81335	0.728888	2.32713	-0.762322	-0.529027	0.287104	0.832598	0.886794	0.0378147	-0.467197	1.89811	1.9072	1.35223	0.941347	-0.340447	-0.569403	0.684333	0.898071	-0.0799317	-0.0153461
1.23857	0.155648	-0.0874606	0.0270531	-0.0437133	0.790676	1.68715	-0.817025	-0.166348	-0.574528	1.25776	2.02877	-0.0622639	-0.733603	-0.438805	-0.0506085	1.92683	1.7407	2.67931	-0.880696	0.866523	1.01061	2.42372	-0.527823	0.065266	1.66921	0.186273	0.080984	0.872139	0.847731	2.8011	0.731026	2.31596	-0.812627	-0.561812	0.299974	0.920291	0.77549	-0.0381217	-0.48784	2.01715	1.9293	1.34553	0.961719	-0.237759	-0.569617	0.670977	0.943046	-0.0954566	0.0286525
1.24166	0.139559	-0.10875	0.0267315	-0.0192586	0.856459	1.67949	-0.807391	-0.184222	-0.677765	1.26201	2.07742	-0.0587406	-0.700187	-0.419429	-0.0418389	1.91477	1.72748	2.69205	-0.874197	0.854801	0.996724	2.42656	-0.583919	0.0378372	1.69367	0.190152	0.0705615	0.910386	0.880269	2.79258	0.734799	2.30979	-0.863648	-0.600263	0.303503	1.02345	0.660728	-0.115835	-0.511912	2.1341	1.95279	1.3244	0.98303	-0.129481	-0.574441	0.660239	0.990235	-0.115172	0.0660717
1.24474	0.125167	-0.133933	0.0254927	0.00889289	0.922014	1.67318	-0.799355	-0.199303	-0.766001	1.26693	2.1277	-0.0566475	-0.664084	-0.386263	-0.0315017	1.91944	1.71163	2.69755	-0.85735	0.843727	0.982149	2.4294	-0.638202	0.0163292	1.7128	0.195973	0.06323	0.952231	0.918843	2.78767	0.740808	2.30944	-0.913117	-0.642625	0.298075	1.13883	0.545265	-0.192067	-0.538191	2.24623	1.97724	1.29015	1.00512	-0.0168296	-0.583264	0.652679	1.03865	-0.137754	0.0964587
1.24783	0.114402	-0.161483	0.0243233	0.0403056	0.984989	1.66868	-0.792206	-0.21035	-0.835521	1.27281	2.17842	-0.0559025	-0.626458	-0.340087	-0.019097	1.94153	1.69439	2.69543	-0.829602	0.834731	0.968501	2.43151	-0.688518	0.00303265	1.72617	0.203924	0.0594804	0.997495	0.963392	2.78562	0.749762	2.31543	-0.958572	-0.686737	0.28455	1.2628	0.431841	-0.263425	-0.565231	2.35114	2.0022	1.24436	1.02801	0.0990292	-0.595009	0.648921	1.08755	-0.161536	0.119375
1.25091	0.109186	-0.189729	0.0243468	0.0743403	1.04311	1.66623	-0.785112	-0.216167	-0.882865	1.27967	2.22826	-0.056475	-0.588563	-0.281926	-0.00410518	1.98093	1.67695	2.68531	-0.790532	0.829206	0.956916	2.432	-0.73281	7.59248e-05	1.73341	0.21416	0.0598103	1.04615	1.01354	2.78528	0.762237	2.32777	-0.997481	-0.730255	0.264167	1.39082	0.322778	-0.326568	-0.591305	2.44666	2.02706	1.18929	1.05169	0.217052	-0.608367	0.649341	1.13628	-0.184664	0.135198
1.254	0.111451	-0.216903	0.0268177	0.110365	1.09449	1.66592	-0.776985	-0.215561	-0.905277	1.28757	2.27596	-0.0583032	-0.551665	-0.213355	0.0140898	2.03694	1.66057	2.66685	-0.739848	0.828576	0.948786	2.42978	-0.769132	0.00964631	1.73426	0.226702	0.0647238	1.09794	1.06874	2.78497	0.778847	2.34612	-1.02725	-0.770636	0.238549	1.51846	0.22014	-0.378229	-0.614521	2.5307	2.05107	1.12742	1.07644	0.336328	-0.621838	0.654404	1.18455	-0.205124	0.144342
1.25708	0.123091	-0.241162	0.0330743	0.147513	1.13747	1.66781	-0.766628	-0.207395	-0.900823	1.29619	2.32025	-0.0613803	-0.517203	-0.136402	0.0361049	2.10768	1.64638	2.63976	-0.677457	0.83416	0.945083	2.42373	-0.795631	0.0336985	1.72875	0.241687	0.0746547	1.15241	1.12801	2.78267	0.800132	2.3697	-1.04535	-0.805207	0.209619	1.64115	0.125813	-0.415206	-0.632838	2.60167	2.07359	1.06163	1.10233	0.455803	-0.633548	0.66466	1.23207	-0.220869	0.147711
1.26017	0.145863	-0.260639	0.0444186	0.185012	1.17073	1.6717	-0.752803	-0.190644	-0.868202	1.30531	2.35995	-0.0657348	-0.486498	-0.0530091	0.0625803	2.19115	1.63553	2.60383	-0.603223	0.847234	0.946411	2.41265	-0.810632	0.0739385	1.71695	0.259136	0.0899739	1.20896	1.19024	2.77603	0.826563	2.39732	-1.0493	-0.831301	0.179634	1.75426	0.0413651	-0.434773	-0.644091	2.65829	2.09386	0.994907	1.12968	0.57463	-0.641705	0.680479	1.27915	-0.229753	0.146474
1.26325	0.181231	-0.27355	0.0621735	0.222061	1.19346	1.6774	-0.734261	-0.16436	-0.807	1.31441	2.39403	-0.0713684	-0.460897	0.0342983	0.0941056	2.28437	1.6291	2.55899	-0.517342	0.868959	0.95308	2.39541	-0.812756	0.131701	1.69915	0.279105	0.111007	1.26701	1.25401	2.76249	0.858494	2.42754	-1.03693	-0.846343	0.151025	1.85356	-0.0322704	-0.434574	-0.646158	2.69966	2.11128	0.930352	1.15868	0.692051	-0.644142	0.702309	1.32604	-0.229752	0.142084
1.26634	0.230432	-0.27826	0.087523	0.257839	1.20511	1.68458	-0.709728	-0.127843	-0.717738	1.32287	2.42158	-0.0783735	-0.441565	0.122991	0.131184	2.38404	1.62789	2.50507	-0.42005	0.900209	0.965009	2.37095	-0.800967	0.207853	1.67569	0.30151	0.138061	1.32577	1.31778	2.7395	0.896195	2.45851	-1.00638	-0.847911	0.126255	1.93513	-0.0942642	-0.412802	-0.636986	2.72529	2.1253	0.871203	1.18963	0.807422	-0.638916	0.730595	1.37348	-0.218883	0.136125
1.26943	0.294304	-0.273397	0.121527	0.291645	1.20586	1.69287	-0.678117	-0.0805322	-0.601946	1.32994	2.44192	-0.0868303	-0.429593	0.210667	0.174327	2.48649	1.6327	2.44222	-0.311689	0.941717	0.982393	2.33837	-0.774517	0.302949	1.64715	0.326375	0.1713	1.38424	1.37991	2.70455	0.93983	2.48837	-0.956112	-0.833843	0.107871	1.99577	-0.143985	-0.368223	-0.614708	2.73509	2.13549	0.820468	1.22284	0.92003	-0.624086	0.765729	1.42218	-0.195502	0.130412
1.27251	0.373316	-0.257693	0.165087	0.32293	1.19608	1.70187	-0.638459	-0.0221491	-0.462016	1.33493	2.45455	-0.0968006	-0.425902	0.294851	0.223831	2.58807	1.64413	2.37057	-0.192881	0.994026	1.00426	2.29712	-0.733069	0.416851	1.6142	0.353675	0.2109	1.44175	1.43873	2.6552	0.989451	2.51502	-0.885028	-0.802371	0.0983475	2.03254	-0.181389	-0.300045	-0.57767	2.72923	2.14162	0.780974	1.2585	1.02902	-0.597714	0.808039	1.47349	-0.158065	0.126871
1.2756	0.467478	-0.230256	0.218797	0.351119	1.17678	1.71116	-0.590015	0.047412	-0.300943	1.33686	2.45926	-0.108456	-0.431201	0.373377	0.279922	2.68481	1.6626	2.29056	-0.0642999	1.05736	1.0301	2.24679	-0.676677	0.549129	1.57754	0.383204	0.256899	1.49722	1.49266	2.58953	1.04496	2.53653	-0.792608	-0.752121	0.0999759	2.04379	-0.206174	-0.208427	-0.524532	2.70854	2.14357	0.755175	1.29684	1.13405	-0.558293	0.857872	1.52832	-0.105576	0.127369
1.27868	0.576325	-0.190573	0.283045	0.375925	1.14919	1.72031	-0.532307	0.127968	-0.122662	1.33492	2.45607	-0.121853	-0.445942	0.444036	0.34263	2.77315	1.68846	2.20265	0.0733187	1.13161	1.05886	2.18739	-0.605732	0.698523	1.53812	0.415016	0.309262	1.54981	1.5402	2.50584	1.10613	2.55095	-0.678811	-0.682239	0.114755	2.02868	-0.21903	-0.0940296	-0.454367	2.67387	2.14144	0.745193	1.33815	1.23424	-0.504488	0.915506	1.58804	-0.037159	0.133747
1.28177	0.698941	-0.138418	0.357886	0.397136	1.11501	1.72907	-0.465129	0.219051	0.0681004	1.32823	2.44529	-0.137087	-0.470382	0.50541	0.411839	2.84965	1.72171	2.10753	0.218975	1.21651	1.08933	2.11928	-0.521109	0.863462	1.49684	0.448856	0.367906	1.59833	1.57989	2.40308	1.17267	2.55636	-0.544254	-0.592432	0.144383	1.98673	-0.219875	0.0418339	-0.366625	2.62663	2.13555	0.75266	1.38244	1.32909	-0.435356	0.981103	1.65393	0.0474975	0.147602
1.28485	0.833949	-0.0739058	0.443083	0.414833	1.07617	1.73716	-0.38853	0.319931	0.266285	1.31588	2.42743	-0.154226	-0.504483	0.556031	0.487236	2.91131	1.76237	2.0061	0.371607	1.31142	1.12037	2.04312	-0.423951	1.04168	1.45471	0.484708	0.432612	1.64226	1.61069	2.28072	1.24407	2.5515	-0.390086	-0.482903	0.190085	1.91897	-0.209416	0.197182	-0.261284	2.56814	2.12644	0.778607	1.42974	1.41802	-0.350365	1.05484	1.72718	0.148325	0.170475
1.28794	0.979502	0.00232134	0.538068	0.429088	1.03479	1.74438	-0.302966	0.429589	0.466578	1.29709	2.40335	-0.173259	-0.547902	0.594991	0.568328	2.95555	1.81014	1.89942	0.530026	1.41541	1.1509	1.96001	-0.315765	1.23064	1.41284	0.522378	0.503091	1.68062	1.63165	2.13906	1.31981	2.53499	-0.218065	-0.354536	0.252672	1.82711	-0.188248	0.369513	-0.138879	2.50024	2.11474	0.823578	1.48024	1.50066	-0.249424	1.13662	1.8087	0.26471	0.203511
1.29102	1.13342	0.089453	0.641937	0.44024	0.993168	1.75065	-0.209181	0.546824	0.663221	1.2713	2.37409	-0.194125	-0.599996	0.621898	0.654421	2.98057	1.86464	1.78866	0.692814	1.52737	1.17964	1.87132	-0.198403	1.42718	1.37219	0.561711	0.579	1.71276	1.64232	1.97884	1.39922	2.50627	-0.0304962	-0.20873	0.332374	1.71348	-0.156957	0.555763	-0.000407721	2.42487	2.10137	0.88736	1.53378	1.57643	-0.132958	1.22636	1.89939	0.395626	0.247732
1.29411	1.29309	0.186099	0.753537	0.448718	0.953562	1.75608	-0.108211	0.670161	0.850631	1.2381	2.34089	-0.216812	-0.659903	0.636929	0.744671	2.98506	1.9254	1.67526	0.858521	1.64585	1.20543	1.77883	-0.0737864	1.62802	1.33393	0.602587	0.659784	1.73818	1.64242	1.80164	1.48154	2.46493	0.169825	-0.0474928	0.4289	1.58162	-0.116235	0.752451	0.152564	2.3439	2.08725	0.969264	1.59013	1.64522	-0.00182419	1.32361	1.99974	0.539746	0.303623
1.2972	1.45567	0.290768	0.871386	0.455087	0.918187	1.76072	-0.00137281	0.797839	1.0233	1.19708	2.3052	-0.241115	-0.726464	0.640446	0.838086	2.96869	1.99179	1.56074	1.02567	1.76929	1.22721	1.68447	0.0557805	1.82941	1.29897	0.644803	0.744943	1.75634	1.63205	1.60977	1.56593	2.41124	0.379646	0.126718	0.541336	1.43519	-0.0666926	0.955782	0.318018	2.25927	2.07352	1.06788	1.64924	1.70676	0.142476	1.42797	2.11	0.695137	0.371335
1.30028	1.61821	0.401656	0.993822	0.460073	0.889159	1.76496	0.109734	0.928058	1.1763	1.14833	2.26855	-0.266851	-0.798283	0.633527	0.933539	2.93152	2.06314	1.44683	1.19265	1.89591	1.24463	1.59048	0.188047	2.02769	1.26836	0.688233	0.833811	1.76711	1.61166	1.40608	1.65158	2.34588	0.595328	0.310977	0.668357	1.27863	-0.00912575	1.16183	0.493366	2.17299	2.0613	1.18138	1.71065	1.76097	0.298235	1.53873	2.22998	0.8596	0.450644
1.30337	1.77752	0.516626	1.11895	0.464303	0.868382	1.76905	0.223342	1.05877	1.30502	1.09202	2.23256	-0.293694	-0.87381	0.61748	1.02974	2.87463	2.13851	1.33515	1.35774	2.02388	1.25691	1.49919	0.320648	2.21897	1.24285	0.732629	0.925676	1.77044	1.58207	1.19402	1.73753	2.27007	0.813092	0.501981	0.80801	1.11654	0.0557822	1.36654	0.675729	2.08688	2.05186	1.30741	1.77418	1.8082	0.46305	1.6549	2.35914	1.03066	0.540878
1.30645	1.93049	0.633544	1.24478	0.468625	0.857607	1.7735	0.337496	1.18795	1.40537	1.02881	2.19892	-0.321357	-0.951321	0.593893	1.12542	2.79966	2.21714	1.22754	1.51942	2.15119	1.26352	1.41291	0.451215	2.39961	1.22333	0.777894	1.01977	1.76635	1.54429	0.977328	1.82287	2.18548	1.02894	0.696173	0.957871	0.953832	0.127345	1.56585	0.861825	2.00258	2.04628	1.44309	1.83941	1.84868	0.634325	1.77542	2.49656	1.20557	0.641276
1.30954	2.07409	0.750122	1.36922	0.473757	0.858021	1.77877	0.450224	1.31339	1.47466	0.95934	2.16921	-0.34939	-1.02896	0.565008	1.21921	2.70878	2.29804	1.12583	1.67589	2.2759	1.26451	1.33409	0.577496	2.56605	1.21039	0.823749	1.11522	1.75533	1.49969	0.76027	1.90667	2.0942	1.23871	0.889841	1.11523	0.79536	0.205058	1.75597	1.04812	1.92162	2.04571	1.58529	1.90591	1.88305	0.809073	1.89893	2.64089	1.38147	0.750478
1.31262	2.2055	0.864141	1.49022	0.480481	0.870574	1.78542	0.559412	1.43307	1.51047	0.884931	2.14506	-0.377384	-1.10472	0.53278	1.30977	2.60484	2.38027	1.03171	1.82568	2.39603	1.2599	1.26484	0.69739	2.71503	1.20454	0.870022	1.21117	1.73778	1.44991	0.547206	1.98811	1.99867	1.43858	1.07919	1.27699	0.645636	0.28786	1.93318	1.23097	1.84533	2.05109	1.73091	1.97328	1.912	0.98415	2.02404	2.79048	1.55537	0.866862
1.31571	2.32213	0.973433	1.60575	0.489425	0.895774	1.79399	0.663058	1.54495	1.51187	0.806718	2.1278	-0.404785	-1.17674	0.499615	1.39578	2.49102	2.46284	0.946976	1.96711	2.50976	1.25009	1.20727	0.808975	2.84376	1.2062	0.916492	1.30664	1.71436	1.39661	0.342528	2.06633	1.90166	1.62475	1.26053	1.43982	0.509096	0.375426	2.09435	1.40663	1.77482	2.06326	1.87639	2.04106	1.93656	1.15619	2.14914	2.9433	1.72426	0.988684
1.3188	2.42181	1.07594	1.71389	0.501175	0.933678	1.80503	0.759297	1.64715	1.47863	0.726501	2.11871	-0.431113	-1.24311	0.467737	1.4761	2.37076	2.54477	0.87315	2.09876	2.61532	1.23549	1.16304	0.910598	2.9498	1.21556	0.962895	1.40072	1.68589	1.34165	0.150447	2.14058	1.80596	1.79373	1.43025	1.60034	0.389481	0.466596	2.23666	1.5715	1.71104	2.08281	2.01847	2.1088	1.95775	1.32183	2.27253	3.09696	1.88535	1.11395
1.32188	2.50279	1.16991	1.81293	0.516226	0.983931	1.81902	0.846337	1.73797	1.41174	0.645938	2.1188	-0.455857	-1.30201	0.439527	1.54955	2.24745	2.62515	0.811618	2.21938	2.71108	1.21678	1.13356	1.00085	3.03141	1.23273	1.00892	1.49245	1.65328	1.2869	-0.0249709	2.21019	1.71451	1.94257	1.58511	1.75506	0.290015	0.560831	2.35798	1.72208	1.65436	2.11022	2.15395	2.17612	1.9771	1.47791	2.3924	3.24911	2.03598	1.24059
1.32497	2.56373	1.25381	1.90135	0.534818	1.04568	1.83635	0.922656	1.81589	1.31309	0.567138	2.12882	-0.478439	-1.35178	0.41698	1.61523	2.12486	2.70305	0.763571	2.32785	2.79569	1.19456	1.1198	1.07861	3.08751	1.25755	1.05425	1.58087	1.61762	1.23417	-0.180205	2.27452	1.63015	2.0687	1.72217	1.90072	0.21296	0.656907	2.45656	1.85518	1.60535	2.14561	2.27983	2.24269	1.9957	1.62121	2.507	3.39715	2.17349	1.36656
1.32805	2.60391	1.32639	1.97796	0.557211	1.11791	1.85733	0.986973	1.87977	1.18562	0.49196	2.14924	-0.49845	-1.391	0.402019	1.67237	2.00641	2.77757	0.729952	2.42312	2.868	1.16961	1.1222	1.14315	3.11745	1.2898	1.09858	1.66513	1.58002	1.18512	-0.312135	2.33314	1.55569	2.17016	1.83896	2.03413	0.160226	0.754226	2.53139	1.96795	1.56415	2.18899	2.39354	2.30802	2.01541	1.74885	2.61459	3.53849	2.29582	1.48977
1.33114	2.6231	1.38672	2.04181	0.583319	1.19903	1.88217	1.0383	1.92866	1.03295	0.42268	2.18021	-0.515394	-1.41847	0.396143	1.72044	1.89524	2.84801	0.711397	2.50443	2.92713	1.14245	1.1409	1.19402	3.12141	1.32901	1.1416	1.74432	1.54151	1.14141	-0.418404	2.38565	1.49346	2.2456	1.93358	2.15247	0.132299	0.851441	2.58196	2.05807	1.53077	2.23999	2.49285	2.37196	2.03767	1.85827	2.71355	3.67064	2.4011	1.6081
1.33422	2.62164	1.43431	2.09233	0.613039	1.28738	1.91088	1.076	1.962	0.859697	0.361439	2.22152	-0.528927	-1.43328	0.400595	1.75906	1.79424	2.91353	0.708275	2.57135	2.97247	1.1137	1.17533	1.23107	3.10027	1.37462	1.18289	1.81765	1.50335	1.10425	-0.497302	2.4318	1.44567	2.29438	2.00468	2.2533	0.12939	0.947444	2.60863	2.12372	1.50486	2.29809	2.57626	2.43424	2.06416	1.94733	2.80238	3.79116	2.48789	1.71993
1.33731	2.60037	1.46907	2.12931	0.646055	1.38082	1.94341	1.09977	1.97957	0.670711	0.310213	2.27273	-0.538701	-1.43489	0.41606	1.78814	1.70592	2.97355	0.720585	2.62349	3.00374	1.08378	1.22455	1.25446	3.05547	1.42592	1.22198	1.88446	1.46669	1.07486	-0.54789	2.4715	1.41403	2.31658	2.05148	2.33459	0.150532	1.04123	2.61204	2.16372	1.48595	2.36254	2.6427	2.49449	2.09603	2.01441	2.8798	3.89785	2.55518	1.82347
1.34039	2.56072	1.49127	2.15287	0.681957	1.47724	1.9795	1.10962	1.98153	0.471558	0.27097	2.333	-0.544535	-1.42305	0.44305	1.80779	1.6319	3.02751	0.748029	2.66083	3.02095	1.05287	1.28715	1.26465	2.989	1.48199	1.25848	1.94413	1.43245	1.05395	-0.570127	2.50466	1.39957	2.31282	2.07386	2.39494	0.193887	1.13142	2.59366	2.17744	1.47376	2.43239	2.69157	2.55268	2.13476	2.05833	2.94471	3.98889	2.60245	1.91734
1.34348	2.50447	1.50145	2.16347	0.720147	1.57441	2.01874	1.10591	1.96832	0.267987	0.245268	2.40128	-0.546275	-1.39782	0.481268	1.81839	1.57353	3.07507	0.790055	2.68361	3.02437	1.02139	1.36121	1.26233	2.90362	1.54201	1.29187	1.99612	1.40162	1.04203	-0.564753	2.53142	1.40292	2.28447	2.07236	2.43336	0.257087	1.21675	2.55533	2.16506	1.46747	2.50652	2.72312	2.60855	2.18148	2.07853	2.99648	4.06294	2.62951	2.00054
1.34657	2.43382	1.50059	2.1619	0.759936	1.67016	2.06059	1.08942	1.94085	0.0655172	0.234515	2.47617	-0.543958	-1.35979	0.530458	1.82046	1.53165	3.1158	0.845683	2.69214	3.01459	0.988911	1.44466	1.24845	2.80233	1.60487	1.32174	2.04015	1.37527	1.03924	-0.533192	2.55193	1.42414	2.23341	2.04799	2.44953	0.337193	1.29599	2.49907	2.12725	1.46655	2.58378	2.73801	2.66215	2.23701	2.07495	3.0347	4.11889	2.6368	2.07216
1.34965	2.35127	1.48982	2.14919	0.800629	1.76228	2.10438	1.06101	1.90024	-0.130253	0.239817	2.55615	-0.537648	-1.30971	0.58961	1.81476	1.50603	3.14952	0.913669	2.68716	2.99246	0.955396	1.5349	1.22409	2.68848	1.66949	1.34758	2.07593	1.35372	1.04544	-0.477773	2.56645	1.46258	2.16215	2.00244	2.44377	0.430711	1.36799	2.42769	2.06546	1.47013	2.66279	2.73745	2.71321	2.30184	2.0482	3.05927	4.1562	2.62512	2.13165
1.35274	2.25954	1.47059	2.12671	0.841429	1.84886	2.14932	1.02202	1.84794	-0.314067	0.261829	2.63944	-0.527564	-1.2488	0.657265	1.80218	1.49603	3.17624	0.992682	2.66944	2.95901	0.920196	1.62932	1.19048	2.5658	1.7348	1.3689	2.10341	1.3377	1.06018	-0.401183	2.57535	1.51712	2.07347	1.93778	2.41681	0.533681	1.43171	2.34372	1.9816	1.47746	2.74225	2.72321	2.76151	2.37576	1.99922	3.07047	4.17484	2.59546	2.17898
1.35582	2.16153	1.44448	2.09586	0.881504	1.92802	2.1945	0.973829	1.7856	-0.481134	0.300789	2.7242	-0.513981	-1.17848	0.732002	1.78377	1.50074	3.19577	1.08091	2.63999	2.91556	0.882739	1.72512	1.14897	2.43805	1.79957	1.38532	2.12266	1.32757	1.08261	-0.306822	2.57904	1.58611	1.97064	1.85655	2.37007	0.642133	1.48608	2.25017	1.87822	1.48784	2.82085	2.69745	2.80716	2.45877	1.9296	3.06894	4.17526	2.54934	2.2141
1.35891	2.06009	1.41318	2.05833	0.920107	1.99839	2.23903	0.918062	1.71516	-0.627346	0.356456	2.8085	-0.497327	-1.10045	0.81182	1.76065	1.51845	3.20833	1.17656	2.59992	2.86352	0.842348	1.81946	1.10087	2.30904	1.86271	1.39633	2.1339	1.32331	1.11186	-0.198463	2.57798	1.6674	1.857	1.76158	2.30542	0.752115	1.53064	2.14998	1.75827	1.50064	2.89735	2.66259	2.84993	2.55004	1.84146	3.05573	4.15832	2.48865	2.23748
1.36199	1.958	1.37834	2.01584	0.956515	2.05873	2.2819	0.856452	1.63859	-0.749455	0.428286	2.89041	-0.478049	-1.01674	0.89479	1.734	1.54714	3.21419	1.27766	2.55041	2.80444	0.798038	1.90963	1.04758	2.18251	1.92318	1.40152	2.13751	1.32488	1.14665	-0.0800853	2.57265	1.75851	1.73617	1.65592	2.22506	0.859585	1.56469	2.04597	1.62507	1.51497	2.97058	2.62125	2.88967	2.64836	1.7371	3.03205	4.12554	2.41529	2.24961
1.36508	1.85794	1.34169	1.97007	0.990055	2.10822	2.32226	0.790646	1.55807	-0.844958	0.515099	2.96808	-0.456735	-0.929454	0.978834	1.70502	1.58425	3.21363	1.38224	2.49292	2.73998	0.748945	1.99311	0.990415	2.06187	1.97994	1.40054	2.13399	1.33194	1.18572	0.0443281	2.56358	1.8566	1.6116	1.5427	2.13161	0.961121	1.58777	1.94075	1.48215	1.53049	3.0396	2.57624	2.92616	2.75243	1.61914	2.99942	4.07846	2.33143	2.25141
1.36817	1.76234	1.3047	1.92273	1.02015	2.14638	2.35912	0.722455	1.47566	-0.912352	0.615396	3.03977	-0.43398	-0.840748	1.06156	1.67489	1.62751	3.20703	1.48816	2.42866	2.67181	0.694354	2.06763	0.930615	1.95028	2.03206	1.39308	2.12395	1.34407	1.22767	0.170741	2.55128	1.95858	1.48675	1.42516	2.02791	1.05335	1.59973	1.83687	1.33327	1.54646	3.10346	2.53028	2.95933	2.85989	1.49066	2.95967	4.0192	2.23939	2.24363
1.37125	1.67324	1.26876	1.8754	1.0464	2.17311	2.39166	0.653481	1.39345	-0.950906	0.727195	3.10387	-0.410404	-0.752907	1.14106	1.64474	1.67405	3.19494	1.59358	2.35893	2.60157	0.633703	2.1313	0.869393	1.85057	2.07874	1.37885	2.10818	1.36055	1.27097	0.295275	2.53625	2.06146	1.3647	1.30634	1.91691	1.1339	1.60082	1.7365	1.18212	1.5624	3.16156	2.48603	2.98882	2.96865	1.35465	2.91456	3.95008	2.14153	2.22742
1.37434	1.59243	1.23506	1.82952	1.06851	2.18871	2.41915	0.585292	1.31349	-0.960829	0.848286	3.15904	-0.386617	-0.668113	1.21536	1.61558	1.72135	3.17788	1.69653	2.28519	2.53096	0.566338	2.18257	0.807873	1.76491	2.11918	1.35774	2.08752	1.38051	1.31425	0.414553	2.51894	2.16222	1.24837	1.18922	1.80166	1.20078	1.5915	1.64146	1.03238	1.57789	3.21349	2.4458	3.01428	3.07614	1.21422	2.8661	3.87342	2.04004	2.20398
1.37742	1.52115	1.20458	1.78634	1.08626	2.19387	2.44092	0.519217	1.23754	-0.943626	0.97594	3.20418	-0.363253	-0.588516	1.28262	1.58831	1.76671	3.15642	1.79534	2.20855	2.4615	0.492234	2.22042	0.746924	1.69508	2.15295	1.32962	2.0629	1.403	1.35621	0.525462	2.49984	2.258	1.14015	1.0764	1.6852	1.25257	1.57235	1.5532	0.88749	1.59241	3.259	2.41169	3.03555	3.17968	1.07234	2.81626	3.79192	1.9372	2.1743
1.38051	1.46031	1.17786	1.74689	1.09966	2.18945	2.45657	0.456597	1.16729	-0.900948	1.10739	3.23855	-0.340919	-0.516079	1.34153	1.56372	1.80789	3.13124	1.88848	2.1301	2.39456	0.411211	2.24421	0.687404	1.64224	2.1796	1.29455	2.03528	1.42696	1.3955	0.625461	2.47932	2.34613	1.042	0.970236	1.57031	1.28877	1.54431	1.47277	0.750604	1.60563	3.29814	2.3854	3.05218	3.27616	0.931963	2.76694	3.70802	1.83512	2.13959
1.38359	1.41028	1.15528	1.71195	1.10885	2.1767	2.46578	0.398332	1.10409	-0.836013	1.23957	3.26164	-0.320164	-0.452507	1.39076	1.5424	1.84282	3.10291	1.97463	2.05096	2.33141	0.324012	2.25393	0.630002	1.60677	2.19899	1.25268	2.00571	1.45119	1.43103	0.712798	2.45778	2.42439	0.95536	0.87264	1.45967	1.30961	1.50833	1.40081	0.624481	1.61732	3.33106	2.36818	3.06394	3.36303	0.79578	2.71986	3.62392	1.73577	2.10081
1.38668	1.37106	1.13679	1.68203	1.11396	2.15715	2.46845	0.345191	1.04905	-0.75194	1.36938	3.27338	-0.301472	-0.399281	1.42954	1.52475	1.86975	3.07218	2.05282	1.97185	2.27324	0.231195	2.25006	0.575301	1.58867	2.21094	1.20431	1.97521	1.47449	1.46196	0.786214	2.43543	2.49096	0.881158	0.785167	1.35564	1.31594	1.46583	1.33766	0.511424	1.6271	3.35826	2.36067	3.07039	3.43765	0.666248	2.67664	3.54198	1.64088	2.0591
1.38976	1.34218	1.12212	1.65739	1.11539	2.13242	2.46462	0.297676	1.00296	-0.652636	1.49377	3.27399	-0.28525	-0.357627	1.4576	1.51099	1.88768	3.03965	2.12222	1.89347	2.22084	0.134067	2.23344	0.523773	1.58722	2.21558	1.14983	1.94477	1.49578	1.48756	0.845136	2.4126	2.54462	0.819782	0.708836	1.26021	1.30961	1.41795	1.28317	0.413227	1.63462	3.38027	2.36309	3.07125	3.4973	0.545481	2.63855	3.46399	1.55189	2.01523
1.39285	1.32279	1.11075	1.63799	1.11359	2.10427	2.45453	0.256132	0.966266	-0.542297	1.60969	3.26402	-0.27181	-0.32831	1.47476	1.50122	1.89583	3.00591	2.18236	1.81649	2.17498	0.0340371	2.20551	0.47577	1.60119	2.21314	1.08984	1.91543	1.51383	1.50746	0.889675	2.38945	2.58464	0.771094	0.644288	1.17492	1.29263	1.36626	1.23697	0.331124	1.63966	3.39794	2.37516	3.06634	3.54005	0.435145	2.60649	3.39159	1.47018	1.96999
1.39594	1.31173	1.10189	1.62363	1.10909	2.0746	2.43861	0.22062	0.939096	-0.42531	1.71457	3.24434	-0.261386	-0.311839	1.48131	1.49529	1.89397	2.97157	2.23306	1.74126	2.13615	-0.0668981	2.16805	0.431541	1.62891	2.20397	1.02496	1.88809	1.52759	1.52134	0.920618	2.3661	2.61091	0.734508	0.591641	1.10094	1.26776	1.31179	1.19848	0.265765	1.64192	3.41203	2.39614	3.05527	3.56419	0.336602	2.58124	3.32586	1.39661	1.92401
1.39902	1.30761	1.09455	1.6138	1.10245	2.04516	2.41741	0.190995	0.921309	-0.305871	1.80572	3.21615	-0.254077	-0.30819	1.47826	1.49294	1.88259	2.93704	2.2743	1.6681	2.10464	-0.166671	2.12305	0.391277	1.66831	2.18861	0.955969	1.8636	1.5362	1.52924	0.93918	2.34264	2.62389	0.708919	0.550635	1.03901	1.23809	1.25615	1.1668	0.217208	1.64104	3.42349	2.42476	3.03794	3.56823	0.250724	2.56301	3.26772	1.33212	1.87787
1.40211	1.3088	1.0877	1.6079	1.09434	2.01775	2.39169	0.166954	0.912349	-0.188278	1.8811	3.18088	-0.249912	-0.317148	1.46643	1.49377	1.86223	2.90285	2.30652	1.59713	2.08047	-0.262842	2.07287	0.355143	1.71699	2.16762	0.883792	1.84271	1.53873	1.5314	0.94728	2.31919	2.62449	0.692931	0.520626	0.989377	1.20696	1.20024	1.14087	0.185002	1.6369	3.43332	2.45946	3.01428	3.55158	0.178059	2.55169	3.2174	1.27714	1.83184
1.40519	1.31357	1.08006	1.60514	1.08531	1.99411	2.36221	0.14815	0.911481	-0.0763661	1.93893	3.14013	-0.248833	-0.337966	1.4472	1.49727	1.83421	2.86938	2.33014	1.52833	2.06363	-0.352883	2.01997	0.32325	1.77227	2.1418	0.809459	1.82604	1.53464	1.52824	0.94692	2.29573	2.61439	0.684863	0.500645	0.951929	1.17764	1.14533	1.11967	0.1682	1.62908	3.44252	2.49823	2.98435	3.51423	0.118687	2.54681	3.17505	1.23201	1.78635
1.40828	1.32023	1.07053	1.60463	1.07603	1.97567	2.32991	0.133947	0.917699	0.0264557	1.97797	3.09568	-0.250655	-0.369682	1.42213	1.50286	1.80008	2.83693	2.34601	1.46176	2.05378	-0.434173	1.96686	0.295652	1.83147	2.11191	0.734086	1.8141	1.52351	1.52038	0.940487	2.27232	2.59547	0.682832	0.489444	0.926096	1.15364	1.09199	1.1022	0.165336	1.61747	3.45203	2.53912	2.94826	3.45671	0.0723292	2.54769	3.14008	1.19667	1.74171
1.41136	1.32705	1.05799	1.60548	1.06704	1.9637	2.29573	0.12377	0.929767	0.117209	1.99756	3.04935	-0.255129	-0.410909	1.39294	1.50986	1.76173	2.80577	2.35498	1.39727	2.05047	-0.504026	1.91605	0.272411	1.89182	2.07891	0.658788	1.80727	1.50509	1.50848	0.930556	2.24896	2.57004	0.684866	0.485609	0.911049	1.13791	1.0409	1.08734	0.174617	1.6019	3.46271	2.57992	2.9062	3.38031	0.0383353	2.55318	3.11166	1.17122	1.69795
1.41445	1.33253	1.04144	1.60676	1.05885	1.95919	2.26071	0.116971	0.946386	0.19376	1.99744	3.00305	-0.261935	-0.46008	1.36152	1.51764	1.72124	2.77608	2.35814	1.33473	2.05315	-0.559868	1.86987	0.253583	1.95077	2.04367	0.584861	1.80573	1.47923	1.49334	0.919544	2.22568	2.54073	0.688995	0.48758	0.905606	1.13323	0.992223	1.07431	0.193909	1.58223	3.47536	2.61835	2.85858	3.28678	0.0158407	2.56206	3.08895	1.15522	1.65529
1.41754	1.33523	1.02009	1.60762	1.05185	1.96303	2.22573	0.112866	0.966071	0.254414	1.97816	2.95861	-0.270738	-0.515358	1.32954	1.52554	1.68074	2.74797	2.35649	1.27398	2.06117	-0.599641	1.83051	0.239213	2.00582	2.0071	0.513535	1.80963	1.44623	1.47586	0.909976	2.20248	2.51025	0.69336	0.493742	0.90838	1.14213	0.946013	1.06217	0.220906	1.55837	3.49065	2.65245	2.80594	3.17862	0.0036241	2.57284	3.07065	1.14834	1.61387
1.42062	1.33407	0.993291	1.60728	1.04644	1.97556	2.19183	0.110862	0.987305	0.29826	1.94044	2.91776	-0.281114	-0.574789	1.29912	1.533	1.64265	2.72155	2.35131	1.2149	2.07373	-0.621234	1.79976	0.229338	2.0548	1.97023	0.446069	1.81887	1.40649	1.45696	0.903981	2.17947	2.48146	0.696212	0.502565	0.917886	1.16628	0.902032	1.05048	0.253181	1.53059	3.50906	2.68031	2.74878	3.05852	0.000487958	2.58406	3.05516	1.14998	1.57367
1.42371	1.32823	0.96076	1.6051	1.04287	1.99722	2.15981	0.110426	1.00862	0.325205	1.88591	2.8821	-0.292622	-0.636332	1.27195	1.53941	1.6092	2.69689	2.3437	1.15741	2.09012	-0.623239	1.77929	0.224004	2.09586	1.93389	0.383731	1.83328	1.36084	1.43743	0.903439	2.15667	2.45709	0.696113	0.512528	0.932524	1.20673	0.859742	1.03873	0.288274	1.49886	3.53101	2.70032	2.68796	2.93012	0.00491501	2.59419	3.04114	1.15952	1.53492
1.42679	1.31718	0.922554	1.60056	1.04133	2.02777	2.13046	0.111082	1.02862	0.335731	1.81644	2.85292	-0.304858	-0.697878	1.24957	1.54437	1.58238	2.67398	2.33476	1.10154	2.10951	-0.604579	1.77016	0.223213	2.12765	1.89901	0.327537	1.85253	1.30995	1.41818	0.909784	2.13425	2.43967	0.691912	0.522312	0.950665	1.26405	0.818475	1.02677	0.323827	1.46359	3.55656	2.71134	2.62429	2.79699	0.0154942	2.60167	3.02728	1.17641	1.4978
1.42988	1.30075	0.878871	1.59338	1.04188	2.06689	2.10446	0.112383	1.04601	0.330987	1.73432	2.83128	-0.317377	-0.75737	1.23361	1.54754	1.56409	2.65289	2.32568	1.04726	2.13112	-0.564846	1.7731	0.227064	2.14917	1.86642	0.27871	1.87621	1.25485	1.40005	0.924033	2.1124	2.4315	0.682816	0.530782	0.970773	1.33783	0.777132	1.01466	0.357603	1.42502	3.58581	2.71254	2.55855	2.66293	0.0307127	2.60522	3.01211	1.19981	1.46251
1.43296	1.27914	0.830468	1.58345	1.04459	2.11396	2.08234	0.11409	1.05967	0.312654	1.64232	2.81802	-0.329784	-0.812891	1.22511	1.54876	1.55594	2.6336	2.31737	0.994757	2.15412	-0.504161	1.78839	0.235458	2.16002	1.83696	0.238198	1.90379	1.19664	1.3836	0.946642	2.09128	2.43453	0.668416	0.537074	0.991444	1.42714	0.734839	1.00258	0.387675	1.38397	3.61855	2.70376	2.49185	2.53165	0.0491595	2.60382	2.99454	1.22905	1.4293
1.43605	1.25284	0.778262	1.57084	1.04935	2.1681	2.06454	0.116045	1.06873	0.282856	1.54341	2.81348	-0.341698	-0.862677	1.22528	1.5479	1.55921	2.61619	2.3108	0.944158	2.17786	-0.423226	1.8158	0.248505	2.16011	1.8113	0.206713	1.93473	1.13662	1.36936	0.97773	2.0712	2.45024	0.648606	0.540532	1.01142	1.53033	0.690253	0.99088	0.41237	1.34114	3.65447	2.68512	2.42526	2.40719	0.0695619	2.59655	2.97371	1.26336	1.39849
1.43913	1.22262	0.723491	1.55583	1.05612	2.2283	2.05128	0.118115	1.07251	0.244016	1.44072	2.81784	-0.352793	-0.905191	1.23464	1.54507	1.57455	2.60076	2.30673	0.895808	2.20165	-0.323503	1.85471	0.265978	2.15005	1.79005	0.184957	1.96832	1.07602	1.35784	1.01681	2.05243	2.4795	0.623714	0.540802	1.02966	1.64503	0.642563	0.979996	0.430374	1.29732	3.69295	2.65723	2.35984	2.29315	0.0907932	2.58299	2.94911	1.3019	1.37047
1.44222	1.18953	0.667572	1.53888	1.06464	2.29337	2.04267	0.120422	1.07057	0.198755	1.33742	2.83072	-0.362786	-0.939064	1.25384	1.54046	1.60241	2.58739	2.30584	0.85002	2.22495	-0.206924	1.90412	0.287903	2.13079	1.7738	0.173412	2.00387	1.0163	1.34936	1.06298	2.03532	2.52269	0.594455	0.537823	1.0454	1.76843	0.590707	0.970518	0.440775	1.2534	3.73355	2.6214	2.2966	2.19291	0.111831	2.56293	2.92034	1.34403	1.34552
1.44531	1.15479	0.612195	1.52058	1.0748	2.36199	2.03867	0.122992	1.06277	0.149972	1.2367	2.85154	-0.371475	-0.963428	1.28292	1.53437	1.64272	2.57626	2.30868	0.807134	2.24731	-0.076034	1.96264	0.313951	2.10349	1.76298	0.172323	2.04071	0.958752	1.34394	1.11495	2.02023	2.57983	0.561763	0.531716	1.0581	1.89716	0.533698	0.963072	0.443064	1.21076	3.77546	2.57914	2.23652	2.10913	0.13194	2.53669	2.8877	1.38894	1.32428
1.44839	1.11982	0.559187	1.50165	1.08642	2.43284	2.03913	0.126001	1.0492	0.100368	1.14169	2.87929	-0.378712	-0.97754	1.32195	1.52723	1.6951	2.56756	2.31566	0.767653	2.26841	0.0664167	2.02858	0.343878	2.06994	1.75781	0.181748	2.07811	0.904712	1.34178	1.17115	2.00754	2.65019	0.526808	0.522909	1.06752	2.02775	0.470798	0.958244	0.437138	1.17045	3.81787	2.53235	2.18062	2.04421	0.150588	2.50482	2.85159	1.43581	1.30676
1.45148	1.08601	0.510369	1.48296	1.09926	2.50449	2.04376	0.12959	1.03029	0.0525744	1.0553	2.91274	-0.384385	-0.981068	1.37059	1.51956	1.75845	2.56155	2.32706	0.731971	2.28791	0.216849	2.1	0.377367	2.03201	1.75861	0.201507	2.11544	0.855367	1.34281	1.22985	1.99767	2.73262	0.491052	0.511991	1.07367	2.1564	0.401619	0.956622	0.423276	1.13379	3.85986	2.48336	2.12977	1.99987	0.167436	2.46836	2.81303	1.4841	1.29352
1.45456	1.05484	0.467613	1.46534	1.11317	2.57552	2.05217	0.133992	1.00662	0.00890954	0.979969	2.95037	-0.388499	-0.974146	1.4284	1.51194	1.83186	2.55853	2.34306	0.700481	2.30579	0.37139	2.17487	0.413969	1.99185	1.76544	0.23123	2.15202	0.811909	1.34692	1.28914	1.99099	2.82544	0.45598	0.499744	1.07681	2.27922	0.326177	0.958559	0.40216	1.10202	3.90054	2.43449	2.08475	1.97696	0.182308	2.42864	2.77331	1.53293	1.28495
1.45765	1.02768	0.43268	1.44969	1.12806	2.64463	2.06389	0.139367	0.978981	-0.0288211	0.917921	2.99038	-0.391053	-0.957098	1.49469	1.50495	1.91355	2.55877	2.36378	0.673503	2.32195	0.526685	2.25101	0.453188	1.95163	1.77828	0.270273	2.18733	0.77529	1.35389	1.34713	1.98788	2.92665	0.42311	0.486999	1.07739	2.39269	0.244524	0.96447	0.374747	1.07645	3.93896	2.38825	2.04623	1.97593	0.195361	2.38723	2.73391	1.58168	1.28123
1.46073	1.00583	0.407202	1.43686	1.14381	2.71058	2.07837	0.14589	0.948434	-0.0590552	0.870962	3.03092	-0.392076	-0.93061	1.56878	1.49924	2.00189	2.56253	2.38923	0.651454	2.33644	0.67866	2.32622	0.494403	1.91356	1.79708	0.317842	2.22081	0.74635	1.36358	1.40207	1.98868	3.03399	0.393945	0.474677	1.07608	2.4933	0.157384	0.974428	0.342258	1.05826	3.97423	2.3472	2.01489	1.9961	0.20673	2.34594	2.69662	1.62964	1.2824
1.46382	0.990324	0.392519	1.4276	1.1604	2.7722	2.09511	0.153624	0.916052	-0.0808474	0.840218	3.06998	-0.391668	-0.895734	1.64964	1.49538	2.09479	2.57027	2.41939	0.634387	2.3494	0.8235	2.39849	0.537046	1.87973	1.82158	0.372928	2.25203	0.725744	1.37572	1.45243	1.99368	3.14478	0.369773	0.4637	1.07365	2.57792	0.0655537	0.988485	0.306157	1.04859	4.00549	2.31357	1.99104	2.0365	0.216748	2.30669	2.6635	1.67602	1.28852
1.4669	0.982052	0.389791	1.42257	1.17783	2.82847	2.11348	0.162585	0.883082	-0.0935357	0.826545	3.10556	-0.389969	-0.853609	1.73656	1.49398	2.19041	2.58217	2.45417	0.622513	2.36104	0.957749	2.46577	0.580349	1.85205	1.85152	0.434227	2.28066	0.713845	1.39015	1.4969	2.00313	3.2564	0.351757	0.454904	1.07096	2.64413	-0.0297536	1.00636	0.268	1.0485	4.03183	2.28959	1.97493	2.09516	0.225918	2.27145	2.63643	1.72021	1.29966
1.46999	0.981562	0.399691	1.42227	1.19614	2.87861	2.13292	0.172761	0.850736	-0.0973862	0.830087	3.13572	-0.387099	-0.805704	1.82841	1.4955	2.28656	2.59848	2.49342	0.615723	2.37155	1.07813	2.52635	0.623596	1.83228	1.88646	0.500494	2.30642	0.710905	1.40657	1.5346	2.0172	3.36617	0.34076	0.449064	1.06885	2.68977	-0.126765	1.02765	0.229365	1.05862	4.05255	2.27703	1.96665	2.16955	0.234681	2.24226	2.61758	1.76146	1.31552
1.47308	0.989162	0.422663	1.42704	1.21545	2.92195	2.15287	0.183956	0.820326	-0.0928821	0.850416	3.1586	-0.383213	-0.753637	1.92434	1.50035	2.38119	2.61937	2.53699	0.613776	2.38126	1.18208	2.57871	0.666101	1.82166	1.92598	0.570275	2.32914	0.717025	1.42484	1.56503	2.03596	3.4715	0.33739	0.44677	1.06818	2.71385	-0.223879	1.05172	0.191806	1.07965	4.06704	2.27719	1.96619	2.25691	0.243672	2.22092	2.60876	1.79922	1.33584
1.47616	1.00479	0.458691	1.43703	1.2359	2.95796	2.17284	0.195936	0.792993	-0.0809815	0.886772	3.17255	-0.37847	-0.69913	2.02335	1.50883	2.4723	2.64501	2.58468	0.616359	2.39044	1.2672	2.62164	0.707082	1.82119	1.96944	0.642014	2.34866	0.731909	1.44476	1.58816	2.0594	3.56989	0.341837	0.448473	1.0697	2.71559	-0.31893	1.07795	0.156826	1.11176	4.07473	2.29104	1.97338	2.35363	0.253305	2.20899	2.61172	1.83271	1.36019
1.47925	1.02814	0.50721	1.45216	1.25761	2.98644	2.19242	0.208396	0.769785	-0.0633145	0.937776	3.17615	-0.372996	-0.643809	2.12458	1.52112	2.55821	2.67531	2.63624	0.62295	2.39939	1.33199	2.6543	0.745819	1.83156	2.01625	0.714245	2.36504	0.755094	1.46629	1.60436	2.08739	3.65927	0.354036	0.454369	1.07408	2.69542	-0.409765	1.10537	0.125777	1.15512	4.07518	2.31909	1.98789	2.4562	0.264093	2.20781	2.62792	1.86131	1.38798
1.48233	1.05857	0.567363	1.47215	1.28069	3.00726	2.21122	0.220902	0.751635	-0.0417977	1.0017	3.16829	-0.366921	-0.589416	2.22727	1.53726	2.63742	2.71023	2.69135	0.632924	2.40838	1.37544	2.67621	0.781698	1.85279	2.06572	0.785391	2.37829	0.786029	1.48939	1.61453	2.11978	3.73774	0.373463	0.464472	1.08179	2.65413	-0.494286	1.13296	0.0997173	1.20926	4.06822	2.36109	2.00929	2.56076	0.276323	2.21834	2.65861	1.88457	1.41867
1.48542	1.09509	0.637884	1.49649	1.30535	3.02055	2.22891	0.233035	0.739278	-0.0182416	1.07641	3.14817	-0.360341	-0.537559	2.33058	1.55711	2.70881	2.74945	2.7498	0.64543	2.41769	1.39727	2.68721	0.814055	1.88449	2.117	0.853996	2.38854	0.823973	1.5141	1.61987	2.15616	3.80397	0.399327	0.478592	1.0931	2.59369	-0.570294	1.15972	0.079495	1.27358	4.05367	2.41647	2.03687	2.66357	0.290347	2.24105	2.70409	1.90184	1.45155
1.4885	1.13655	0.717052	1.52451	1.33163	3.02654	2.24529	0.244292	0.733227	0.00476483	1.15952	3.11545	-0.353345	-0.489694	2.43394	1.58047	2.7714	2.79265	2.81121	0.659581	2.42752	1.398	2.68755	0.842339	1.92607	2.16936	0.918644	2.39595	0.868054	1.54051	1.62198	2.19615	3.85699	0.430421	0.496265	1.10811	2.51624	-0.635743	1.18464	0.0656423	1.34714	4.0315	2.48399	2.07012	2.761	0.306225	2.27596	2.76485	1.91263	1.48589
1.49159	1.1816	0.802899	1.55534	1.35966	3.02567	2.26017	0.254135	0.733772	0.0251091	1.24856	3.07009	-0.345955	-0.447115	2.53683	1.60694	2.82485	2.83927	2.87511	0.67443	2.43804	1.3788	2.67775	0.866248	1.97628	2.22184	0.978021	2.40073	0.917316	1.56871	1.62276	2.23924	3.89633	0.465471	0.516889	1.12666	2.42479	-0.688859	1.20682	0.0584217	1.42877	4.00201	2.56209	2.10828	2.84969	0.323971	2.3227	2.84043	1.9166	1.52088
1.49468	1.2287	0.893118	1.58806	1.38938	3.01852	2.27352	0.262143	0.74096	0.0404945	1.34084	3.01246	-0.33825	-0.410865	2.63856	1.63603	2.86893	2.88863	2.94104	0.688929	2.44936	1.34117	2.65869	0.88532	2.03363	2.27364	1.03104	2.40314	0.970623	1.59885	1.62428	2.28479	3.92201	0.502785	0.539641	1.14837	2.32279	-0.728265	1.22547	0.0577261	1.5168	3.96542	2.64857	2.15054	2.92643	0.343352	2.38039	2.92984	1.91344	1.5558
1.49776	1.27629	0.985335	1.62152	1.4208	3.00578	2.28532	0.267838	0.75459	0.0487795	1.4337	2.94339	-0.3302	-0.381718	2.73854	1.66712	2.90381	2.93993	3.00848	0.702093	2.46152	1.28756	2.63147	0.899514	2.09631	2.3238	1.07676	2.40339	1.0269	1.63105	1.62863	2.33211	3.93446	0.540657	0.563587	1.17259	2.21407	-0.752782	1.23977	0.0631441	1.6095	3.92218	2.74107	2.19606	2.98887	0.364113	2.44755	3.03187	1.90292	1.58991
1.50085	1.32276	1.07691	1.65457	1.45372	2.98818	2.29564	0.270808	0.774222	0.0482178	1.52465	2.86402	-0.321806	-0.360255	2.83636	1.69952	2.93008	2.99231	3.07682	0.712811	2.47449	1.2206	2.59743	0.90868	2.1622	2.37147	1.11449	2.40177	1.08503	1.66546	1.63784	2.38046	3.93466	0.577225	0.587677	1.19855	2.10263	-0.761485	1.24938	0.074013	1.70485	3.87289	2.83685	2.24409	3.0349	0.38575	2.52253	3.14449	1.88496	1.62239
1.50393	1.36651	1.16528	1.68604	1.48792	2.96663	2.30456	0.270729	0.799198	0.0371765	1.61129	2.77588	-0.313038	-0.346657	2.93152	1.73246	2.94865	3.04474	3.1453	0.720224	2.48822	1.14347	2.55802	0.912897	2.22906	2.41578	1.1437	2.3985	1.14396	1.70222	1.65391	2.42904	3.92371	0.610797	0.610813	1.22529	1.99252	-0.754427	1.25398	0.0894388	1.8006	3.81815	2.9331	2.29358	3.06325	0.407792	2.6031	3.26539	1.85973	1.65281
1.50702	1.40614	1.248	1.7148	1.52305	2.94197	2.31223	0.26746	0.828653	0.0148194	1.69157	2.68077	-0.303851	-0.340926	3.02342	1.76515	2.96069	3.0962	3.21319	0.723385	2.50249	1.05931	2.51485	0.912305	2.29464	2.45586	1.16415	2.39387	1.2025	1.74128	1.67852	2.47705	3.90326	0.639597	0.631884	1.25172	1.88791	-0.731508	1.25357	0.108232	1.89459	3.75888	3.02683	2.34383	3.07318	0.429541	2.68684	3.3916	1.82719	1.68058
1.5101	1.44028	1.32264	1.73976	1.55876	2.91508	2.31885	0.260874	0.861607	-0.0197971	1.76361	2.58074	-0.294229	-0.342718	3.11153	1.79678	2.96742	3.1456	3.27963	0.7217	2.51715	0.971898	2.46955	0.907275	2.35657	2.49096	1.17586	2.38806	1.25973	1.78261	1.71303	2.52362	3.87512	0.662164	0.649816	1.27664	1.79246	-0.693684	1.24841	0.129137	1.9845	3.69589	3.11536	2.39396	3.06461	0.450244	2.77118	3.52026	1.78768	1.70526
1.51319	1.46789	1.38709	1.75991	1.59454	2.88688	2.32449	0.25101	0.896886	-0.0665958	1.82621	2.47808	-0.284125	-0.351508	3.19531	1.82652	2.97049	3.19188	3.34364	0.714611	2.53189	0.884304	2.42369	0.898176	2.4126	2.52032	1.17896	2.38129	1.31473	1.8262	1.75841	2.56793	3.8412	0.677171	0.663642	1.29889	1.70964	-0.641959	1.23909	0.150799	2.06812	3.63015	3.19585	2.44323	3.03813	0.469211	2.85335	3.6478	1.74168	1.72661
1.51627	1.48811	1.43947	1.77448	1.62988	2.85836	2.32937	0.238134	0.933284	-0.125288	1.87837	2.37511	-0.273533	-0.366418	3.27398	1.85361	2.97141	3.234	3.40418	0.70172	2.54648	0.799949	2.37882	0.885481	2.4607	2.54332	1.17407	2.37374	1.36673	1.87176	1.81503	2.60923	3.8035	0.683596	0.672528	1.31723	1.64285	-0.578356	1.22637	0.171808	2.14304	3.56272	3.26596	2.49082	2.99493	0.485724	2.93058	3.77065	1.68965	1.74442
1.51936	1.50037	1.47833	1.7828	1.66415	2.83029	2.33359	0.222588	0.969532	-0.195018	1.9195	2.27423	-0.262443	-0.386484	3.34694	1.87738	2.97183	3.27095	3.46023	0.682971	2.56051	0.721812	2.3363	0.869765	2.499	2.55944	1.16174	2.36553	1.4151	1.91906	1.88289	2.64674	3.76411	0.68086	0.675757	1.33058	1.59433	-0.504769	1.21115	0.19083	2.20739	3.49464	3.32355	2.53621	2.93681	0.49905	3.00026	3.88536	1.63238	1.75861
1.52245	1.50435	1.50269	1.78445	1.6968	2.80345	2.33725	0.204765	1.00436	-0.274429	1.94959	2.17782	-0.250879	-0.410625	3.41345	1.89719	2.97331	3.30191	3.51074	0.658389	2.57367	0.652513	2.29735	0.851657	2.526	2.56832	1.1429	2.3568	1.45935	1.96763	1.96136	2.67985	3.72484	0.668604	0.67288	1.33789	1.56592	-0.423617	1.19478	0.206601	2.25942	3.42697	3.36701	2.57845	2.86596	0.508622	3.06008	3.98844	1.57045	1.76929
1.52553	1.50011	1.51193	1.77922	1.72712	2.77861	2.34041	0.185336	1.03659	-0.361923	1.969	2.08811	-0.238924	-0.437544	3.47265	1.91254	2.97731	3.32612	3.55455	0.62832	2.58565	0.594332	2.26302	0.831776	2.54057	2.5696	1.1185	2.34762	1.49909	2.01703	2.04926	2.70796	3.68743	0.646878	0.663646	1.33835	1.55889	-0.33755	1.17842	0.218018	2.29752	3.3608	3.39513	2.61714	2.7849	0.513946	3.10781	4.07658	1.50475	1.77665
1.52862	1.48797	1.50595	1.76714	1.75459	2.75638	2.34314	0.164925	1.06503	-0.455212	1.97844	2.00726	-0.226636	-0.466027	3.52391	1.92305	2.98527	3.34304	3.59068	0.593331	2.5961	0.548871	2.2341	0.810741	2.5419	2.56318	1.08976	2.33804	1.53412	2.06657	2.14489	2.73061	3.65329	0.616255	0.647988	1.33136	1.57338	-0.24944	1.1635	0.224192	2.32058	3.29712	3.40728	2.65154	2.69658	0.514667	3.14183	4.14669	1.43619	1.78099
1.5317	1.46854	1.48517	1.74849	1.77864	2.73734	2.34536	0.144314	1.0888	-0.552006	1.97916	1.937	-0.21411	-0.494759	3.56624	1.92847	2.99801	3.35232	3.61818	0.554137	2.60471	0.517321	2.21106	0.789196	2.5297	2.54911	1.05781	2.32815	1.56437	2.11554	2.24613	2.74748	3.6236	0.577522	0.626183	1.31645	1.60932	-0.162212	1.1514	0.224504	2.3278	3.23695	3.40323	2.68125	2.60393	0.510564	3.16089	4.19624	1.36577	1.78249
1.53479	1.44264	1.45043	1.72376	1.79878	2.72183	2.34704	0.124289	1.10697	-0.649684	1.97249	1.87892	-0.20148	-0.522557	3.59879	1.92869	3.0166	3.35374	3.63617	0.511853	2.61121	0.499977	2.19424	0.767752	2.50407	2.52754	1.0239	2.31798	1.58996	2.16318	2.35047	2.75833	3.59917	0.531819	0.59862	1.29352	1.66546	-0.0790007	1.1434	0.218552	2.31882	3.18118	3.38342	2.70572	2.51	0.50157	3.16422	4.22313	1.29442	1.78161
1.53787	1.4114	1.40306	1.69367	1.81464	2.71026	2.34803	0.105676	1.11897	-0.745613	1.96004	1.83417	-0.188941	-0.548256	3.62101	1.92379	3.04134	3.34744	3.64399	0.467324	2.61535	0.496951	2.18361	0.746926	2.46565	2.49885	0.989345	2.30751	1.611	2.2086	2.455	2.76309	3.58059	0.480555	0.566005	1.2627	1.73992	-0.00227579	1.14081	0.206281	2.29375	3.13061	3.34864	2.72469	2.41763	0.487888	3.15162	4.22583	1.22318	1.77884
1.54096	1.37596	1.34476	1.65913	1.82595	2.70283	2.34816	0.0893139	1.12432	-0.837074	1.94359	1.80357	-0.17666	-0.570923	3.63213	1.91393	3.07255	3.33362	3.64114	0.421946	2.61697	0.507585	2.17894	0.727118	2.41533	2.4636	0.955379	2.29677	1.62788	2.25098	2.55678	2.76185	3.56779	0.425439	0.529116	1.22439	1.83029	0.0651632	1.14458	0.187882	2.25297	3.08594	3.30035	2.73782	2.32962	0.469904	3.12346	4.2033	1.15303	1.77442
1.54405	1.33776	1.27752	1.62118	1.83258	2.69963	2.34726	0.0758651	1.12279	-0.921554	1.92488	1.78742	-0.164855	-0.589751	3.63178	1.89946	3.11006	3.31276	3.62729	0.376876	2.61595	0.53049	2.17983	0.708722	2.35453	2.42241	0.923119	2.28576	1.64081	2.28932	2.65263	2.75478	3.56058	0.368264	0.489014	1.17933	1.93359	0.12107	1.15552	0.163877	2.19751	3.04764	3.24023	2.74484	2.24835	0.448054	3.08067	4.15533	1.08496	1.76893
1.54713	1.29813	1.20376	1.58103	1.8345	2.70071	2.34508	0.0660579	1.1144	-0.996591	1.90585	1.7857	-0.153756	-0.60414	3.61945	1.88083	3.15328	3.28563	3.60241	0.333502	2.61227	0.564087	2.18558	0.691998	2.28496	2.37609	0.893616	2.27453	1.65034	2.32291	2.73958	2.7422	3.55844	0.310913	0.446752	1.12838	2.04631	0.163499	1.17413	0.134998	2.12847	3.01613	3.17025	2.74553	2.17581	0.423027	3.02463	4.08243	1.01983	1.76253
1.55022	1.25858	1.12595	1.5399	1.83186	2.70591	2.34144	0.0603984	1.09932	-1.06006	1.888	1.7979	-0.143578	-0.613735	3.5951	1.85862	3.20164	3.25293	3.56672	0.293032	2.60592	0.60632	2.1954	0.677171	2.20847	2.32561	0.867752	2.26305	1.6568	2.35075	2.81463	2.72455	3.5605	0.255235	0.403541	1.07277	2.16476	0.191106	1.20047	0.10222	2.04776	2.9916	3.09271	2.73989	2.11385	0.395652	2.95715	3.98554	0.958526	1.75561
1.5533	1.22043	1.04664	1.49914	1.82498	2.71518	2.33604	0.059356	1.07794	-1.11012	1.87286	1.82313	-0.13454	-0.618481	3.55869	1.83351	3.25378	3.21576	3.5207	0.256763	2.597	0.654964	2.2083	0.664219	2.12747	2.27207	0.846344	2.25137	1.66072	2.37215	2.87532	2.70235	3.56559	0.203008	0.360585	1.01383	2.28505	0.202796	1.23436	0.066731	1.95725	2.97411	3.01007	2.72785	2.06346	0.366832	2.88047	3.86634	0.901835	1.74837
1.55639	1.18491	0.968481	1.45999	1.81432	2.72816	2.32867	0.0630623	1.05081	-1.14523	1.86163	1.86013	-0.12685	-0.618377	3.51058	1.80619	3.30862	3.17514	3.4651	0.225666	2.58569	0.707121	2.22329	0.653129	2.04417	2.21659	0.829838	2.23955	1.66246	2.38643	2.9193	2.67625	3.57257	0.155872	0.319087	0.953048	2.40307	0.197933	1.27516	0.0297889	1.8592	2.96347	2.92471	2.70946	2.0254	0.33755	2.79714	3.72735	0.850276	1.741
1.55947	1.15318	0.893981	1.4237	1.80042	2.74465	2.31913	0.0716396	1.01865	-1.16449	1.85522	1.90732	-0.120696	-0.613794	3.4512	1.77747	3.36437	3.13219	3.40102	0.200781	2.57223	0.760186	2.23928	0.64371	1.96092	2.16038	0.818627	2.22757	1.66239	2.39299	2.94492	2.64693	3.57999	0.115181	0.280078	0.892004	2.51489	0.176832	1.3218	-0.007224	1.75604	2.95935	2.83911	2.68512	1.99986	0.308799	2.70985	3.57134	0.80445	1.73363
1.56256	1.12614	0.825522	1.39139	1.78406	2.76416	2.30724	0.0849364	0.982222	-1.16725	1.85406	1.9628	-0.116238	-0.605308	3.38133	1.74815	3.41949	3.08815	3.32976	0.182738	2.55679	0.811518	2.2552	0.635752	1.88003	2.10477	0.812844	2.21549	1.66103	2.39149	2.95106	2.61507	3.58657	0.082022	0.244628	0.832315	2.61706	0.139726	1.373	-0.0429412	1.65014	2.96124	2.75553	2.65492	1.98673	0.281527	2.6213	3.40174	0.764784	1.72619
1.56564	1.10441	0.765142	1.36404	1.76599	2.78631	2.29283	0.102732	0.942447	-1.1535	1.85833	2.02452	-0.113621	-0.593622	3.30203	1.71903	3.47217	3.04416	3.25295	0.171958	2.53975	0.858673	2.27002	0.628875	1.80378	2.05103	0.812427	2.20334	1.65841	2.38161	2.93706	2.58149	3.59087	0.0571281	0.213509	0.775575	2.7063	0.0877358	1.4271	-0.076055	1.54441	2.96851	2.67592	2.61936	1.98525	0.256736	2.53427	3.2222	0.731475	1.71866
1.56873	1.08844	0.714686	1.34246	1.74709	2.81068	2.27583	0.124471	0.900285	-1.12366	1.86773	2.09021	-0.112899	-0.579551	3.21459	1.69087	3.52041	3.00132	3.17237	0.168708	2.52147	0.89914	2.28279	0.622664	1.73407	2.00036	0.817132	2.19119	1.65486	2.36326	2.90318	2.54689	3.59175	0.0408355	0.187404	0.723314	2.7796	0.0221663	1.48212	-0.105345	1.44115	2.98038	2.60214	2.57896	1.99432	0.235223	2.45143	3.03673	0.70479	1.71092
1.57182	1.07838	0.675435	1.32724	1.72827	2.83677	2.25619	0.149502	0.856569	-1.07845	1.8816	2.15761	-0.114126	-0.564118	3.12046	1.66439	3.56247	2.9606	3.08994	0.172962	2.50223	0.930782	2.29267	0.616743	1.67266	1.954	0.826531	2.17905	1.65059	2.33664	2.85009	2.51201	3.58796	0.033159	0.166694	0.676967	2.83485	-0.055005	1.53585	-0.129785	1.34296	2.99585	2.53558	2.53443	2.01274	0.217646	2.37507	2.84941	0.684527	1.70275
1.5749	1.07411	0.648421	1.31876	1.71043	2.86413	2.23395	0.177071	0.812281	-1.01924	1.89896	2.22442	-0.117285	-0.548304	3.02118	1.64021	3.59682	2.92292	3.00776	0.184195	2.48244	0.952144	2.29895	0.610483	1.62083	1.91301	0.840025	2.16694	1.64555	2.30195	2.77932	2.47752	3.57885	0.0336143	0.151594	0.637648	2.87032	-0.141739	1.586	-0.148575	1.25212	3.01398	2.47728	2.48641	2.03901	0.204518	2.3073	2.66449	0.670648	1.694
1.57799	1.07522	0.634063	1.31715	1.69436	2.8923	2.20916	0.20617	0.768165	-0.947597	1.91851	2.28844	-0.122348	-0.533232	2.91877	1.61884	3.62173	2.88894	2.92799	0.201962	2.46241	0.96191	2.30112	0.603452	1.57967	1.87845	0.856871	2.15488	1.6397	2.25974	2.69276	2.44403	3.56371	0.041426	0.142038	0.606385	2.88516	-0.235435	1.6301	-0.161162	1.17055	3.03364	2.4279	2.43583	2.07142	0.196087	2.24969	2.48603	0.662866	1.68443
1.58107	1.08104	0.632355	1.32226	1.68087	2.92085	2.18199	0.235819	0.724955	-0.865514	1.93867	2.34766	-0.129186	-0.519873	2.81516	1.60072	3.63598	2.85918	2.8527	0.225186	2.44252	0.959133	2.29877	0.594974	1.54971	1.85102	0.876261	2.14285	1.63294	2.21061	2.59306	2.41204	3.54232	0.0554436	0.13775	0.583897	2.87904	-0.333743	1.66581	-0.167296	1.10011	3.05384	2.38756	2.38367	2.10836	0.192494	2.20356	2.31795	0.660759	1.67385
1.58416	1.09068	0.642767	1.33375	1.67061	2.94935	2.1527	0.264954	0.683237	-0.77515	1.9577	2.40025	-0.137656	-0.509167	2.7123	1.58613	3.63844	2.83398	2.78402	0.252852	2.42307	0.94361	2.2918	0.584669	1.53107	1.83152	0.897349	2.13085	1.62521	2.15548	2.48312	2.38193	3.51464	0.0742503	0.1382	0.570593	2.85259	-0.434024	1.6909	-0.167024	1.04202	3.07344	2.35613	2.33098	2.14824	0.193542	2.16953	2.16365	0.663875	1.66202
1.58724	1.10306	0.664402	1.35102	1.66412	2.97744	2.12151	0.292513	0.643452	-0.678635	1.97375	2.44469	-0.147566	-0.501981	2.61229	1.57523	3.62861	2.81338	2.72384	0.283577	2.40427	0.915404	2.28021	0.571962	1.52338	1.82039	0.919149	2.11879	1.61612	2.09528	2.36625	2.35402	3.48092	0.0961027	0.142668	0.566588	2.80692	-0.533687	1.7033	-0.160723	0.997412	3.09148	2.33302	2.27877	2.18937	0.198765	2.14774	2.02633	0.67144	1.64885
1.59033	1.11699	0.695921	1.37329	1.66177	3.00476	2.08878	0.317364	0.605963	-0.578678	1.98499	2.47981	-0.158685	-0.499025	2.51702	1.56798	3.60586	2.79736	2.67395	0.315908	2.38639	0.875419	2.26416	0.556414	1.5258	1.8179	0.940811	2.10663	1.60564	2.03122	2.24607	2.32849	3.44194	0.119208	0.150251	0.571668	2.74386	-0.630445	1.70119	-0.149051	0.966548	3.10699	2.31741	2.22824	2.23041	0.207453	2.13794	1.90854	0.682831	1.63426
1.59342	1.13113	0.735456	1.39958	1.66362	3.03107	2.05489	0.338516	0.57084	-0.477556	1.98959	2.50478	-0.170754	-0.500764	2.4284	1.56427	3.57039	2.78563	2.63583	0.348223	2.36956	0.824604	2.24405	0.537693	1.53724	1.82413	0.961379	2.09425	1.59352	1.96455	2.12619	2.30539	3.39838	0.141637	0.15991	0.58532	2.66581	-0.721709	1.68319	-0.132939	0.949853	3.11922	2.30807	2.18049	2.27042	0.218756	2.1393	1.81237	0.697124	1.61802
1.5965	1.14409	0.78104	1.42875	1.66968	3.05599	2.02024	0.355035	0.538138	-0.377668	1.98603	2.51915	-0.18348	-0.507561	2.34823	1.56383	3.52238	2.77771	2.61073	0.378793	2.35389	0.764452	2.2204	0.515387	1.55604	1.83891	0.980052	2.08152	1.5794	1.89668	2.01018	2.28465	3.3514	0.161448	0.170501	0.606685	2.57565	-0.805463	1.64836	-0.113565	0.946903	3.12751	2.3038	2.13661	2.30823	0.231601	2.15057	1.73918	0.713549	1.60034
1.59959	1.15451	0.830389	1.45957	1.67957	3.07933	1.98534	0.366203	0.507794	-0.28137	1.97284	2.52288	-0.196603	-0.519506	2.27785	1.56626	3.46259	2.7731	2.59942	0.405968	2.33941	0.696783	2.19387	0.489388	1.58033	1.86193	0.996063	2.06832	1.56327	1.82897	1.90151	2.2661	3.30224	0.176755	0.180847	0.634688	2.4766	-0.879988	1.59617	-0.0923153	0.95692	3.13147	2.30309	2.09765	2.34346	0.24465	2.17017	1.68969	0.731127	1.58118
1.60267	1.16109	0.881019	1.49075	1.69285	3.10089	1.95058	0.371325	0.479512	-0.190762	1.94907	2.51637	-0.209803	-0.536456	2.21872	1.57102	3.39211	2.77106	2.60239	0.428163	2.32607	0.623576	2.16524	0.459489	1.60798	1.89257	1.00877	2.05452	1.54483	1.76283	1.80331	2.24947	3.25223	0.185931	0.189751	0.668048	2.37232	-0.943705	1.52663	-0.0707008	0.978941	3.13081	2.30449	2.06443	2.37563	0.256626	2.19617	1.66393	0.748947	1.56074
1.60576	1.1626	0.9306	1.52102	1.70875	3.12052	1.91646	0.36999	0.452998	-0.107482	1.91398	2.50033	-0.22279	-0.558081	2.17169	1.57754	3.31233	2.77085	2.61967	0.443879	2.31383	0.547394	2.13528	0.425698	1.63663	1.93011	1.01776	2.03996	1.52411	1.69972	1.71839	2.23439	3.20281	0.187552	0.196104	0.705185	2.26615	-0.995541	1.44035	-0.0502949	1.01142	3.12548	2.30648	2.0378	2.40477	0.266097	2.22659	1.6612	0.766054	1.53912
1.60884	1.158	0.976602	1.54909	1.72638	3.13807	1.88345	0.361989	0.427884	-0.0332622	1.86744	2.47585	-0.235268	-0.583793	2.13749	1.58513	3.22501	2.77165	2.65089	0.451794	2.30249	0.470247	2.1049	0.388104	1.66393	1.97366	1.0226	2.0245	1.50111	1.64095	1.64897	2.22036	3.15542	0.180463	0.198899	0.744489	2.16189	-1.03447	1.33853	-0.0326551	1.05266	3.11567	2.30768	2.01847	2.43104	0.271636	2.25911	1.68045	0.781523	1.51668
1.61193	1.14649	1.01683	1.5738	1.74466	3.15346	1.852	0.347225	0.40376	0.0305865	1.80973	2.44431	-0.24702	-0.612949	2.11633	1.59311	3.13185	2.77273	2.69527	0.450799	2.29191	0.394675	2.07493	0.34695	1.68743	2.02209	1.02308	2.00806	1.47595	1.58783	1.5968	2.20699	3.11136	0.163961	0.197265	0.784217	2.06284	-1.06051	1.22282	-0.0193137	1.10072	3.10169	2.30688	2.00688	2.45452	0.271934	2.29166	1.71963	0.794543	1.49362
1.61501	1.12737	1.04916	1.59408	1.76236	3.16655	1.8225	0.325989	0.380257	0.0829938	1.74149	2.40729	-0.257794	-0.644709	2.10817	1.60072	3.03504	2.77342	2.75162	0.440105	2.2819	0.322968	2.04623	0.302582	1.70497	2.07422	1.01912	1.99049	1.44881	1.5416	1.56292	2.19373	3.07177	0.137621	0.190509	0.822672	1.97228	-1.07321	1.09548	-0.0115765	1.15345	3.08414	2.30319	2.0032	2.47573	0.265792	2.32212	1.77633	0.804272	1.47022
1.6181	1.10041	1.07182	1.60906	1.77818	3.17721	1.79532	0.298668	0.356998	0.123422	1.66383	2.36657	-0.267443	-0.678074	2.11272	1.60727	2.9368	2.77298	2.81826	0.419303	2.27217	0.257252	2.01954	0.25542	1.7143	2.12882	1.01084	1.97173	1.41996	1.50321	1.54772	2.18008	3.03773	0.101656	0.178219	0.858153	1.89294	-1.07308	0.959118	-0.0106151	1.2084	3.06376	2.29566	2.00737	2.49531	0.252156	2.34868	1.84776	0.809938	1.44689
1.62119	1.06554	1.08349	1.61808	1.79084	3.1853	1.77077	0.265904	0.333771	0.151474	1.57823	2.32399	-0.275818	-0.712052	2.12908	1.61205	2.83927	2.77102	2.89335	0.388127	2.26256	0.199391	1.99556	0.206066	1.71374	2.1845	0.998407	1.95174	1.38987	1.47342	1.55099	2.16557	3.00992	0.056561	0.160233	0.889134	1.8272	-1.06042	0.816746	-0.0172648	1.26346	3.0414	2.28397	2.0194	2.51346	0.230278	2.36977	1.93084	0.811088	1.42384
1.62427	1.02306	1.08321	1.62064	1.79893	3.19065	1.74909	0.228503	0.310396	0.167305	1.48674	2.28149	-0.282875	-0.745578	2.15612	1.61446	2.74448	2.76713	2.97463	0.346871	2.25285	0.151223	1.97474	0.155143	1.70173	2.23996	0.982084	1.93057	1.35903	1.45286	1.57176	2.14973	2.98872	0.00333054	0.136644	0.914219	1.77675	-1.03636	0.671757	-0.0320421	1.31633	3.01795	2.26787	2.03858	2.53087	0.199771	2.3841	2.02189	0.807278	1.40149
1.62736	0.973532	1.07052	1.61659	1.80124	3.19311	1.73045	0.187464	0.286847	0.170986	1.39149	2.24089	-0.288558	-0.777611	2.19238	1.61402	2.65456	2.76119	3.05954	0.296084	2.2428	0.113811	1.95753	0.1035	1.67735	2.29387	0.962324	1.90829	1.32784	1.4419	1.60852	2.13225	2.97433	-0.0566461	0.107859	0.932255	1.74252	-1.00181	0.527625	-0.0550862	1.36482	2.9945	2.24752	2.06439	2.54759	0.160499	2.39095	2.11745	0.798155	1.38002
1.63044	0.917848	1.04545	1.60595	1.79667	3.19245	1.71497	0.143945	0.263239	0.163148	1.29488	2.20395	-0.292928	-0.807271	2.23624	1.61033	2.57136	2.75308	3.14547	0.236703	2.23234	0.0881988	1.94412	0.0519678	1.63992	2.34491	0.939641	1.88501	1.29706	1.44046	1.65908	2.11283	2.96649	-0.121528	0.0745847	0.9424	1.72493	-0.957607	0.388047	-0.0861358	1.40699	2.97206	2.2232	2.09588	2.56373	0.112802	2.38994	2.2139	0.78362	1.35975
1.63353	0.857152	1.00855	1.58912	1.7841	3.1885	1.70262	0.0991883	0.239918	0.144675	1.19943	2.17219	-0.29613	-0.833694	2.28569	1.6031	2.49631	2.74308	3.22972	0.170103	2.22126	0.0749834	1.93452	0.0015458	1.58947	2.39194	0.914451	1.86093	1.26724	1.44848	1.72085	2.09135	2.96473	-0.189311	0.0377901	0.944117	1.72361	-0.905339	0.256698	-0.124472	1.44096	2.9515	2.19564	2.13205	2.5791	0.0574093	2.38128	2.30769	0.763768	1.34093
1.63661	0.792905	0.960857	1.56666	1.76285	3.18099	1.69341	0.0545574	0.217285	0.116498	1.10762	2.14694	-0.298299	-0.85622	2.3386	1.59228	2.43095	2.73142	3.30936	0.0977387	2.20961	0.0743938	1.92861	-0.0468585	1.52648	2.43386	0.887326	1.83631	1.23908	1.46535	1.79082	2.06778	2.96826	-0.257512	-0.00129223	0.937254	1.73754	-0.84625	0.137172	-0.168963	1.46527	2.93378	2.16563	2.17161	2.59338	-0.00461847	2.36548	2.39539	0.738803	1.32378
1.6397	0.726768	0.903953	1.53943	1.73242	3.16952	1.68716	0.0114047	0.196057	0.079898	1.02191	2.12913	-0.299701	-0.874331	2.39281	1.57792	2.37603	2.71862	3.38168	0.0216873	2.19748	0.0857766	1.92597	-0.0920829	1.452	2.46965	0.858791	1.81146	1.21318	1.49033	1.86561	2.04224	2.97581	-0.323726	-0.0412044	0.921997	1.76491	-0.781687	0.0328953	-0.218112	1.47874	2.91954	2.13407	2.21315	2.6058	-0.071699	2.34357	2.47403	0.709313	1.30828
1.64278	0.660545	0.839771	1.50852	1.69252	3.1539	1.68369	-0.0288625	0.176923	0.0359575	0.944507	2.11947	-0.300592	-0.887832	2.446	1.56028	2.33229	2.70517	3.44399	-0.0558491	2.18492	0.108825	1.92609	-0.13305	1.36763	2.49857	0.829398	1.78674	1.19001	1.52242	1.94172	2.01495	2.98608	-0.385221	-0.0802326	0.89892	1.80344	-0.712901	-0.0531336	-0.269946	1.48046	2.90933	2.10198	2.25554	2.61535	-0.141881	2.31694	2.54105	0.676031	1.29464
1.64587	0.59635	0.770678	1.47523	1.64329	3.13378	1.68265	-0.0648459	0.160906	-0.0136962	0.877362	2.11821	-0.301303	-0.896707	2.49571	1.53979	2.29984	2.69185	3.49388	-0.132627	2.17218	0.142274	1.92824	-0.168669	1.27538	2.51998	0.799603	1.76257	1.1702	1.56011	2.01548	1.98632	2.99757	-0.439378	-0.116647	0.869011	1.85019	-0.641115	-0.118097	-0.322246	1.47004	2.90344	2.07049	2.29711	2.62083	-0.21298	2.28729	2.59415	0.6398	1.28295
1.64896	0.536117	0.699382	1.44098	1.58517	3.10881	1.68375	-0.0952881	0.149059	-0.0676023	0.821909	2.12526	-0.302207	-0.901195	2.5399	1.51702	2.2785	2.67922	3.52903	-0.206156	2.15964	0.184748	1.93156	-0.197867	1.1777	2.53339	0.76989	1.73937	1.15399	1.60198	2.08336	1.95681	3.00848	-0.483692	-0.148502	0.83354	1.90182	-0.567535	-0.159908	-0.372506	1.4472	2.90192	2.04066	2.33665	2.62091	-0.282388	2.25667	2.6318	0.601803	1.27343
1.65204	0.48207	0.628754	1.40735	1.51887	3.07876	1.68655	-0.119003	0.142472	-0.124392	0.779155	2.14015	-0.303728	-0.901819	2.57617	1.49273	2.2676	2.66807	3.54761	-0.273658	2.14757	0.234638	1.93506	-0.219541	1.07755	2.53864	0.740582	1.71761	1.14177	1.64631	2.14191	1.92711	3.01695	-0.515751	-0.173844	0.794181	1.95456	-0.493048	-0.176772	-0.417975	1.41222	2.90445	2.01337	2.37295	2.61408	-0.347278	2.22713	2.65276	0.563201	1.26593
1.65513	0.436271	0.56182	1.37598	1.44545	3.04331	1.69062	-0.134893	0.142317	-0.182294	0.74963	2.162	-0.306285	-0.899338	2.60273	1.46784	2.26616	2.65907	3.54804	-0.332729	2.13648	0.289919	1.93758	-0.232764	0.977999	2.53566	0.711913	1.69777	1.13359	1.69105	2.18801	1.89797	3.02117	-0.533469	-0.190773	0.752877	2.0046	-0.418657	-0.167671	-0.455827	1.36576	2.91057	1.98944	2.40501	2.59848	-0.404793	2.20083	2.65671	0.525392	1.26061
1.65821	0.400755	0.501675	1.34852	1.36633	3.00231	1.69553	-0.142033	0.149802	-0.240033	0.733321	2.18971	-0.310286	-0.894731	2.61774	1.44332	2.27297	2.6528	3.52914	-0.380703	2.1269	0.348547	1.938	-0.236621	0.882431	2.52454	0.684168	1.68032	1.12946	1.73428	2.21877	1.87016	3.0194	-0.534957	-0.197447	0.711704	2.04794	-0.345259	-0.131998	-0.483224	1.30864	2.91947	1.96952	2.43186	2.57261	-0.451878	2.1798	2.64373	0.489994	1.25765
1.6613	0.377384	0.451322	1.32658	1.28315	2.95559	1.70078	-0.139673	0.166022	-0.295959	0.729387	2.22177	-0.316203	-0.889119	2.61982	1.42027	2.28625	2.64971	3.49018	-0.415181	2.11941	0.408371	1.93511	-0.230398	0.794223	2.50557	0.657446	1.66568	1.12905	1.7738	2.2318	1.84459	3.00981	-0.518893	-0.192164	0.672991	2.0807	-0.273269	-0.0699131	-0.497357	1.24204	2.93004	1.95395	2.45311	2.5349	-0.485566	2.16608	2.61466	0.4585	1.25721
1.66438	0.36787	0.413693	1.31173	1.19775	2.90307	1.70591	-0.127298	0.192079	-0.348697	0.736633	2.25648	-0.324416	-0.883799	2.60779	1.39984	2.30431	2.65018	3.43088	-0.433964	2.1146	0.466984	1.92768	-0.213294	0.716841	2.47926	0.631779	1.65427	1.13209	1.80751	2.22535	1.82213	2.99095	-0.484248	-0.173407	0.639118	2.09896	-0.203305	0.0178245	-0.495604	1.16732	2.94094	1.94296	2.46841	2.48376	-0.503113	2.16134	2.57056	0.432716	1.25935
1.66747	0.37366	0.391309	1.30534	1.11224	2.84493	1.71047	-0.10456	0.228864	-0.397101	0.753298	2.29198	-0.335347	-0.880201	2.58074	1.38319	2.32494	2.65432	3.35126	-0.435066	2.11311	0.522106	1.91465	-0.184945	0.653452	2.44616	0.607193	1.64646	1.138	1.83342	2.19797	1.80371	2.96146	-0.430482	-0.13993	0.61252	2.09985	-0.135491	0.130005	-0.475614	1.08618	2.95076	1.9364	2.47778	2.4183	-0.501882	2.16689	2.51343	0.414149	1.26431
1.67056	0.395918	0.386487	1.30867	1.02868	2.78125	1.71402	-0.0713103	0.277081	-0.43996	0.777071	2.32632	-0.349306	-0.879847	2.53837	1.37149	2.34621	2.66215	3.25199	-0.416812	2.11552	0.571522	1.8949	-0.145048	0.607192	2.40714	0.583621	1.6425	1.14613	1.84962	2.14891	1.79021	2.92027	-0.357593	-0.0907333	0.595492	2.08023	-0.0703209	0.264676	-0.435323	1.00048	2.95775	1.93399	2.48175	2.33761	-0.479529	2.1837	2.44529	0.404437	1.27227
1.67364	0.435507	0.401205	1.32275	0.949388	2.71234	1.71626	-0.0276691	0.337308	-0.47618	0.805051	2.35747	-0.366613	-0.884135	2.48047	1.36585	2.36598	2.67334	3.13398	-0.37788	2.12241	0.612933	1.86754	-0.0934877	0.580644	2.36295	0.560878	1.64263	1.15559	1.85432	2.07803	1.78241	2.86669	-0.265989	-0.0251914	0.590188	2.03783	-0.0078303	0.419572	-0.373148	0.911979	2.9602	1.93523	2.48097	2.24117	-0.434281	2.2123	2.36905	0.405129	1.28366
1.67673	0.492908	0.436896	1.34831	0.876539	2.6386	1.71684	0.0261959	0.409773	-0.504737	0.834313	2.3835	-0.387508	-0.894467	2.40726	1.36723	2.38197	2.68749	2.99866	-0.317271	2.13438	0.644652	1.83186	-0.0303847	0.575974	2.31454	0.538926	1.64692	1.1654	1.8461	1.98572	1.78111	2.8002	-0.156638	0.0570235	0.598628	1.97113	0.0517005	0.591859	-0.287984	0.82266	2.95629	1.93932	2.47648	2.12909	-0.364674	2.25269	2.28735	0.417462	1.29863
1.67981	0.568197	0.494436	1.38582	0.812198	2.56059	1.71553	0.0896558	0.494538	-0.524688	0.861559	2.40258	-0.412115	-0.912119	2.31948	1.37651	2.39237	2.70405	2.84776	-0.234685	2.15182	0.664887	1.78728	0.0438971	0.594946	2.26293	0.51752	1.65543	1.17453	1.82375	1.87304	1.78686	2.72081	-0.0308659	0.155848	0.622451	1.87926	0.108453	0.778697	-0.179245	0.734412	2.94424	1.94549	2.46955	2.00196	-0.269969	2.30436	2.20341	0.442612	1.31742
1.6829	0.661165	0.574225	1.43548	0.758351	2.47895	1.71221	0.162146	0.591315	-0.535487	0.883413	2.41306	-0.440517	-0.938281	2.21805	1.39439	2.39541	2.72215	2.68326	-0.129866	2.1751	0.672186	1.73347	0.128833	0.638532	2.2092	0.496594	1.66809	1.18192	1.78641	1.74147	1.80022	2.62862	0.109578	0.270804	0.662986	1.7619	0.162552	0.976505	-0.0469463	0.649143	2.92251	1.95274	2.46173	1.8607	-0.149896	2.3664	2.12035	0.48144	1.34044
1.68598	0.771075	0.676129	1.49712	0.716666	2.39457	1.7069	0.242777	0.699548	-0.536514	0.896527	2.41356	-0.472704	-0.973741	2.10421	1.42137	2.38949	2.74096	2.50751	-0.00324895	2.20449	0.665492	1.67042	0.223608	0.707117	2.15436	0.475996	1.68467	1.18643	1.73371	1.59303	1.82144	2.52437	0.262577	0.401093	0.721094	1.61995	0.213824	1.18205	0.108283	0.568751	2.88963	1.96017	2.45472	1.70685	-0.00488824	2.43741	2.04137	0.534464	1.36763
1.68907	0.896892	0.799296	1.57028	0.688475	2.30818	1.69962	0.330526	0.818325	-0.527292	0.897779	2.40304	-0.508561	-1.01916	1.97967	1.45773	2.37344	2.75942	2.32301	0.144369	2.24007	0.644269	1.59832	0.32726	0.800395	2.09948	0.455586	1.70496	1.18696	1.66566	1.43009	1.85069	2.40894	0.425738	0.545548	0.797227	1.45503	0.262564	1.39167	0.285198	0.494624	2.84437	1.96666	2.45038	1.5426	0.163967	2.51548	1.96942	0.60206	1.39925
1.69215	1.03719	0.94252	1.65417	0.674851	2.22069	1.69058	0.424328	0.946552	-0.507617	0.884216	2.38071	-0.547856	-1.07482	1.84623	1.5035	2.34646	2.7765	2.13238	0.311528	2.28184	0.608021	1.51765	0.43851	0.917323	2.04561	0.435359	1.72855	1.18252	1.58275	1.25559	1.88793	2.28353	0.596508	0.702637	0.891315	1.26942	0.308933	1.60204	0.481986	0.428275	2.78593	1.97143	2.45059	1.37038	0.354984	2.5985	1.90751	0.684123	1.4352
1.69524	1.19017	1.10392	1.7477	0.676376	2.13318	1.68001	0.52291	1.08281	-0.47735	0.853616	2.34636	-0.590279	-1.14065	1.70591	1.55842	2.30796	2.79121	1.93836	0.496586	2.32962	0.556567	1.42921	0.556012	1.05626	1.99371	0.415302	1.75502	1.17217	1.48598	1.07242	1.93297	2.14957	0.772118	0.87055	1.00275	1.06601	0.353191	1.80972	0.696262	0.371039	2.71378	1.97369	2.45701	1.19301	0.565774	2.68401	1.85784	0.780186	1.47527
1.69833	1.35375	1.28129	1.84957	0.693324	2.04669	1.66831	0.624914	1.22545	-0.436602	0.803964	2.29999	-0.635421	-1.21626	1.56073	1.62206	2.25787	2.80261	1.7437	0.697563	2.38309	0.490603	1.334	0.678138	1.21474	1.94474	0.395365	1.78387	1.1551	1.37667	0.883876	1.98537	2.00882	0.949858	1.04722	1.13051	0.84866	0.395423	2.01175	0.925147	0.323802	2.62784	1.973	2.47152	1.01401	0.793539	2.76948	1.82271	0.889333	1.51927
1.70141	1.52548	1.47188	1.95816	0.725391	1.96215	1.65597	0.728974	1.37267	-0.385621	0.734137	2.24218	-0.682752	-1.30095	1.41323	1.6936	2.19639	2.80979	1.55114	0.911895	2.44179	0.410702	1.23333	0.80323	1.38975	1.89957	0.375782	1.8145	1.13084	1.25664	0.693288	2.04454	1.86316	1.12692	1.23037	1.27292	0.621592	0.435871	2.20525	1.16528	0.287196	2.52846	1.96895	2.4954	0.836619	1.03489	2.85225	1.80364	1.01046	1.56675
1.7045	1.70282	1.67267	2.0717	0.771886	1.88057	1.64349	0.833679	1.52241	-0.324959	0.643565	2.17378	-0.73168	-1.39362	1.2657	1.77208	2.12463	2.81205	1.36327	1.13685	2.50512	0.318282	1.12872	0.92952	1.57781	1.85889	0.356599	1.84636	1.09887	1.12829	0.504033	2.10973	1.71456	1.30067	1.41759	1.42804	0.389156	0.474824	2.38784	1.41298	0.261683	2.41645	1.96144	2.5298	0.664504	1.28594	2.92954	1.80183	1.1421	1.61687
1.70758	1.88295	1.88042	2.18825	0.831706	1.8029	1.6315	0.937533	1.67264	-0.255026	0.532479	2.09611	-0.781528	-1.49282	1.12039	1.85626	2.0433	2.80892	1.18257	1.36945	2.57225	0.214719	1.02188	1.05514	1.77494	1.82348	0.338054	1.87882	1.05903	0.994165	0.319332	2.18004	1.56512	1.46864	1.60634	1.59333	0.156563	0.512482	2.55746	1.66431	0.247547	2.29304	1.95076	2.57556	0.501043	1.54268	2.99904	1.8179	1.28237	1.66878
1.71067	2.06302	2.09165	2.30576	0.903223	1.72984	1.62064	1.03908	1.82118	-0.176805	0.401964	2.01076	-0.831501	-1.59688	0.979819	1.94472	1.95384	2.8002	1.01146	1.60646	2.64238	0.102002	0.914668	1.17825	1.97679	1.79391	0.320286	1.91126	1.01144	0.857258	0.142465	2.25445	1.41696	1.62852	1.79402	1.766	-0.0713363	0.548838	2.71247	1.91509	0.24468	2.1599	1.93752	2.63312	0.349834	1.80077	3.05849	1.85194	1.42916	1.72135
1.71375	2.24011	2.30288	2.42212	0.984551	1.66213	1.61159	1.13698	1.96588	-0.0912871	0.253697	1.91966	-0.880806	-1.70388	0.846096	2.03585	1.85802	2.78584	0.851968	1.84448	2.71453	-0.017865	0.809014	1.29693	2.17885	1.77058	0.303589	1.94318	0.956383	0.720808	-0.0236664	2.33182	1.27218	1.77832	1.97813	1.9429	-0.289423	0.584447	2.85181	2.16116	0.252701	2.01918	1.92226	2.70224	0.214043	2.05576	3.10596	1.9035	1.58011	1.77337
1.71684	2.41132	2.5105	2.53528	1.0734	1.60025	1.605	1.22988	2.1047	0.000546918	0.0903237	1.82498	-0.928654	-1.81164	0.721081	2.12792	1.75775	2.76617	0.705913	2.08026	2.78763	-0.142131	0.706967	1.40955	2.37647	1.75396	0.288011	1.97397	0.894517	0.588127	-0.176367	2.41096	1.13273	1.91635	2.15619	2.12068	-0.492874	0.619553	2.97474	2.39841	0.270967	1.87317	1.9063	2.7823	0.0966138	2.30326	3.13992	1.9714	1.73262	1.82331
1.71993	2.57385	2.7112	2.64322	1.16732	1.54453	1.60158	1.31657	2.23566	0.0972024	-0.0850399	1.729	-0.974129	-1.9179	0.606866	2.21914	1.65493	2.74183	0.575007	2.3103	2.86061	-0.268388	0.610509	1.51435	2.56514	1.74435	0.273926	2.00319	0.826563	0.462553	-0.313192	2.49064	1.00046	2.04122	2.32591	2.2959	-0.677319	0.654366	3.08095	2.62286	0.298809	1.72474	1.89064	2.87226	1.95328e-05	2.53912	3.15946	2.05436	1.88422	1.86961
1.72301	2.725	2.90169	2.74403	1.26359	1.49507	1.60195	1.39579	2.35692	0.197281	-0.268669	1.63414	-1.01636	-2.0203	0.505017	2.30767	1.55181	2.71364	0.460403	2.53137	2.93236	-0.394008	0.521664	1.60997	2.74046	1.74186	0.261552	2.03047	0.753663	0.34748	-0.432233	2.56962	0.877173	2.15198	2.48522	2.46507	-0.838474	0.689036	3.17075	2.83081	0.335172	1.57677	1.87686	2.97054	-0.0738512	2.75937	3.16396	2.1503	2.03214	1.91057
1.7261	2.86245	3.07898	2.83596	1.35941	1.45194	1.60664	1.46668	2.46696	0.299188	-0.456375	1.54285	-1.05455	-2.11648	0.416931	2.39168	1.4505	2.68282	0.363149	2.74024	3.00175	-0.516101	0.442217	1.69517	2.89837	1.74663	0.250937	2.05551	0.677138	0.246201	-0.531745	2.64669	0.764303	2.24791	2.63212	2.62472	-0.97294	0.723909	3.24473	3.01885	0.379114	1.43229	1.86636	3.07508	-0.123646	2.96036	3.15347	2.25693	2.17369	1.94445
1.72918	2.98403	3.2405	2.9175	1.45205	1.41472	1.61613	1.52825	2.5644	0.401151	-0.643541	1.45747	-1.08793	-2.2042	0.343583	2.46946	1.35298	2.65073	0.284013	2.93402	3.0677	-0.631748	0.373889	1.76887	3.03526	1.75859	0.242175	2.07814	0.598309	0.161681	-0.610562	2.72069	0.663254	2.32868	2.76509	2.77164	-1.07801	0.758869	3.30374	3.18411	0.429154	1.29441	1.86067	3.18347	-0.14876	3.13906	3.12858	2.37157	2.30653	1.96983
1.73227	3.08801	3.38399	2.98738	1.53881	1.38302	1.63071	1.57985	2.6482	0.501726	-0.82555	1.38021	-1.11573	-2.28134	0.285884	2.53939	1.26138	2.61884	0.223253	3.10999	3.12924	-0.738173	0.318073	1.83035	3.14814	1.77766	0.235318	2.09824	0.518743	0.0965212	-0.667966	2.79058	0.57503	2.39435	2.88285	2.90281	-1.1516	0.794211	3.34901	3.32422	0.484108	1.16614	1.8614	3.293	-0.149028	3.29286	3.09028	2.49159	2.42823	1.98498
1.73535	3.17295	3.50758	3.04455	1.61711	1.35626	1.65073	1.62085	2.71763	0.59882	-0.997668	1.31312	-1.13739	-2.34589	0.244251	2.60002	1.17741	2.58886	0.180943	3.26586	3.18542	-0.833066	0.276018	1.87909	3.23465	1.80358	0.230444	2.1159	0.4401	0.0530745	-0.703579	2.85538	0.500566	2.44522	2.98441	3.01565	-1.19262	0.829769	3.38202	3.43737	0.542522	1.05044	1.86982	3.40058	-0.125027	3.41987	3.04016	2.6139	2.53667	1.98862
1.73844	3.23786	3.60995	3.08839	1.68475	1.33355	1.67618	1.65097	2.77224	0.690907	-1.1554	1.25791	-1.15235	-2.39631	0.218764	2.65015	1.10257	2.56244	0.156844	3.3996	3.23547	-0.913781	0.248567	1.91503	3.293	1.83602	0.227314	2.1312	0.364133	0.0330253	-0.717476	2.91428	0.440318	2.48182	3.06916	3.10792	-1.2007	0.86553	3.4044	3.52236	0.603145	0.949948	1.88731	3.50297	-0.0780574	3.51883	2.98009	2.73553	2.63018	1.9796
1.74152	3.28225	3.69015	3.11851	1.73977	1.31413	1.70705	1.67007	2.81195	0.776146	-1.29425	1.21614	-1.16026	-2.43114	0.209349	2.6888	1.03819	2.54141	0.150529	3.50971	3.2787	-0.978424	0.236327	1.93824	3.32234	1.87463	0.22588	2.14442	0.292531	0.0375152	-0.710203	2.96665	0.394742	2.50501	3.13681	3.17788	-1.17658	0.901268	3.41772	3.57866	0.66446	0.86704	1.91463	3.59702	-0.00989606	3.58905	2.91242	2.8536	2.70726	1.95726
1.74461	3.30615	3.74798	3.13489	1.78076	1.29699	1.74312	1.67815	2.83701	0.852967	-1.41063	1.18873	-1.16088	-2.44951	0.215465	2.71537	0.985139	2.5273	0.161275	3.59508	3.31461	-1.0251	0.239511	1.94924	3.32272	1.9189	0.225921	2.15586	0.22681	0.0670763	-0.68269	3.012	0.363901	2.5157	3.18738	3.2244	-1.12162	0.936546	3.42386	3.60636	0.725174	0.803673	1.9526	3.67971	0.0772106	3.63065	2.83958	2.96543	2.767	1.92104
1.7477	3.30985	3.78329	3.13782	1.80656	1.28115	1.78397	1.67542	2.84788	0.919851	-1.50107	1.1765	-1.15409	-2.45078	0.23644	2.72945	0.944146	2.52167	0.188128	3.65494	3.3428	-1.0527	0.257986	1.94873	3.2948	1.96825	0.227032	2.16599	0.168604	0.121777	-0.636212	3.05	0.347628	2.51502	3.22132	3.24691	-1.03818	0.970795	3.42446	3.60619	0.784032	0.761343	2.00148	3.74804	0.180511	3.64443	2.76425	3.06856	2.80881	1.87119
1.75078	3.29425	3.7968	3.1279	1.81663	1.26565	1.82905	1.66243	2.8454	0.975464	-1.56313	1.17967	-1.13999	-2.43484	0.271372	2.73107	0.915264	2.52575	0.229925	3.6892	3.36309	-1.06035	0.291182	1.93785	3.2402	2.02203	0.22902	2.17525	0.119235	0.200702	-0.572453	3.08054	0.345648	2.50418	3.23919	3.24542	-0.929177	1.00337	3.42108	3.57945	0.839887	0.741107	2.06121	3.79947	0.297069	3.63158	2.68918	3.1609	2.83262	1.80809
1.75387	3.26065	3.78941	3.10606	1.81104	1.2496	1.87773	1.63978	2.83063	1.01856	-1.595	1.19816	-1.11886	-2.40194	0.319001	2.72055	0.898564	2.54058	0.285386	3.69818	3.37555	-1.04754	0.338314	1.91781	3.16124	2.07958	0.231507	2.18418	0.0799433	0.302582	-0.493357	3.10371	0.35744	2.48438	3.24202	3.22063	-0.798364	1.03373	3.41523	3.52798	0.891575	0.743394	2.13139	3.83181	0.423608	3.59412	2.61704	3.24048	2.8388	1.73294
1.75695	3.21077	3.76252	3.07344	1.7902	1.23217	1.92918	1.60831	2.80484	1.04847	-1.5958	1.23143	-1.09109	-2.3527	0.377803	2.69853	0.893536	2.56689	0.353116	3.68273	3.38021	-1.01472	0.398185	1.89009	3.06098	2.14009	0.23407	2.19336	0.0516589	0.425356	-0.401109	3.11971	0.382254	2.4569	3.2309	3.17384	-0.649895	1.06065	3.40828	3.45423	0.938323	0.768097	2.21126	3.84339	0.556766	3.53437	2.55045	3.30627	2.82825	1.64718
1.76004	3.14672	3.71787	3.03148	1.75522	1.21264	1.98249	1.56908	2.76949	1.06428	-1.5656	1.2786	-1.05725	-2.28825	0.446229	2.66605	0.899457	2.60494	0.431564	3.64392	3.37742	-0.962624	0.469323	1.85638	2.94307	2.20282	0.236469	2.20332	0.0350969	0.566352	-0.29824	3.12897	0.419244	2.42288	3.20718	3.10688	-0.488436	1.08295	3.40112	3.36089	0.979218	0.814772	2.29955	3.83316	0.693258	3.45521	2.4916	3.35732	2.80216	1.55291
1.76312	3.07081	3.6574	2.98176	1.70766	1.19057	2.03662	1.52325	2.7262	1.06586	-1.50533	1.33838	-1.01811	-2.21008	0.522775	2.62437	0.915371	2.65475	0.519173	3.58342	3.36763	-0.892553	0.550001	1.8185	2.81159	2.26686	0.238224	2.21464	0.0306705	0.72245	-0.187134	3.132	0.467401	2.38349	3.17232	3.02209	-0.318965	1.09977	3.3946	3.25111	1.01379	0.882141	2.39478	3.80085	0.829905	3.35952	2.44265	3.39349	2.76231	1.45277
1.76621	2.98572	3.58333	2.92603	1.64946	1.16573	2.09055	1.47212	2.67662	1.05301	-1.41678	1.40933	-0.974531	-2.11984	0.605515	2.57502	0.940003	2.71588	0.614373	3.50341	3.35139	-0.806192	0.638333	1.77823	2.67116	2.33143	0.239081	2.22779	0.038599	0.890089	-0.0706771	3.12948	0.52564	2.3398	3.12792	2.92232	-0.146238	1.10978	3.38927	3.12822	1.04152	0.968663	2.49514	3.74663	0.963914	3.25061	2.40497	3.41466	2.71062	1.34966
1.7693	2.89415	3.49794	2.86608	1.58303	1.13809	2.14318	1.41715	2.62241	1.02593	-1.30266	1.48964	-0.927536	-2.01966	0.692715	2.51973	0.971897	2.78753	0.715522	3.40617	3.32934	-0.706023	0.732232	1.73751	2.52648	2.39558	0.238874	2.24332	0.0586562	1.06532	0.0484564	3.12215	0.592742	2.29267	3.07558	2.81081	0.0247204	1.11167	3.38534	2.99563	1.0622	1.07222	2.59859	3.67164	1.09261	3.13179	2.37994	3.42187	2.64942	1.24694
1.77238	2.79909	3.40372	2.80382	1.51111	1.10792	2.19342	1.35985	2.56531	0.985151	-1.16643	1.57741	-0.878213	-1.91171	0.782698	2.46045	1.00944	2.86844	0.821033	3.29435	3.30227	-0.594726	0.829561	1.69821	2.38244	2.45851	0.237331	2.26157	0.0904045	1.244	0.167464	3.11088	0.667513	2.243	3.01692	2.69104	0.189189	1.10417	3.38286	2.85686	1.07563	1.19051	2.7029	3.57746	1.21382	3.0062	2.36823	3.41612	2.58125	1.14823
1.77547	2.70339	3.30308	2.74108	1.43659	1.07574	2.24019	1.30178	2.50686	0.931422	-1.01199	1.67058	-0.82774	-1.79846	0.873864	2.39919	1.05108	2.95711	0.929333	3.17088	3.27095	-0.475588	0.928196	1.6621	2.24395	2.51929	0.234351	2.28289	0.133235	1.42187	0.283657	3.09659	0.748638	2.19147	2.95356	2.56674	0.342736	1.08608	3.3815	2.71539	1.08187	1.3207	2.80584	3.46649	1.3258	2.87715	2.37005	3.39917	2.50871	1.05735
1.77855	2.60984	3.19843	2.67965	1.36253	1.04233	2.28251	1.24452	2.44864	0.865857	-0.844035	1.76712	-0.777353	-1.68235	0.964533	2.33804	1.09505	3.05171	1.03905	3.03868	3.23621	-0.351962	1.02603	1.63079	2.11563	2.57718	0.230046	2.3075	0.186353	1.59476	0.394425	3.08014	0.834906	2.13863	2.88696	2.44171	0.481673	1.05638	3.3808	2.57447	1.08103	1.46002	2.90526	3.34167	1.42746	2.74732	2.38528	3.37304	2.43458	0.978154
1.78164	2.52122	3.09214	2.62119	1.29211	1.00874	2.31948	1.18967	2.39195	0.789589	-0.667514	1.86489	-0.72826	-1.56585	1.05323	2.27909	1.13977	3.1501	1.14873	2.90092	3.19889	-0.227612	1.12105	1.6058	2.00176	2.63137	0.224438	2.33552	0.248472	1.7585	0.497292	3.06249	0.925018	2.08496	2.81859	2.31978	0.602578	1.01391	3.38018	2.43722	1.07343	1.60533	2.99897	3.20652	1.51802	2.61937	2.41326	3.33992	2.36149	0.914282
1.78472	2.43999	2.98634	2.56727	1.22837	0.97617	2.35038	1.13869	2.33803	0.704008	-0.487453	1.96196	-0.681707	-1.45124	1.1387	2.22434	1.18363	3.25014	1.25713	2.76084	3.15982	-0.106343	1.21143	1.58835	1.90631	2.68115	0.217708	2.36701	0.318312	1.90932	0.590027	3.04455	1.01766	2.03092	2.74973	2.20463	0.70289	0.958189	3.37881	2.30636	1.05944	1.75361	3.08502	3.06477	1.59731	2.49551	2.45287	3.30249	2.29221	0.869339
1.78781	2.36837	2.88301	2.51917	1.1742	0.946164	2.37462	1.09307	2.28782	0.610765	-0.309079	2.05652	-0.638808	-1.34087	1.21987	2.17565	1.22547	3.34945	1.36317	2.62149	3.11977	0.00805423	1.29563	1.57951	1.83264	2.72592	0.210189	2.40187	0.394498	2.04369	0.670686	3.02718	1.11169	1.97667	2.68152	2.09972	0.780687	0.888617	3.37572	2.18431	1.0395	1.9018	3.16175	2.92045	1.66568	2.37755	2.5027	3.26351	2.22911	0.846607
1.79089	2.30827	2.78394	2.47805	1.13224	0.920105	2.39173	1.05411	2.24221	0.511477	-0.137427	2.14688	-0.600693	-1.23682	1.29587	2.13473	1.26394	3.44567	1.46582	2.48582	3.07941	0.111663	1.37226	1.58001	1.7834	2.76517	0.202193	2.43995	0.475481	2.15862	0.737487	3.01115	1.20598	1.92258	2.61492	2.0082	0.835076	0.804843	3.3699	2.07305	1.01421	2.04706	3.22775	2.77778	1.72398	2.26684	2.56119	3.22568	2.17442	0.848745
1.79398	2.26118	2.69069	2.4447	1.10484	0.899684	2.40159	1.02289	2.20167	0.407962	0.02273	2.23167	-0.568265	-1.14078	1.36606	2.10304	1.29804	3.5366	1.56422	2.35667	3.03938	0.200999	1.44032	1.59035	1.76051	2.79848	0.19422	2.481	0.559744	2.2517	0.789178	2.9972	1.29933	1.86873	2.5508	1.93284	0.86569	0.707063	3.36039	1.97416	0.984433	2.18683	3.28212	2.64109	1.77325	2.16424	2.62634	3.19161	2.13011	0.87797
1.79707	2.22823	2.60442	2.41977	1.09383	0.886472	2.40411	1.00042	2.16663	0.301922	0.167078	2.30981	-0.542388	-1.05428	1.43001	2.08176	1.32686	3.62013	1.6577	2.23663	3.00024	0.272951	1.49908	1.61067	1.76525	2.82558	0.186664	2.52461	0.645683	2.32119	0.824701	2.98597	1.39084	1.8154	2.48977	1.87589	0.873032	0.59602	3.34624	1.88871	0.950527	2.31858	3.32432	2.51437	1.81482	2.07033	2.69626	3.1642	2.09789	0.93575
1.80015	2.21007	2.5261	2.40355	1.10067	0.882039	2.39945	0.987397	2.13719	0.195111	0.291782	2.38049	-0.523726	-0.978514	1.4876	2.07181	1.34996	3.69427	1.74568	2.12794	2.96238	0.324423	1.54819	1.64097	1.79794	2.84629	0.180153	2.57042	0.731848	2.36594	0.843538	2.97801	1.47962	1.7627	2.43234	1.83913	0.858723	0.472452	3.32654	1.81729	0.913352	2.44048	3.35419	2.40134	1.85033	1.9851	2.7688	3.14576	2.07891	1.02274
1.80324	2.20692	2.45647	2.39608	1.12621	0.887931	2.38805	0.984316	2.11331	0.089226	0.393914	2.44319	-0.512724	-0.914294	1.5387	2.07369	1.36689	3.75754	1.82785	2.03262	2.92615	0.353358	1.58763	1.68076	1.85817	2.86052	0.175115	2.61795	0.816927	2.38553	0.845418	2.97371	1.56491	1.71083	2.37884	1.82363	0.824536	0.337552	3.30045	1.76012	0.873497	2.55083	3.37227	2.30548	1.88142	1.9083	2.84204	3.13851	2.07406	1.13907
1.80632	2.21851	2.39591	2.39714	1.17079	0.905279	2.37051	0.991523	2.09474	-0.0142292	0.471133	2.49765	-0.509685	-0.861996	1.58362	2.08761	1.37765	3.80856	1.90383	1.95212	2.89182	0.357808	1.61768	1.72952	1.94479	2.86846	0.172065	2.66665	0.899505	2.38041	0.83061	2.97337	1.64594	1.66	2.32947	1.83004	0.773204	0.193206	3.26747	1.71691	0.83173	2.64844	3.3792	2.22949	1.9098	1.83931	2.91408	3.14418	2.08385	1.28369
1.80941	2.24425	2.34453	2.40628	1.23412	0.935282	2.34757	1.00893	2.08111	-0.113849	0.522054	2.54403	-0.514659	-0.821753	1.62268	2.11344	1.38243	3.84652	1.97355	1.88774	2.8595	0.336873	1.63895	1.78637	2.05586	2.87022	0.171467	2.71603	0.978587	2.35147	0.79963	2.97725	1.72225	1.61046	2.28437	1.85824	0.708114	0.041175	3.22726	1.68708	0.788694	2.73261	3.3764	2.17553	1.93716	1.77728	2.9833	3.16418	2.10835	1.45488
1.81249	2.28303	2.30226	2.4228	1.3154	0.978513	2.32017	1.0363	2.07183	-0.208474	0.546078	2.5827	-0.527521	-0.793268	1.65657	2.15064	1.38142	3.87095	2.03689	1.84014	2.8293	0.290209	1.65233	1.85021	2.18874	2.86625	0.173725	2.76549	1.05309	2.30055	0.753591	2.9854	1.79334	1.56255	2.2435	1.90759	0.632511	-0.115978	3.17952	1.66963	0.745047	2.8029	3.36532	2.14508	1.96476	1.72124	3.04824	3.19946	2.14715	1.65
1.81558	2.33345	2.26874	2.4458	1.41327	1.03541	2.28934	1.07314	2.06636	-0.297033	0.543531	2.61429	-0.547907	-0.775935	1.68588	2.1984	1.37524	3.88183	2.09398	1.80973	2.80118	0.218037	1.65892	1.91989	2.34031	2.85696	0.179161	2.81449	1.12233	2.22981	0.693767	2.99787	1.85894	1.51663	2.20683	1.97677	0.550395	-0.275714	3.12431	1.6633	0.701283	2.85954	3.34796	2.13883	1.99387	1.6701	3.10775	3.25054	2.19945	1.86563
1.81866	2.39381	2.24345	2.47427	1.52593	1.10594	2.25631	1.11874	2.06401	-0.378848	0.515568	2.63957	-0.57527	-0.768883	1.71147	2.25561	1.36451	3.87953	2.14496	1.79631	2.77508	0.12156	1.66004	1.99401	2.5068	2.84294	0.187989	2.86254	1.18572	2.14221	0.62183	3.01454	1.91893	1.47309	2.1742	2.0641	0.465604	-0.435277	3.062	1.66661	0.658117	2.90282	3.32635	2.15665	2.02536	1.62277	3.16113	3.31725	2.26436	2.0978
1.82175	2.4621	2.22567	2.50701	1.651	1.18969	2.22223	1.17207	2.06403	-0.453193	0.464174	2.65954	-0.608883	-0.770963	1.73434	2.32086	1.35023	3.86481	2.19002	1.79948	2.7509	0.00257819	1.65713	2.07119	2.68427	2.82483	0.200315	2.90913	1.2429	2.04098	0.539842	3.03525	1.97323	1.43241	2.14549	2.16724	0.382249	-0.591696	2.99304	1.67791	0.615916	2.9337	3.30275	2.19782	2.05982	1.57814	3.20786	3.39914	2.34044	2.34185
1.82484	2.53625	2.21468	2.54281	1.7859	1.28587	2.18837	1.23205	2.06578	-0.51983	0.391956	2.6753	-0.64785	-0.780925	1.75503	2.39252	1.33313	3.8389	2.22943	1.81838	2.72849	-0.136484	1.65158	2.14999	2.86844	2.80335	0.216041	2.95381	1.29366	1.92966	0.44992	3.05976	2.02191	1.39506	2.12051	2.28352	0.303996	-0.742128	2.91834	1.6955	0.575147	2.95313	3.27963	2.26077	2.09719	1.53537	3.24792	3.49523	2.42597	2.59244
1.82792	2.61392	2.2094	2.58038	1.92765	1.39324	2.15596	1.29727	2.06853	-0.57845	0.302222	2.68802	-0.691123	-0.797206	1.77468	2.46884	1.31425	3.80329	2.26349	1.85171	2.70769	-0.2926	1.64493	2.22891	3.05485	2.77939	0.234969	2.99619	1.33797	1.81214	0.354496	3.08775	2.06513	1.36152	2.09906	2.40992	0.234259	-0.883359	2.83882	1.71762	0.536162	2.96247	3.25909	2.34321	2.1373	1.49377	3.28158	3.60389	2.51931	2.84441
1.83101	2.6929	2.20891	2.61844	2.07315	1.51022	2.12615	1.36636	2.07173	-0.629031	0.198752	2.69882	-0.737586	-0.818279	1.79402	2.54788	1.29421	3.75975	2.29256	1.89793	2.68836	-0.461868	1.63856	2.3065	3.23918	2.75366	0.256766	3.03591	1.37602	1.69216	0.256103	3.11887	2.10329	1.33232	2.08102	2.54321	0.176305	-1.01266	2.75577	1.74256	0.499344	2.96316	3.24338	2.44247	2.17958	1.45279	3.30934	3.72321	2.61833	3.09213
1.83409	2.77089	2.21209	2.65576	2.21913	1.6348	2.1	1.43779	2.07479	-0.671818	0.085576	2.70887	-0.78602	-0.842581	1.81372	2.62769	1.27421	3.71033	2.31693	1.9553	2.67037	-0.64044	1.63377	2.38143	3.41724	2.727	0.281076	3.07271	1.40802	1.57367	0.157362	3.15266	2.13655	1.30789	2.06621	2.67998	0.132614	-1.12728	2.67049	1.76865	0.465008	2.9569	3.23423	2.55513	2.22293	1.41215	3.33203	3.85086	2.72106	3.32995
1.83718	2.84572	2.21785	2.69121	2.36232	1.76481	2.07849	1.50998	2.07726	-0.70721	-0.032903	2.7192	-0.835133	-0.868563	1.83461	2.70628	1.25512	3.65704	2.33687	2.02173	2.65368	-0.824005	1.63166	2.45249	3.58491	2.70021	0.307244	3.10634	1.43442	1.46033	0.0607999	3.18871	2.16552	1.28871	2.05451	2.81679	0.105208	-1.2249	2.58457	1.79442	0.433309	2.9452	3.23336	2.6777	2.26622	1.37182	3.35069	3.98405	2.82533	3.55254
1.84026	2.91547	2.22516	2.72373	2.49965	1.89778	2.06235	1.58133	2.07881	-0.735378	-0.152335	2.73072	-0.883668	-0.894788	1.85698	2.78174	1.23773	3.60201	2.35267	2.09517	2.63823	-1.00773	1.63322	2.51856	3.73871	2.6741	0.334752	3.13667	1.45561	1.35559	-0.0311314	3.22652	2.19075	1.27518	2.04584	2.95024	0.0955361	-1.30357	2.49965	1.81859	0.404339	2.92969	3.24185	2.80626	2.30798	1.33216	3.36644	4.12005	2.92896	3.75492
1.84335	2.97832	2.23304	2.75247	2.62816	2.03099	2.05222	1.65044	2.07924	-0.756637	-0.268391	2.74416	-0.930412	-0.91988	1.88138	2.85224	1.22283	3.54745	2.36461	2.17333	2.624	-1.18718	1.63907	2.57869	3.87528	2.64936	0.362706	3.16355	1.47208	1.26244	-0.116014	3.26557	2.21259	1.26765	2.04007	3.07705	0.104346	-1.36147	2.41726	1.84001	0.37829	2.91195	3.26056	2.93701	2.34658	1.2935	3.38064	4.25565	3.03003	3.93257
1.84644	3.03281	2.24052	2.7767	2.74515	2.16172	2.04847	1.71578	2.07844	-0.771633	-0.377065	2.76011	-0.974168	-0.942726	1.90796	2.91612	1.21094	3.49537	2.37295	2.25391	2.61106	-1.35748	1.64955	2.63205	3.9921	2.62663	0.390324	3.18696	1.48434	1.18347	-0.191747	3.30538	2.2317	1.26631	2.03715	3.19421	0.131682	-1.39763	2.33906	1.85784	0.355277	2.89318	3.28975	3.06602	2.38034	1.25659	3.39455	4.38788	3.12642	4.08157
1.84952	3.07775	2.2467	2.79588	2.84836	2.28721	2.05132	1.77611	2.07638	-0.78063	-0.474643	2.7789	-1.01385	-0.962317	1.93702	2.97192	1.20265	3.44766	2.37784	2.33468	2.59953	-1.51449	1.66484	2.67806	4.08704	2.60643	0.416846	3.2068	1.49279	1.12078	-0.256355	3.34542	2.24859	1.27128	2.03695	3.29897	0.176893	-1.41141	2.26678	1.87141	0.335417	2.87469	3.32922	3.18985	2.40776	1.2223	3.40944	4.51325	3.21624	4.19875
1.85261	3.11225	2.25078	2.80967	2.93585	2.40483	2.06066	1.83029	2.07315	-0.784128	-0.557839	2.80066	-1.04849	-0.977978	1.96809	3.01841	1.19825	3.40592	2.37942	2.41342	2.58954	-1.65417	1.68466	2.71633	4.15861	2.58927	0.441344	3.22314	1.49797	1.07588	-0.308338	3.38512	2.26389	1.28259	2.03935	3.38897	0.238653	-1.40257	2.20183	1.88033	0.318767	2.85747	3.37828	3.3052	2.42711	1.19153	3.42643	4.62899	3.29807	4.28197
1.85569	3.13583	2.25209	2.81793	3.0062	2.512	2.07622	1.87735	2.06897	-0.782584	-0.624064	2.82533	-1.07724	-0.98914	2.0012	3.05458	1.19811	3.37157	2.37796	2.48814	2.58129	-1.77274	1.7086	2.74666	4.20601	2.57543	0.463132	3.236	1.50012	1.04965	-0.346333	3.42397	2.27807	1.3001	2.04425	3.46223	0.315343	-1.37159	2.14553	1.88441	0.305207	2.84217	3.43579	3.40912	2.43712	1.16519	3.44648	4.73196	3.37004	4.32987
1.85878	3.14834	2.25011	2.82071	3.05839	2.6064	2.09755	1.91653	2.06408	-0.776079	-0.671277	2.85256	-1.09951	-0.995562	2.03591	3.07978	1.20215	3.34555	2.37347	2.55687	2.57492	-1.86722	1.73581	2.76893	4.22902	2.56514	0.481447	3.2454	1.49957	1.0423	-0.3695	3.46138	2.29147	1.32359	2.05148	3.51735	0.404399	-1.31931	2.09906	1.88372	0.29479	2.82933	3.50017	3.49948	2.43679	1.14437	3.47032	4.81948	3.43107	4.34208
1.86186	3.1499	2.24435	2.81821	3.09201	2.68604	2.12392	1.94736	2.05885	-0.764777	-0.69811	2.88187	-1.1148	-0.997229	2.07186	3.09358	1.21048	3.32859	2.36609	2.6181	2.57069	-1.93529	1.7654	2.78334	4.22814	2.55851	0.495641	3.25142	1.49646	1.0535	-0.377303	3.4969	2.30454	1.35264	2.0608	3.55331	0.503134	-1.24736	2.06322	1.87846	0.287496	2.81923	3.56939	3.57454	2.42518	1.1298	3.49858	4.88949	3.47999	4.31894
1.86495	3.14102	2.23452	2.81083	3.10704	2.74927	2.15448	1.96948	2.05353	-0.748721	-0.704015	2.9126	-1.12286	-0.994362	2.10824	3.09592	1.22291	3.32098	2.35596	2.67024	2.56876	-1.9752	1.79617	2.79009	4.20411	2.55551	0.505254	3.25411	1.49096	1.08242	-0.369686	3.52991	2.31749	1.38673	2.0719	3.56954	0.608534	-1.15738	2.03874	1.86902	0.283364	2.81194	3.64133	3.63322	2.40202	1.1222	3.5313	4.9396	3.51585	4.26208
1.86803	3.12247	2.22044	2.79909	3.10406	2.79491	2.18821	1.98286	2.04853	-0.727942	-0.688928	2.94391	-1.12358	-0.987297	2.14455	3.0869	1.23902	3.3227	2.3432	2.7123	2.56931	-1.98607	1.8268	2.7896	4.15857	2.55604	0.509894	3.2535	1.48306	1.1274	-0.346882	3.55994	2.33047	1.4252	2.08442	3.56607	0.717378	-1.05169	2.02584	1.85592	0.282237	2.80723	3.71345	3.67514	2.36719	1.12205	3.56849	4.9684	3.538	4.17401
1.87112	3.09518	2.20203	2.7836	3.08389	2.82204	2.22401	1.98766	2.04419	-0.702171	-0.653823	2.97491	-1.11709	-0.97659	2.18016	3.067	1.25859	3.33328	2.32791	2.74316	2.57247	-1.96787	1.85587	2.78236	4.09333	2.5598	0.509361	3.24964	1.47256	1.18667	-0.309616	3.58646	2.34343	1.46733	2.09789	3.54336	0.826371	-0.933056	2.02468	1.83968	0.284059	2.8047	3.78319	3.70049	2.32119	1.12957	3.60971	4.97476	3.54587	4.05752
1.87421	3.06036	2.17929	2.7651	3.04791	2.83053	2.26065	1.98416	2.04072	-0.671298	-0.599948	3.00455	-1.10369	-0.96286	2.21425	3.0369	1.28114	3.35203	2.31022	2.76239	2.5783	-1.92129	1.88201	2.76902	4.01069	2.5664	0.503645	3.24263	1.45943	1.25783	-0.258801	3.60894	2.3565	1.51225	2.11183	3.50233	0.932212	-0.80415	2.03471	1.82096	0.288624	2.8039	3.84793	3.71006	2.26475	1.14472	3.65432	4.95808	3.53935	3.91645
1.87729	3.01927	2.15245	2.74434	2.99776	2.82052	2.29686	1.97293	2.03841	-0.635223	-0.529379	3.0318	-1.08384	-0.946927	2.24605	2.99746	1.30612	3.37793	2.29039	2.76962	2.58681	-1.84777	1.90383	2.75023	3.91311	2.57545	0.492877	3.23242	1.44348	1.33824	-0.195794	3.62693	2.36945	1.55898	2.12557	3.44425	1.03164	-0.668121	2.05546	1.80037	0.295741	2.80417	3.90529	3.70536	2.19914	1.16697	3.70141	4.91825	3.51825	3.75506
1.88038	2.97333	2.12182	2.72211	2.93543	2.79255	2.33138	1.95466	2.03738	-0.593487	-0.444529	3.05565	-1.05817	-0.929476	2.27512	2.94978	1.33283	3.40968	2.26861	2.7647	2.5979	-1.7496	1.91997	2.72665	3.80332	2.58638	0.477417	3.21907	1.42453	1.42507	-0.12213	3.64001	2.38207	1.60654	2.13853	3.37074	1.12184	-0.528043	2.08591	1.77852	0.305224	2.80485	3.95278	3.68808	2.12571	1.19571	3.74975	4.85579	3.48273	3.57789
1.88346	2.92394	2.08775	2.69917	2.86293	2.74781	2.36298	1.93006	2.03769	-0.545824	-0.34821	3.07514	-1.02743	-0.911422	2.30055	2.89502	1.36066	3.44588	2.24524	2.74796	2.61142	-1.62965	1.92936	2.69913	3.68414	2.59871	0.457722	3.20259	1.40228	1.51534	-0.0395815	3.64777	2.39402	1.65386	2.15001	3.28375	1.20031	-0.386662	2.12486	1.75595	0.316833	2.80511	3.98841	3.66044	2.0463	1.22982	3.79798	4.77146	3.43313	3.38958
1.88655	2.87243	2.05068	2.67627	2.78254	2.68769	2.39054	1.90005	2.03928	-0.492174	-0.243447	3.08932	-0.992456	-0.893448	2.32194	2.83452	1.38904	3.48488	2.22052	2.71958	2.62707	-1.49148	1.93101	2.66834	3.55823	2.6118	0.434462	3.18303	1.37659	1.60615	0.0499654	3.64983	2.40489	1.69987	2.15918	3.18541	1.2649	-0.247464	2.17073	1.73314	0.330199	2.80429	4.01034	3.62473	1.9627	1.26799	3.84458	4.66672	3.36982	3.19515
1.88963	2.82014	2.01123	2.65405	2.69643	2.61411	2.41301	1.8655	2.04206	-0.432316	-0.133644	3.09742	-0.954207	-0.876267	2.33877	2.7696	1.417	3.5251	2.1949	2.68037	2.64454	-1.33902	1.92419	2.63492	3.42837	2.62507	0.408466	3.16038	1.34725	1.69447	0.144485	3.64592	2.41423	1.74352	2.1654	3.07799	1.31387	-0.112858	2.22184	1.71039	0.345119	2.8017	4.0174	3.58372	1.87693	1.30869	3.88801	4.54334	3.29342	2.99903
1.89272	2.76821	1.97005	2.63309	2.60676	2.52912	2.42948	1.82742	2.04577	-0.366252	-0.0220444	3.09881	-0.913622	-0.860458	2.35067	2.70161	1.44388	3.56488	2.16873	2.63095	2.66333	-1.17656	1.90846	2.59963	3.2971	2.6379	0.380603	3.1347	1.31434	1.77766	0.241933	3.63578	2.42144	1.78376	2.16787	2.96384	1.34594	0.0144538	2.27631	1.68799	0.361095	2.79676	4.00872	3.53958	1.79118	1.35007	3.92661	4.40364	3.20474	2.80564
1.89581	2.71761	1.92771	2.61384	2.51564	2.43515	2.43927	1.78666	2.05006	-0.2941	0.0881282	3.09301	-0.871713	-0.846485	2.35733	2.63195	1.46908	3.6026	2.14255	2.57228	2.68294	-1.00862	1.88366	2.5631	3.16668	2.64969	0.351887	3.10607	1.27774	1.85316	0.340245	3.61928	2.42615	1.8196	2.16589	2.84534	1.36038	0.132382	2.33204	1.66606	0.377638	2.789	3.98383	3.49493	1.70746	1.39019	3.9588	4.25004	3.10463	2.61891
1.89889	2.66918	1.88508	2.59662	2.42494	2.33464	2.44178	1.74409	2.05453	-0.21628	0.193764	3.07973	-0.829459	-0.834616	2.35865	2.5618	1.49178	3.63675	2.11665	2.50533	2.70278	-0.839961	1.84998	2.52585	3.03917	2.65996	0.3234	3.07457	1.23773	1.91877	0.437571	3.5963	2.42782	1.8502	2.15885	2.72474	1.35714	0.239346	2.38704	1.64455	0.394256	2.77801	3.94303	3.45183	1.62748	1.42708	3.98312	4.08547	2.99423	2.4424
1.90198	2.6235	1.84281	2.5816	2.33623	2.23016	2.43674	1.70042	2.05866	-0.133278	0.292232	3.05888	-0.787777	-0.82497	2.35461	2.49233	1.51142	3.66604	2.09168	2.43114	2.72221	-0.675111	1.80785	2.48838	2.91637	2.66811	0.296168	3.04033	1.19442	1.97276	0.532162	3.56689	2.42595	1.87472	2.14617	2.60421	1.33658	0.333825	2.43925	1.62338	0.410512	2.76356	3.88706	3.41208	1.553	1.45888	3.9981	3.91277	2.87461	2.27875
1.90506	2.58092	1.80172	2.56887	2.25091	2.12415	2.42397	1.6564	2.06188	-0.0456778	0.381064	3.03051	-0.747601	-0.817662	2.34521	2.4246	1.52721	3.6893	2.06804	2.35089	2.7406	-0.518633	1.75804	2.45109	2.79963	2.67384	0.271181	3.00351	1.1483	2.01367	0.622359	3.53113	2.42025	1.89252	2.12743	2.48578	1.2993	0.414815	2.48674	1.6023	0.425623	2.74568	3.81708	3.3772	1.48524	1.48355	4.00275	3.73524	2.74708	2.12987
1.90815	2.54161	1.76255	2.55829	2.17002	2.0192	2.40357	1.61252	2.06365	0.0455006	0.458235	2.99495	-0.709709	-0.81243	2.33051	2.35949	1.53891	3.70556	2.04611	2.26563	2.75725	-0.374465	1.70153	2.41432	2.68991	2.67659	0.249542	2.9643	1.0998	2.04053	0.706795	3.48925	2.41035	1.90311	2.10229	2.37124	1.24655	0.482052	2.5276	1.58104	0.439237	2.72445	3.73474	3.3482	1.42523	1.49951	3.99605	3.55592	2.61293	1.99728
1.91123	2.50547	1.72607	2.54967	2.09421	1.91755	2.37587	1.56917	2.0633	0.139125	0.522157	2.95263	-0.674785	-0.808992	2.31082	2.29772	1.54582	3.71419	2.02634	2.17644	2.77154	-0.246515	1.63963	2.37829	2.58799	2.6762	0.232128	2.923	1.04965	2.05278	0.784386	3.44153	2.39607	1.90598	2.07062	2.26209	1.17983	0.535312	2.56018	1.55919	0.45071	2.70011	3.64217	3.32557	1.37359	1.50529	3.97733	3.37791	2.47376	1.88149
1.91432	2.47227	1.69293	2.54268	2.02389	1.82127	2.34133	1.52667	2.06023	0.233993	0.572002	2.90417	-0.643394	-0.806916	2.28634	2.23981	1.54767	3.7148	2.00898	2.08436	2.78285	-0.138056	1.5737	2.3431	2.49417	2.67243	0.219641	2.87987	0.998486	2.05031	0.854159	3.38834	2.37718	1.90105	2.03243	2.15961	1.10102	0.575031	2.58312	1.53639	0.4593	2.67294	3.54167	3.30932	1.33066	1.49977	3.94631	3.20421	2.33097	1.78243
1.9174	2.44153	1.66389	2.53686	1.95917	1.73208	2.30063	1.48514	2.05394	0.328721	0.606965	2.85032	-0.616024	-0.805662	2.2574	2.18619	1.54421	3.70708	1.99422	1.99051	2.79069	-0.0519053	1.50533	2.30892	2.40856	2.66508	0.212909	2.83525	0.947147	2.03333	0.915502	3.33024	2.3538	1.88823	1.98792	2.06477	1.01212	0.602146	2.59531	1.51217	0.464607	2.64362	3.43593	3.2991	1.29624	1.48219	3.90283	3.03762	2.1862	1.69919
1.92049	2.41266	1.63944	2.5317	1.89981	1.65155	2.25456	1.44462	2.04386	0.421566	0.627317	2.79194	-0.592945	-0.804641	2.22428	2.13701	1.53528	3.69119	1.98224	1.89584	2.79459	0.0101265	1.43626	2.27564	2.33083	2.65416	0.212333	2.78956	0.896618	2.00269	0.96812	3.26777	2.32611	1.86761	1.93742	1.97826	0.915003	0.617488	2.59602	1.48615	0.465888	2.61252	3.32775	3.29374	1.26977	1.45222	3.84715	2.88071	2.041	1.63038
1.92358	2.385	1.62008	2.52662	1.84536	1.58075	2.20407	1.40494	2.02955	0.5108	0.633391	2.72997	-0.574357	-0.803188	2.18712	2.09234	1.52099	3.66738	1.97303	1.80123	2.79423	0.0465006	1.36806	2.2432	2.26061	2.63967	0.21821	2.74316	0.847654	1.95934	1.01191	3.20159	2.29428	1.83956	1.88147	1.90041	0.812082	0.622615	2.58484	1.45799	0.462951	2.58038	3.21982	3.29231	1.25049	1.40983	3.77979	2.73548	1.8972	1.57416
1.92666	2.35783	1.6063	2.52101	1.79516	1.52047	2.15021	1.36595	2.01078	0.594719	0.626136	2.66542	-0.560293	-0.800662	2.14645	2.05207	1.50146	3.63615	1.96663	1.7076	2.78935	0.0566246	1.30242	2.21145	2.19713	2.6217	0.230686	2.69649	0.801183	1.90457	1.04693	3.13242	2.2588	1.8045	1.82071	1.83137	0.705335	0.618659	2.56186	1.42733	0.455294	2.54788	3.11505	3.29312	1.23705	1.3556	3.70152	2.6039	1.75626	1.52805
1.92975	2.33038	1.59839	2.51429	1.74832	1.47101	2.09407	1.32739	1.98727	0.671593	0.606776	2.5993	-0.550697	-0.796528	2.10244	2.01597	1.47708	3.59812	1.96272	1.61565	2.77996	0.0405196	1.2409	2.18007	2.13966	2.60048	0.24966	2.65004	0.75813	1.83998	1.07363	3.06104	2.22002	1.76306	1.75603	1.77094	0.596864	0.607832	2.52749	1.39401	0.442594	2.51564	3.01607	3.29436	1.22823	1.29048	3.61339	2.48735	1.61971	1.48973
1.93283	2.30193	1.5965	2.50585	1.70391	1.43247	2.03679	1.28903	1.95904	0.739518	0.5769	2.53261	-0.545344	-0.790147	2.05515	1.98372	1.4481	3.5541	1.96108	1.5263	2.76608	-0.000791717	1.18484	2.14884	2.08714	2.57622	0.274882	2.6042	0.719194	1.76728	1.09251	2.98827	2.17861	1.71598	1.68835	1.71877	0.488314	0.591648	2.48254	1.3579	0.424753	2.48432	2.92525	3.29418	1.22251	1.21571	3.51664	2.3868	1.4891	1.45639
1.93592	2.2718	1.60073	2.49517	1.66097	1.40453	1.97945	1.25049	1.92615	0.796966	0.538406	2.4663	-0.543968	-0.781068	2.0049	1.95486	1.41521	3.50494	1.96124	1.44015	2.7479	-0.0661774	1.13545	2.11744	2.03867	2.54928	0.305859	2.55946	0.68517	1.68838	1.10419	2.91489	2.1352	1.66418	1.61877	1.67423	0.381435	0.571998	2.4282	1.31903	0.401623	2.4545	2.84475	3.2908	1.21815	1.13317	3.41267	2.30255	1.36594	1.42536
1.939	2.23937	1.61103	2.48175	1.61851	1.38662	1.92316	1.21152	1.8888	0.842422	0.493267	2.40128	-0.546202	-0.768994	1.9516	1.92893	1.3792	3.4515	1.96272	1.35791	2.72585	-0.153352	1.09367	2.08557	1.99329	2.51992	0.341931	2.51624	0.65665	1.60511	1.10944	2.84175	2.09053	1.60856	1.54837	1.63661	0.277471	0.55049	2.3661	1.27749	0.37344	2.42672	2.77622	3.28238	1.21368	1.04473	3.3031	2.23483	1.25131	1.39402
1.94209	2.20431	1.62722	2.46526	1.57565	1.3778	1.86894	1.17184	1.84745	0.874579	0.443611	2.33838	-0.551547	-0.753687	1.89523	1.90543	1.34078	3.39478	1.96495	1.28021	2.7003	-0.259941	1.06015	2.05273	1.95009	2.48866	0.382284	2.47491	0.634093	1.51942	1.10912	2.76961	2.04527	1.55022	1.47833	1.60509	0.177634	0.528769	2.298	1.23353	0.340446	2.40138	2.72094	3.26732	1.20769	0.952627	3.18946	2.18313	1.14633	1.3602
1.94518	2.16622	1.64894	2.4454	1.53148	1.37704	1.8177	1.13129	1.80256	0.892445	0.391419	2.27827	-0.559543	-0.735091	1.83598	1.88386	1.30087	3.33566	1.96726	1.20774	2.67195	-0.382777	1.03523	2.01861	1.90813	2.45586	0.426043	2.43584	0.617558	1.43302	1.10395	2.69923	2.00012	1.49029	1.40977	1.57871	0.0826829	0.508313	2.22601	1.18755	0.303044	2.37877	2.67963	3.24445	1.19878	0.859291	3.07346	2.14649	1.052	1.32184
1.94826	2.12502	1.67578	2.42205	1.48548	1.38316	1.77021	1.08976	1.75487	0.895347	0.338785	2.22153	-0.569612	-0.713267	1.77359	1.8637	1.26048	3.27502	1.96908	1.14105	2.64145	-0.518474	1.01897	1.98286	1.86663	2.42198	0.472018	2.39933	0.607203	1.34782	1.09481	2.63127	1.95585	1.42988	1.34379	1.55652	-0.00685126	0.490258	2.15244	1.14	0.261862	2.35909	2.65266	3.21288	1.18601	0.767152	2.95682	2.12385	0.968927	1.27753
1.95135	2.08072	1.70717	2.39516	1.43713	1.39478	1.72711	1.04725	1.70509	0.882978	0.287559	2.1686	-0.581217	-0.688517	1.70795	1.84445	1.22069	3.21354	1.96965	1.08086	2.60952	-0.663347	1.01111	1.9451	1.82496	2.38751	0.51918	2.36565	0.60281	1.26532	1.08242	2.56631	1.91303	1.37014	1.28144	1.53751	-0.0905366	0.475615	2.07969	1.09149	0.217488	2.34233	2.63979	3.17197	1.16865	0.678586	2.84108	2.11345	0.897517	1.2262
1.95443	2.03358	1.74251	2.36487	1.38617	1.41046	1.68898	1.00386	1.65414	0.855125	0.239387	2.11982	-0.593792	-0.66116	1.63899	1.82577	1.18231	3.15199	1.96839	1.02773	2.57702	-0.81355	1.01105	1.90505	1.78257	2.35295	0.566284	2.33493	0.604029	1.18694	1.06756	2.50488	1.87228	1.31217	1.22369	1.52082	-0.168311	0.465038	2.01016	1.04263	0.170874	2.3285	2.64019	3.12187	1.14618	0.595992	2.72782	2.11325	0.837996	1.16731
1.95752	1.98397	1.78101	2.33141	1.3326	1.42883	1.65613	0.959747	1.60292	0.812364	0.195608	2.07534	-0.606816	-0.631777	1.56667	1.80726	1.14645	3.09084	1.96467	0.982232	2.5447	-0.965264	1.01796	1.86239	1.73902	2.31877	0.612106	2.30728	0.610357	1.11398	1.05081	2.44734	1.83398	1.25697	1.17129	1.50555	-0.240442	0.45919	1.94607	0.994186	0.122917	2.31741	2.65287	3.0629	1.11872	0.521446	2.61836	2.12125	0.790381	1.10105
1.9606	1.93239	1.82185	2.29513	1.27665	1.44861	1.62871	0.915247	1.55248	0.755236	0.157346	2.03523	-0.619732	-0.600956	1.49101	1.78868	1.11413	3.03051	1.95794	0.944966	2.51337	-1.11465	1.03073	1.81696	1.69406	2.2854	0.65548	2.28278	0.621051	1.04738	1.03257	2.39397	1.79862	1.20553	1.12489	1.49088	-0.306902	0.458286	1.88973	0.946842	0.0746139	2.30875	2.67606	2.99604	1.08665	0.456727	2.51404	2.13497	0.754223	1.02786
1.96369	1.87958	1.86422	2.25653	1.21865	1.46856	1.60683	0.870794	1.50375	0.684949	0.12521	1.99936	-0.6321	-0.569518	1.41186	1.76982	1.08594	2.97133	1.9478	0.916367	2.48373	-1.25813	1.04809	1.76863	1.64754	2.25338	0.695322	2.26137	0.63514	0.98792	1.01326	2.34491	1.76625	1.15866	1.08496	1.47616	-0.367986	0.462554	1.84315	0.901408	0.0271864	2.30215	2.70782	2.92257	1.05063	0.403467	2.41599	2.15198	0.728882	0.948949
1.96677	1.82628	1.90716	2.21615	1.15928	1.48751	1.59025	0.826861	1.45776	0.602893	0.0997921	1.96761	-0.643479	-0.538167	1.32942	1.75057	1.06284	2.91353	1.93396	0.896959	2.45645	-1.39219	1.06855	1.71732	1.59941	2.22312	0.730494	2.24294	0.651692	0.936136	0.99308	2.3002	1.73697	1.11715	1.05178	1.46087	-0.424117	0.471487	1.80796	0.858609	-0.0182468	2.29704	2.74593	2.84423	1.01185	0.362695	2.32498	2.16993	0.713719	0.865617
1.96986	1.77332	1.94975	2.17463	1.0993	1.50458	1.57878	0.783996	1.41542	0.511055	0.0810658	1.93966	-0.653484	-0.507746	1.2438	1.73092	1.04508	2.85716	1.91626	0.886978	2.43206	-1.51405	1.09055	1.66311	1.5497	2.19502	0.760114	2.22733	0.669564	0.892353	0.972144	2.2597	1.71074	1.08141	1.02538	1.44452	-0.475599	0.485017	1.78546	0.819151	-0.0604887	2.29304	2.78791	2.76297	0.97159	0.335195	2.24184	2.18631	0.70757	0.779927
1.97295	1.72158	1.99107	2.13266	1.03966	1.51895	1.57194	0.742805	1.37757	0.411293	0.0687947	1.91519	-0.661876	-0.479053	1.15538	1.71085	1.03305	2.80217	1.89458	0.886686	2.41095	-1.62087	1.11249	1.60612	1.49851	2.16936	0.783344	2.21432	0.687584	0.856636	0.950555	2.22323	1.68725	1.05188	1.00566	1.42678	-0.522739	0.502595	1.77656	0.783621	-0.0982652	2.28955	2.83129	2.68102	0.931684	0.321109	2.16697	2.19886	0.709209	0.693753
1.97603	1.67194	2.03018	2.09094	0.981287	1.53019	1.56925	0.703917	1.34492	0.305903	0.0624139	1.89383	-0.668398	-0.452813	1.06456	1.69053	1.02681	2.74854	1.86918	0.896237	2.39344	-1.71026	1.13282	1.54648	1.44604	2.14652	0.799529	2.20365	0.704573	0.828889	0.928194	2.19047	1.66627	1.02876	0.992317	1.40751	-0.565639	0.523807	1.78165	0.752583	-0.130665	2.28598	2.87343	2.6007	0.893706	0.320312	2.10071	2.2055	0.717247	0.609494
1.97912	1.62525	2.0663	2.0502	0.925326	1.53777	1.57009	0.667897	1.31808	0.197315	0.061197	1.87514	-0.672852	-0.429737	0.971906	1.67006	1.02632	2.69606	1.84013	0.915515	2.3796	-1.78098	1.15004	1.48461	1.39245	2.12669	0.808189	2.19503	0.719609	0.808881	0.904935	2.16102	1.64737	1.01211	0.984813	1.38664	-0.604822	0.54801	1.80078	0.726474	-0.156765	2.28188	2.91176	2.52425	0.859466	0.332198	2.0432	2.20453	0.730172	0.529479
1.9822	1.58228	2.09864	2.01111	0.872718	1.54169	1.57376	0.63529	1.29744	0.0883588	0.0640297	1.85869	-0.675177	-0.410391	0.878053	1.64963	1.03099	2.64459	1.80798	0.944342	2.36939	-1.83158	1.1628	1.42095	1.33797	2.11	0.808982	2.18812	0.731445	0.796189	0.880654	2.13438	1.63002	1.00166	0.982508	1.36417	-0.63979	0.574773	1.83327	0.705588	-0.175574	2.27671	2.94391	2.45394	0.83109	0.355605	1.99435	2.1942	0.746455	0.45584
1.98529	1.54377	2.1265	1.97433	0.824558	1.54183	1.57959	0.606586	1.28328	-0.0184393	0.0697535	1.84405	-0.675298	-0.395218	0.783849	1.62945	1.04037	2.59391	1.77317	0.982185	2.36253	-1.86149	1.16989	1.35596	1.28273	2.09662	0.801779	2.18263	0.739252	0.790188	0.855109	2.11004	1.61353	0.997139	0.984614	1.34022	-0.670569	0.603212	1.87813	0.69011	-0.186532	2.26994	2.96777	2.39175	0.810077	0.389236	1.95404	2.17365	0.764635	0.390615
1.98837	1.51022	2.14935	1.94043	0.781736	1.5384	1.58687	0.582149	1.27564	-0.12077	0.0770549	1.83083	-0.673225	-0.384596	0.690348	1.60975	1.05345	2.54383	1.73638	1.02853	2.3587	-1.87061	1.17036	1.29013	1.22696	2.08655	0.786584	2.17817	0.742159	0.790194	0.8282	2.08745	1.59729	0.997943	0.990241	1.31499	-0.697136	0.633263	1.93391	0.680103	-0.189117	2.26122	2.98148	2.33931	0.798066	0.431327	1.92187	2.14201	0.783114	0.335606
1.99146	1.48211	2.16669	1.90988	0.74507	1.53178	1.59481	0.562275	1.27436	-0.215881	0.0844143	1.81866	-0.669052	-0.378606	0.598461	1.59072	1.06918	2.49419	1.69823	1.0823	2.35739	-1.85939	1.16348	1.22424	1.17078	2.07968	0.763701	2.17445	0.739826	0.795434	0.799799	2.06596	1.58072	1.00343	0.998477	1.28867	-0.718918	0.664498	1.99859	0.675418	-0.183049	2.25023	2.98358	2.29805	0.796204	0.479969	1.89747	2.09885	0.80044	0.292304
1.99454	1.45967	2.17814	1.88304	0.715097	1.5223	1.6027	0.547061	1.27909	-0.301462	0.0906078	1.80726	-0.662871	-0.377246	0.509312	1.57253	1.0862	2.44478	1.65948	1.14248	2.35788	-1.82861	1.14886	1.15889	1.11435	2.07589	0.73357	2.17114	0.731693	0.80502	0.769902	2.04511	1.56305	1.01278	1.00826	1.26156	-0.73551	0.696402	2.07	0.675789	-0.168291	2.2367	2.97296	2.26881	0.805558	0.533037	1.8802	2.04428	0.815335	0.261566
1.99763	1.443	2.18351	1.86014	0.692288	1.51061	1.6099	0.536522	1.28931	-0.375583	0.0942338	1.79635	-0.654874	-0.380249	0.424145	1.55533	1.10321	2.39558	1.62087	1.20774	2.35949	-1.77981	1.12633	1.09469	1.05767	2.07485	0.696633	2.16801	0.717664	0.81817	0.73847	2.02428	1.54383	1.02504	1.01863	1.23388	-0.746553	0.729241	2.14536	0.680858	-0.145026	2.22061	2.9489	2.25192	0.826468	0.588381	1.86955	1.97884	0.826663	0.244091
2.00072	1.43198	2.18262	1.8413	0.676834	1.49718	1.61579	0.53048	1.30427	-0.436186	0.0941063	1.78576	-0.645266	-0.387313	0.344092	1.53921	1.11869	2.34651	1.58311	1.27653	2.3614	-1.71476	1.09613	1.03251	1.00085	2.07623	0.653744	2.16479	0.697985	0.833861	0.705625	2.00301	1.52254	1.03921	1.02861	1.20593	-0.75145	0.762681	2.2219	0.690136	-0.113742	2.20181	2.91123	2.24718	0.859227	0.643797	1.86477	1.90335	0.833563	0.239663
2.0038	1.42644	2.17558	1.82648	0.668752	1.48263	1.61987	0.528646	1.32302	-0.482003	0.0891684	1.77538	-0.634237	-0.397914	0.270296	1.52422	1.1312	2.29752	1.54686	1.34721	2.36278	-1.63535	1.05866	0.972894	0.943786	2.07958	0.605683	2.16134	0.672858	0.85115	0.671638	1.98087	1.49882	1.05422	1.03736	1.17789	-0.749877	0.79705	2.29672	0.703003	-0.0752014	2.18038	2.86016	2.25406	0.903378	0.697148	1.86523	1.81905	0.835245	0.247962
2.00689	1.42597	2.16249	1.81552	0.66786	1.46754	1.62168	0.530514	1.34462	-0.511894	0.0785079	1.76519	-0.622054	-0.411397	0.203849	1.5103	1.13914	2.24866	1.51266	1.41776	2.36279	-1.54396	1.01474	0.916532	0.886589	2.08443	0.553449	2.15749	0.643051	0.869134	0.636819	1.95752	1.47239	1.06897	1.04402	1.15002	-0.74138	0.832426	2.36677	0.718744	-0.0302032	2.15651	2.79631	2.27128	0.958065	0.746567	1.87021	1.7275	0.831331	0.267972
2.00997	1.43	2.14353	1.8081	0.673611	1.45262	1.62085	0.535558	1.36786	-0.525138	0.0615263	1.75514	-0.60896	-0.426968	0.145667	1.49737	1.1412	2.19996	1.48091	1.48631	2.36066	-1.44337	0.965267	0.863963	0.829103	2.09013	0.498036	2.15315	0.609237	0.886903	0.601623	1.93266	1.44314	1.0824	1.04792	1.12245	-0.725789	0.869303	2.42924	0.736626	0.0201351	2.13042	2.72073	2.2973	1.02215	0.790245	1.87896	1.6305	0.821626	0.298291
2.01306	1.43793	2.11909	1.80382	0.685498	1.43837	1.61715	0.543019	1.39155	-0.521654	0.037806	1.74534	-0.595249	-0.443804	0.0966039	1.48533	1.13617	2.15164	1.45202	1.55082	2.35564	-1.33615	0.911411	0.815617	0.771442	2.0961	0.440596	2.14827	0.572426	0.903523	0.566564	1.90614	1.41114	1.09348	1.04853	1.09526	-0.70287	0.907803	2.48138	0.755791	0.0743796	2.10237	2.63481	2.33005	1.09385	0.826772	1.89086	1.53009	0.806189	0.337222
2.01614	1.44903	2.08955	1.80214	0.702627	1.42524	1.61039	0.552165	1.41439	-0.501288	0.00715625	1.73585	-0.581171	-0.46094	0.0575005	1.47395	1.12305	2.10371	1.42608	1.60921	2.34712	-1.22487	0.854562	0.771891	0.713511	2.10157	0.382224	2.14277	0.533772	0.918246	0.532317	1.8779	1.37665	1.10126	1.04543	1.06858	-0.672785	0.948568	2.52066	0.775415	0.131257	2.07278	2.54016	2.3673	1.17116	0.854995	1.90522	1.42846	0.785414	0.382507
2.01923	1.46249	2.05542	1.80244	0.724133	1.41373	1.60054	0.562093	1.43517	-0.465046	-0.0301191	1.72686	-0.567014	-0.477454	0.0285001	1.46294	1.1011	2.05635	1.40308	1.65952	2.33456	-1.1122	0.796129	0.733012	0.65542	2.10585	0.324089	2.13675	0.494505	0.930302	0.49958	1.84796	1.34001	1.10497	1.03843	1.04232	-0.635891	0.991422	2.54503	0.794646	0.189194	2.04197	2.43885	2.40661	1.25181	0.874189	1.92148	1.32779	0.75979	0.431819
2.02232	1.47748	2.01721	1.80405	0.748921	1.40417	1.58764	0.571935	1.45266	-0.41371	-0.0738898	1.71845	-0.553013	-0.492515	0.0100451	1.45205	1.06988	2.00972	1.38291	1.69975	2.31769	-1.00055	0.737679	0.699109	0.597263	2.10822	0.267263	2.13016	0.455805	0.93901	0.469064	1.81637	1.30188	1.10387	1.02743	1.01648	-0.592593	1.03696	2.55297	0.812648	0.246684	2.01042	2.33282	2.44531	1.33337	0.883871	1.93902	1.2303	0.730088	0.482707
2.0254	1.49323	1.97547	1.80621	0.775891	1.39683	1.57179	0.580891	1.46569	-0.348812	-0.123335	1.71083	-0.539453	-0.505287	0.00198962	1.44095	1.0293	1.96393	1.36517	1.72827	2.29628	-0.892469	0.680662	0.670065	0.539024	2.10798	0.212815	2.12309	0.419091	0.943783	0.441519	1.78334	1.2628	1.09745	1.01251	0.990944	-0.543666	1.08504	2.54329	0.828657	0.302039	1.97859	2.22431	2.48093	1.41328	0.883999	1.95733	1.13817	0.697338	0.532567
2.02849	1.50887	1.93084	1.80819	0.803957	1.39197	1.55321	0.588054	1.47322	-0.272106	-0.177767	1.70414	-0.526546	-0.514886	0.00399322	1.42924	0.979618	1.91911	1.34936	1.74363	2.27036	-0.790118	0.626571	0.645713	0.481049	2.10445	0.161772	2.11561	0.385481	0.944116	0.417692	1.74914	1.22366	1.08538	0.993904	0.965553	-0.490056	1.13593	2.51545	0.841899	0.353764	1.94694	2.11551	2.51115	1.48908	0.874941	1.97587	1.05345	0.662411	0.579026
2.03157	1.5237	1.88382	1.80925	0.831982	1.38973	1.53212	0.592699	1.47435	-0.185738	-0.2361	1.69852	-0.514489	-0.520711	0.0156021	1.41659	0.921621	1.87534	1.33491	1.7446	2.24015	-0.695292	0.57678	0.62568	0.423608	2.09703	0.115023	2.10775	0.356278	0.939646	0.398291	1.71402	1.1853	1.06748	0.971971	0.940189	-0.432939	1.1892	2.46943	0.85173	0.40059	1.91586	2.00854	2.53358	1.55823	0.857227	1.99416	0.977824	0.626376	0.619827
2.03466	1.53704	1.83492	1.80866	0.858983	1.39031	1.5089	0.594167	1.46845	-0.0919322	-0.297285	1.69406	-0.503526	-0.522193	0.0359305	1.40263	0.85621	1.8327	1.32108	1.73027	2.20599	-0.609593	0.532454	0.60951	0.366899	2.08522	0.0733837	2.09961	0.3324	0.930001	0.38394	1.67836	1.14878	1.04378	0.947202	0.914618	-0.373446	1.24479	2.40584	0.857551	0.44121	1.88588	1.90545	2.5466	1.61875	0.831742	2.01182	0.91295	0.590441	0.652767
2.03774	1.54829	1.78469	1.80577	0.883994	1.39366	1.48387	0.591889	1.45492	0.00665245	-0.3599	1.69086	-0.493756	-0.518955	0.0638247	1.38706	0.784695	1.79123	1.30707	1.70027	2.16844	-0.534454	0.494676	0.596536	0.311355	2.06853	0.0376357	2.09113	0.314742	0.915218	0.375128	1.64251	1.115	1.01449	0.920137	0.888705	-0.3134	1.30193	2.32589	0.858924	0.474451	1.85734	1.80809	2.54891	1.66867	0.799728	2.02851	0.859882	0.555624	0.676178
2.04083	1.557	1.73362	1.80002	0.90626	1.39987	1.45739	0.585548	1.43353	0.107557	-0.422566	1.68891	-0.485362	-0.510732	0.0980566	1.36953	0.708881	1.75084	1.2921	1.65456	2.12816	-0.470483	0.464147	0.586021	0.25749	2.04677	0.00818752	2.0824	0.303956	0.895136	0.372282	1.60683	1.08503	0.98007	0.8914	0.862251	-0.254019	1.36011	2.23139	0.855494	0.499434	1.8306	1.71814	2.53941	1.7065	0.762555	2.04377	0.819575	0.52296	0.688773
2.04391	1.56282	1.68208	1.79093	0.925033	1.40883	1.42985	0.574851	1.40418	0.208047	-0.484075	1.68822	-0.478371	-0.497492	0.13721	1.34985	0.63067	1.71153	1.27536	1.59341	2.08601	-0.418133	0.441455	0.577152	0.205712	2.01975	-0.0145723	2.07337	0.300383	0.870058	0.375612	1.57162	1.05973	0.941164	0.861641	0.835102	-0.197067	1.41836	2.12458	0.847	0.515597	1.806	1.63683	2.51771	1.7309	0.721547	2.05737	0.792558	0.493273	0.689606
2.047	1.56555	1.63048	1.77815	0.939873	1.42049	1.40166	0.559772	1.36713	0.305469	-0.542997	1.68872	-0.472916	-0.479331	0.179611	1.32782	0.552056	1.67326	1.25615	1.51773	2.04278	-0.377537	0.426862	0.569056	0.156485	1.98751	-0.0304079	2.06394	0.304075	0.840112	0.385174	1.5372	1.03998	0.898409	0.831534	0.807154	-0.144214	1.4755	2.00822	0.833277	0.522697	1.78379	1.56513	2.48415	1.74171	0.678336	2.06898	0.778918	0.467283	0.678226
2.05009	1.56505	1.57904	1.76147	0.950452	1.43488	1.37319	0.540383	1.32278	0.397363	-0.598206	1.69029	-0.468988	-0.456507	0.223567	1.30335	0.475402	1.63601	1.23391	1.42887	1.99946	-0.348307	0.42035	0.560826	0.110423	1.9503	-0.0392266	2.054	0.314897	0.805796	0.40092	1.50383	1.02652	0.85274	0.801692	0.778286	-0.0968684	1.53056	1.88522	0.814359	0.520429	1.7642	1.50383	2.43933	1.73869	0.634426	2.07841	0.778524	0.44554	0.654651
2.05317	1.56131	1.52811	1.74076	0.956579	1.45181	1.34481	0.516998	1.27182	0.481199	-0.648328	1.69276	-0.466603	-0.429471	0.267332	1.27635	0.402873	1.59956	1.20803	1.32833	1.957	-0.330221	0.421707	0.551601	0.0678859	1.90844	-0.041053	2.04352	0.332492	0.767675	0.422535	1.47168	1.01996	0.805098	0.772724	0.748508	-0.0563915	1.58213	1.7589	0.790291	0.509207	1.74735	1.45313	2.38456	1.72224	0.591302	2.08538	0.790689	0.428347	0.61924
2.05626	1.55448	1.47777	1.71609	0.95833	1.47123	1.31683	0.489965	1.21506	0.554897	-0.692385	1.69594	-0.465663	-0.398756	0.30904	1.2469	0.336641	1.56392	1.17826	1.21826	1.91635	-0.322063	0.430344	0.540465	0.0292424	1.86247	-0.0362036	2.03223	0.355998	0.726383	0.449521	1.4409	1.02058	0.756563	0.745187	0.717851	-0.0239934	1.62904	1.63275	0.761328	0.48938	1.73332	1.41306	2.32138	1.69331	0.550329	2.08972	0.81448	0.415774	0.572965
2.05934	1.54475	1.42824	1.68766	0.955882	1.49299	1.28956	0.459947	1.15357	0.616785	-0.72955	1.69963	-0.466104	-0.364965	0.347091	1.21513	0.278785	1.52908	1.14449	1.10105	1.87837	-0.322911	0.44558	0.526622	-0.00506196	1.81311	-0.0249997	2.02001	0.384643	0.682744	0.48138	1.41156	1.02876	0.708111	0.719545	0.686361	-0.00073303	1.6698	1.51005	0.727742	0.461822	1.72217	1.3832	2.25185	1.65327	0.512692	2.09123	0.848696	0.407642	0.517094
2.06243	1.5324	1.37957	1.65576	0.949545	1.51695	1.26321	0.427538	1.08854	0.665086	-0.759036	1.70355	-0.467778	-0.328837	0.380015	1.18122	0.231273	1.49483	1.10677	0.979278	1.84388	-0.33134	0.466424	0.509452	-0.0347984	1.76118	-0.00795382	2.00664	0.417258	0.637597	0.517212	1.38364	1.0444	0.660889	0.696144	0.654221	0.0128608	1.70318	1.39424	0.689962	0.42734	1.71391	1.36285	2.1784	1.60413	0.479429	2.08983	0.891725	0.403627	0.453086
2.06551	1.51773	1.33184	1.62086	0.939787	1.543	1.23801	0.393529	1.02133	0.698739	-0.780392	1.70744	-0.470554	-0.291107	0.40622	1.14548	0.195558	1.46137	1.06544	0.855804	1.81354	-0.345887	0.491783	0.488359	-0.0597482	1.70767	0.0142682	1.99197	0.452412	0.592018	0.556098	1.35704	1.06734	0.615803	0.675237	0.621617	0.0163065	1.72795	1.2884	0.648453	0.387207	1.7085	1.35104	2.10358	1.54789	0.451438	2.08542	0.941952	0.40324	0.382885
2.0686	1.50113	1.28501	1.5835	0.927109	1.57085	1.21408	0.358691	0.953291	0.716917	-0.793302	1.71108	-0.474186	-0.252604	0.424677	1.10824	0.172765	1.42872	1.02118	0.733495	1.78785	-0.364965	0.520431	0.462952	-0.079839	1.65366	0.0408525	1.97574	0.48879	0.546962	0.597056	1.33164	1.09711	0.57387	0.656946	0.588739	0.00961671	1.74307	1.19536	0.603746	0.34272	1.70571	1.34658	2.02987	1.4869	0.429151	2.07798	0.997542	0.405724	0.308175
2.07169	1.48299	1.23915	1.54429	0.912096	1.60027	1.19162	0.323833	0.885859	0.719296	-0.797669	1.71422	-0.478513	-0.214092	0.434504	1.06993	0.163741	1.39688	0.974609	0.615404	1.76717	-0.386952	0.551078	0.432998	-0.0951621	1.60026	0.0710923	1.95782	0.524847	0.503568	0.638894	1.30725	1.13303	0.535846	0.641311	0.555919	-0.00696407	1.74747	1.11736	0.556421	0.295454	1.70557	1.34805	1.95983	1.42391	0.412935	2.0674	1.05638	0.410227	0.231243
2.07477	1.46367	1.19425	1.50395	0.895344	1.63102	1.17057	0.2898	0.820429	0.706105	-0.793704	1.71662	-0.483253	-0.1762	0.434862	1.03099	0.168699	1.36607	0.926765	0.504304	1.75165	-0.410264	0.582416	0.398493	-0.105816	1.54869	0.104081	1.93802	0.559122	0.462824	0.680472	1.2836	1.17424	0.502425	0.6283	0.523442	-0.033023	1.74067	1.05641	0.507109	0.246573	1.70777	1.35393	1.89596	1.36125	0.40301	2.05385	1.11662	0.415858	0.153943
2.07786	1.44352	1.15028	1.46323	0.877449	1.66272	1.15096	0.257346	0.758364	0.677833	-0.781573	1.71811	-0.488166	-0.139634	0.425533	0.99196	0.187381	1.33652	0.878814	0.402885	1.74122	-0.43322	0.613138	0.359592	-0.11214	1.5001	0.138823	1.91628	0.590077	0.425688	0.720532	1.2604	1.21973	0.474088	0.617683	0.4917	-0.0673472	1.72254	1.0138	0.456486	0.197791	1.7122	1.36261	1.84021	1.30168	0.39904	2.03736	1.17641	0.42156	0.078398
2.08094	1.42289	1.10735	1.4229	0.858973	1.69497	1.13274	0.22714	0.701018	0.635299	-0.761911	1.71855	-0.492941	-0.104899	0.406499	0.95334	0.219102	1.30841	0.83198	0.31369	1.73572	-0.454589	0.64197	0.316751	-0.114563	1.45561	0.174481	1.89251	0.616217	0.39324	0.75794	1.23738	1.26838	0.451216	0.609279	0.461021	-0.109074	1.69274	0.990178	0.405189	0.150448	1.71861	1.37245	1.79437	1.24765	0.400767	2.0181	1.23394	0.42641	0.00642778
2.08403	1.402	1.06548	1.38368	0.840362	1.72736	1.11583	0.199764	0.649411	0.579676	-0.735281	1.71783	-0.497377	-0.0724529	0.378094	0.91567	0.262612	1.28205	0.787629	0.238639	1.73467	-0.473067	0.667867	0.270409	-0.113548	1.41634	0.210031	1.86671	0.636466	0.366258	0.791464	1.21427	1.3188	0.433882	0.602737	0.431788	-0.156946	1.65163	0.985575	0.353896	0.105736	1.72672	1.38188	1.75989	1.20131	0.407632	1.99624	1.28762	0.429486	-0.0604975
2.08711	1.38112	1.02471	1.34633	0.822063	1.75932	1.10012	0.175771	0.604587	0.512846	-0.702483	1.71591	-0.501216	-0.0425984	0.340872	0.879499	0.316197	1.25781	0.7472	0.179541	1.73751	-0.487874	0.689778	0.22141	-0.109783	1.38316	0.244595	1.83891	0.649599	0.345452	0.820093	1.19078	1.36964	0.42206	0.597712	0.404318	-0.209212	1.59984	0.999394	0.303248	0.0648727	1.73627	1.38943	1.7375	1.16447	0.41897	1.97202	1.33597	0.429955	-0.120955
2.0902	1.36036	0.985202	1.31149	0.804362	1.79034	1.08541	0.155329	0.56726	0.436384	-0.664401	1.71277	-0.504212	-0.0154206	0.295736	0.845283	0.377832	1.23596	0.712048	0.137601	1.74354	-0.497831	0.706966	0.170562	-0.104018	1.35692	0.277336	1.80926	0.654925	0.33138	0.84297	1.16664	1.41953	0.415486	0.593814	0.37897	-0.264523	1.53833	1.0304	0.25386	0.0288397	1.74696	1.39373	1.72744	1.13867	0.434029	1.94578	1.37768	0.427027	-0.173984
2.09328	1.33983	0.947017	1.27972	0.787385	1.81979	1.07158	0.138645	0.537963	0.352736	-0.621994	1.7085	-0.506179	0.00900061	0.243935	0.813485	0.445099	1.21688	0.683411	0.113388	1.75197	-0.502792	0.718851	0.118941	-0.0968496	1.33809	0.307512	1.77795	0.651783	0.324455	0.859179	1.1417	1.46697	0.413774	0.590682	0.356049	-0.320918	1.46823	1.07678	0.206328	-0.00182561	1.75851	1.39358	1.72937	1.12487	0.451978	1.91785	1.41204	0.420281	-0.218644
2.09637	1.31952	0.910462	1.25153	0.77128	1.84707	1.0584	0.125769	0.517051	0.264212	-0.576236	1.70315	-0.50697	0.0308261	0.186972	0.784513	0.515413	1.20081	0.662426	0.10708	1.7618	-0.502289	0.725012	0.0675413	-0.0891446	1.32711	0.334434	1.74523	0.639903	0.324851	0.868182	1.11578	1.51076	0.416311	0.587874	0.335819	-0.376863	1.39122	1.13623	0.161156	-0.0266658	1.77057	1.38804	1.74246	1.12356	0.471883	1.88854	1.43826	0.409186	-0.254653
2.09946	1.29935	0.875621	1.22724	0.755987	1.8715	1.04563	0.116536	0.50448	0.173067	-0.528126	1.69685	-0.506443	0.0503276	0.126315	0.758694	0.58593	1.18801	0.650027	0.118267	1.77223	-0.496743	0.72538	0.0175229	-0.0815886	1.32404	0.35758	1.71143	0.619319	0.332501	0.869538	1.08877	1.54947	0.422396	0.585076	0.318455	-0.430992	1.30893	1.20594	0.118845	-0.0454514	1.78287	1.37644	1.76539	1.13493	0.492862	1.85828	1.45609	0.393659	-0.281859
2.10254	1.27925	0.842787	1.2071	0.741368	1.89249	1.03311	0.110652	0.500145	0.081881	-0.478527	1.68981	-0.504554	0.0679063	0.0637618	0.736263	0.653702	1.17865	0.646957	0.145901	1.78229	-0.486161	0.72001	-0.0300473	-0.0749081	1.32874	0.376421	1.6769	0.5903	0.347128	0.863055	1.06067	1.58209	0.431173	0.581902	0.304149	-0.481772	1.22313	1.28286	0.0797547	-0.0585823	1.79503	1.35832	1.79624	1.15847	0.514091	1.82757	1.46547	0.373634	-0.300543
2.10563	1.2591	0.812191	1.19121	0.727127	1.90929	1.02059	0.10765	0.503529	-0.00688274	-0.428567	1.68223	-0.501265	0.0840245	0.00124689	0.717392	0.716045	1.1728	0.653594	0.188522	1.7911	-0.471522	0.709195	-0.0739941	-0.0697388	1.34084	0.390735	1.64207	0.553493	0.368274	0.848668	1.03156	1.6076	0.441723	0.578127	0.293017	-0.527974	1.13617	1.36361	0.0442385	-0.0663547	1.80681	1.33349	1.83284	1.19298	0.534718	1.7968	1.46669	0.349506	-0.310956
2.10871	1.23873	0.784123	1.17951	0.713063	1.92147	1.00789	0.107085	0.513926	-0.0908503	-0.378907	1.67433	-0.496667	0.0991831	-0.0596053	0.702139	0.770055	1.17059	0.670177	0.244047	1.79783	-0.453413	0.693467	-0.113314	-0.0666978	1.35969	0.400359	1.60735	0.50966	0.395254	0.826724	1.00158	1.62516	0.453131	0.573521	0.285059	-0.568673	1.04987	1.44469	0.0125666	-0.0693532	1.81786	1.30211	1.87268	1.23753	0.554133	1.76633	1.46008	0.321606	-0.313838
2.1118	1.21791	0.758808	1.17183	0.698719	1.92849	0.994746	0.108317	0.530529	-0.16775	-0.330343	1.66629	-0.490868	0.114016	-0.116901	0.690489	0.813473	1.17186	0.696446	0.310017	1.80186	-0.432906	0.673476	-0.14712	-0.0662098	1.38448	0.40526	1.57322	0.460009	0.427213	0.797466	0.970895	1.63438	0.464413	0.567946	0.280259	-0.603137	0.966714	1.52278	-0.0150987	-0.0687581	1.82792	1.26454	1.9131	1.29018	0.571707	1.73663	1.44658	0.290565	-0.309849
2.11488	1.1965	0.736488	1.16782	0.683787	1.92987	0.981022	0.110626	0.552216	-0.235697	-0.283451	1.65835	-0.484028	0.129132	-0.168954	0.682286	0.844306	1.17639	0.731877	0.383656	1.80263	-0.411214	0.650073	-0.174648	-0.0686116	1.41401	0.405585	1.54017	0.405795	0.463008	0.761631	0.939791	1.63481	0.474673	0.561332	0.278507	-0.630797	0.888443	1.59453	-0.0386809	-0.0655131	1.8367	1.22147	1.95135	1.34915	0.586872	1.70812	1.42683	0.257065	-0.299871
2.11797	1.17429	0.717451	1.16708	0.667907	1.92538	0.966543	0.113344	0.577807	-0.293035	-0.238607	1.65071	-0.476366	0.145157	-0.214254	0.677295	0.860667	1.18392	0.775696	0.461896	1.79978	-0.389573	0.624186	-0.19531	-0.0740961	1.44712	0.401567	1.50864	0.34843	0.501514	0.720086	0.908571	1.62646	0.48302	0.553662	0.279677	-0.65157	0.817175	1.65688	-0.0581616	-0.0610415	1.84395	1.17371	1.98465	1.41208	0.599295	1.6812	1.40188	0.222145	-0.285027
2.12105	1.15116	0.701832	1.16906	0.650711	1.91482	0.951216	0.115782	0.606022	-0.338155	-0.196203	1.64357	-0.468153	0.162628	-0.251509	0.675222	0.861649	1.194	0.826747	0.541545	1.79315	-0.36934	0.596798	-0.208752	-0.0826221	1.48236	0.393641	1.47901	0.289505	0.541386	0.673732	0.877586	1.60955	0.488658	0.544992	0.283508	-0.665516	0.754607	1.70707	-0.0736061	-0.0566399	1.84943	1.12223	2.0106	1.47668	0.608727	1.65615	1.37298	0.18656	-0.266035
2.12414	1.12701	0.689885	1.17312	0.63195	1.89822	0.934867	0.117267	0.63547	-0.370132	-0.156347	1.63702	-0.459727	0.181994	-0.279714	0.675672	0.846479	1.20614	0.883589	0.619238	1.78274	-0.35195	0.568932	-0.214738	-0.0941646	1.5182	0.382194	1.45173	0.230589	0.581324	0.623787	0.847244	1.58446	0.491012	0.535427	0.28976	-0.672895	0.702144	1.74283	-0.0851583	-0.0536821	1.85292	1.06834	2.02695	1.54065	0.614953	1.63324	1.34106	0.151361	-0.243778
2.12723	1.10178	0.681655	1.1786	0.611422	1.87564	0.91748	0.117253	0.664752	-0.388247	-0.119238	1.63117	-0.451399	0.203683	-0.297858	0.678174	0.815281	1.21977	0.944721	0.691815	1.7688	-0.33844	0.541583	-0.213345	-0.108404	1.5532	0.367793	1.42706	0.173268	0.619945	0.571396	0.817939	1.55195	0.489529	0.525155	0.298136	-0.674384	0.66108	1.76244	-0.0930358	-0.0534538	1.85426	1.01331	2.03186	1.60183	0.617957	1.61269	1.30733	0.117464	-0.219024
2.13031	1.07548	0.677249	1.18476	0.589036	1.84748	0.898984	0.115192	0.692579	-0.392195	-0.0845713	1.62604	-0.443554	0.227956	-0.305681	0.682187	0.768563	1.23418	1.00829	0.756198	1.75173	-0.329831	0.515762	-0.204915	-0.124979	1.58574	0.351146	1.40525	0.119216	0.655854	0.517873	0.790002	1.51283	0.48393	0.514325	0.308285	-0.670915	0.632197	1.76463	-0.0975137	-0.0573844	1.85341	0.958342	2.02398	1.65809	0.617705	1.59459	1.27272	0.0857218	-0.192336
2.1334	1.04811	0.676623	1.19085	0.564765	1.81406	0.879398	0.11068	0.717641	-0.382147	-0.0522151	1.62157	-0.436554	0.254958	-0.30297	0.687182	0.707334	1.24868	1.07238	0.809646	1.73206	-0.327311	0.492306	-0.189842	-0.143341	1.61444	0.33281	1.38649	0.0695663	0.687797	0.464546	0.763867	1.46808	0.474007	0.503196	0.31986	-0.663169	0.616001	1.74892	-0.0989458	-0.0665406	1.85022	0.904955	2.00244	1.70756	0.614335	1.57895	1.23827	0.0569762	-0.164056
2.13648	1.01981	0.679721	1.19618	0.538744	1.77602	0.858725	0.103386	0.738757	-0.35856	-0.0217946	1.61772	-0.430766	0.284682	-0.289776	0.692557	0.633344	1.26256	1.13508	0.849685	1.7105	-0.331429	0.471987	-0.168866	-0.162883	1.6379	0.313678	1.37084	0.0257509	0.714597	0.412727	0.739841	1.41903	0.459813	0.491974	0.332467	-0.652331	0.612462	1.71518	-0.0977379	-0.0818651	1.84481	0.854446	1.96704	1.74853	0.607906	1.56571	1.20465	0.0317826	-0.134551
2.13957	0.990796	0.686488	1.20002	0.511262	1.7342	0.837026	0.0931627	0.754916	-0.322405	0.00711523	1.61437	-0.426508	0.316958	-0.266648	0.697719	0.5487	1.27501	1.1944	0.874384	1.68786	-0.342669	0.45545	-0.14286	-0.182918	1.65495	0.294263	1.3583	-0.0113036	0.735169	0.363651	0.718197	1.36702	0.441544	0.480904	0.345759	-0.639187	0.621574	1.66423	-0.0942895	-0.103861	1.83713	0.808062	1.9181	1.77985	0.598612	1.55482	1.17246	0.0106546	-0.103935
2.14265	0.961244	0.696636	1.20175	0.482636	1.68936	0.81438	0.080013	0.765264	-0.274848	0.0350615	1.61127	-0.424107	0.351488	-0.234159	0.702072	0.455891	1.28539	1.24856	0.882268	1.66505	-0.361244	0.443105	-0.112669	-0.202723	1.66457	0.275228	1.34874	-0.040706	0.748763	0.318683	0.699189	1.31338	0.419492	0.470184	0.359309	-0.624741	0.642419	1.5972	-0.0890898	-0.13301	1.8273	0.766935	1.8565	1.80076	0.586636	1.54587	1.14219	-0.00619741	-0.0719605
2.14574	0.931483	0.709897	1.20079	0.453316	1.64246	0.790864	0.0639662	0.769161	-0.217471	0.0625766	1.60825	-0.4238	0.387725	-0.193525	0.705114	0.357683	1.29304	1.29589	0.872558	1.64295	-0.387036	0.435244	-0.0795513	-0.221484	1.66607	0.25724	1.34197	-0.0620336	0.754813	0.278823	0.682988	1.25959	0.394252	0.460005	0.372749	-0.609993	0.674308	1.51583	-0.0826138	-0.169331	1.81549	0.73194	1.78365	1.81076	0.572157	1.53869	1.11407	-0.0186743	-0.0385393
2.14883	0.90185	0.725952	1.19673	0.423839	1.59451	0.766663	0.0453264	0.766163	-0.152024	0.0901121	1.60499	-0.425809	0.425109	-0.145646	0.706341	0.257173	1.29738	1.33484	0.845033	1.62251	-0.419662	0.431939	-0.0445719	-0.23852	1.65903	0.240802	1.33769	-0.0749295	0.752957	0.244993	0.66969	1.20709	0.366466	0.450509	0.385806	-0.595647	0.715724	1.42237	-0.0753339	-0.212588	1.80206	0.703993	1.70145	1.80977	0.555284	1.53279	1.08805	-0.0268478	-0.00328158
2.15191	0.872677	0.744498	1.18921	0.394864	1.54657	0.741933	0.024298	0.756073	-0.0803137	0.118358	1.60121	-0.430252	0.462842	-0.092149	0.705297	0.157286	1.29793	1.36429	0.79998	1.60457	-0.458518	0.433091	-0.00897802	-0.253258	1.64324	0.226366	1.33554	-0.0795264	0.743026	0.218002	0.659324	1.15728	0.336815	0.441827	0.398075	-0.582334	0.765057	1.31936	-0.0677288	-0.261863	1.78714	0.683553	1.6123	1.79795	0.536286	1.52777	1.06413	-0.0311084	0.034194
2.155	0.844377	0.765072	1.17805	0.366977	1.49968	0.716853	0.00136773	0.73892	-0.00461199	0.147856	1.59661	-0.437186	0.500212	-0.0343174	0.701685	0.0612898	1.29441	1.38333	0.738514	1.58985	-0.50248	0.438399	0.0261155	-0.264905	1.61887	0.214286	1.3351	-0.0761734	0.725357	0.198461	0.651832	1.11134	0.306106	0.434018	0.409331	-0.570266	0.820748	1.2097	-0.0602416	-0.316454	1.7711	0.670962	1.51882	1.77614	0.515247	1.52307	1.04188	-0.0319607	0.0740678
2.15808	0.817341	0.787262	1.16317	0.340822	1.45481	0.69164	-0.0230128	0.714982	0.072859	0.179094	1.59085	-0.446579	0.536197	0.0262374	0.695251	-0.027964	1.28661	1.3914	0.6622	1.57898	-0.550644	0.447413	0.0596557	-0.273104	1.58647	0.204775	1.33594	-0.0654406	0.700231	0.186805	0.64715	1.07056	0.27527	0.427129	0.419326	-0.559596	0.880978	1.09635	-0.0533249	-0.374981	1.75433	0.666413	1.42385	1.74517	0.492273	1.51815	1.02098	-0.0299092	0.116895
2.16117	0.791967	0.810634	1.14464	0.317073	1.41285	0.666478	-0.0483249	0.684728	0.150156	0.212353	1.58363	-0.458319	0.569827	0.0878822	0.68582	-0.107676	1.27452	1.38837	0.573131	1.57248	-0.601446	0.459591	0.0906019	-0.277485	1.54674	0.197975	1.33751	-0.0481433	0.668374	0.183117	0.645071	1.03579	0.245135	0.421152	0.427848	-0.55017	0.943652	0.982431	-0.0473726	-0.435787	1.73729	0.669619	1.33034	1.70624	0.46748	1.51249	1.00081	-0.0259587	0.162918
2.16425	0.768651	0.834722	1.12268	0.296309	1.37464	0.641645	-0.074036	0.648792	0.224995	0.248076	1.57463	-0.472193	0.600167	0.148991	0.673373	-0.175644	1.25826	1.37452	0.473958	1.57057	-0.653376	0.474154	0.118076	-0.277878	1.50083	0.193778	1.33933	-0.0254569	0.63063	0.187403	0.645397	1.00779	0.216489	0.415995	0.434743	-0.541661	1.00667	0.870868	-0.0427182	-0.497198	1.7203	0.680276	1.24115	1.66063	0.441027	1.50544	0.980755	-0.0209322	0.212095
2.16734	0.747726	0.859048	1.09761	0.278972	1.34074	0.617315	-0.0995826	0.608033	0.295619	0.286469	1.56364	-0.487923	0.62624	0.208236	0.658002	-0.229809	1.23812	1.35038	0.367676	1.57331	-0.705099	0.490244	0.141403	-0.274127	1.45001	0.192177	1.34084	0.00143484	0.588229	0.1994	0.647884	0.987191	0.190156	0.411567	0.43992	-0.53361	1.06821	0.764565	-0.0396739	-0.55711	1.70398	0.697766	1.1592	1.60976	0.412936	1.49647	0.960198	-0.0156771	0.264407
2.17042	0.729463	0.88318	1.06984	0.265545	1.31172	0.593761	-0.124546	0.563384	0.360284	0.32748	1.55041	-0.505181	0.647151	0.264242	0.639858	-0.268839	1.21463	1.31687	0.257456	1.58055	-0.754934	0.507135	0.160048	-0.266466	1.39579	0.192908	1.34159	0.0312077	0.542256	0.218617	0.652208	0.974252	0.166766	0.407766	0.44328	-0.525156	1.1262	0.666117	-0.038451	-0.613425	1.68872	0.721225	1.08676	1.55511	0.383354	1.48505	0.938577	-0.0113125	0.319643
2.17351	0.714101	0.906658	1.03993	0.256237	1.28791	0.571161	-0.148397	0.515921	0.417707	0.371307	1.53478	-0.52358	0.662182	0.315844	0.619241	-0.291677	1.18823	1.2752	0.14677	1.59193	-0.801174	0.523861	0.173595	-0.255137	1.33979	0.195636	1.34113	0.0624003	0.494102	0.244381	0.658049	0.969112	0.146955	0.404373	0.444832	-0.51539	1.17915	0.577716	-0.0392261	-0.664048	1.67496	0.7498	1.02607	1.49808	0.352429	1.47078	0.915198	-0.0086262	0.377423
2.1766	0.701858	0.929078	1.00848	0.251217	1.26938	0.549696	-0.170802	0.466756	0.466618	0.41766	1.51666	-0.54266	0.670521	0.36199	0.596514	-0.298024	1.15971	1.22683	0.0390972	1.60686	-0.842603	0.539562	0.181932	-0.240513	1.2838	0.200033	1.33907	0.0936039	0.445108	0.275832	0.665126	0.971601	0.131147	0.401266	0.44457	-0.503508	1.2255	0.501133	-0.0421359	-0.70704	1.66329	0.782253	0.978799	1.44004	0.320338	1.45329	0.889662	-0.00851512	0.436935
2.17968	0.692866	0.950115	0.976159	0.25047	1.25607	0.529572	-0.191496	0.417049	0.506532	0.466244	1.49599	-0.561946	0.671709	0.401871	0.572137	-0.288248	1.12987	1.1735	-0.0622267	1.6246	-0.877782	0.553445	0.185056	-0.223246	1.22955	0.20561	1.33505	0.123402	0.39675	0.312028	0.673104	0.981365	0.119631	0.398225	0.442538	-0.488241	1.26386	0.437826	-0.0472008	-0.740323	1.65403	0.817321	0.94611	1.38228	0.287319	1.43228	0.861504	-0.0117484	0.497317
2.18277	0.687105	0.969463	0.943674	0.253818	1.24763	0.510973	-0.210296	0.367886	0.537105	0.516862	1.47281	-0.580961	0.665328	0.435082	0.546645	-0.262975	1.09954	1.11702	-0.153953	1.64425	-0.90577	0.564739	0.183177	-0.203938	1.17883	0.211835	1.32879	0.150425	0.350357	0.351804	0.681706	0.997773	0.112576	0.395085	0.438817	-0.468938	1.29328	0.388652	-0.0543653	-0.762274	1.64759	0.85384	0.928525	1.32556	0.253495	1.40745	0.830589	-0.0189242	0.557264
2.18585	0.684626	0.986769	0.911716	0.260847	1.24373	0.494026	-0.227146	0.320359	0.558294	0.568905	1.44724	-0.599185	0.651323	0.461164	0.52062	-0.223459	1.06961	1.05926	-0.233191	1.66472	-0.925731	0.572811	0.176635	-0.183416	1.13329	0.218297	1.32023	0.173413	0.307236	0.393967	0.690652	1.02009	0.109974	0.39166	0.433496	-0.444392	1.31319	0.353752	-0.0635636	-0.771395	1.64427	0.89045	0.926061	1.27082	0.219162	1.3789	0.796806	-0.0305196	0.615429
2.18894	0.685286	1.00189	0.880996	0.27108	1.24366	0.478807	-0.242084	0.275508	0.570795	0.621872	1.41945	-0.616184	0.629584	0.480289	0.494654	-0.171514	1.04102	1.00216	-0.297325	1.68491	-0.936991	0.577156	0.165952	-0.162491	1.0944	0.224441	1.30922	0.191386	0.268566	0.437304	0.699776	1.04726	0.111622	0.387785	0.426693	-0.414225	1.32274	0.333019	-0.0746879	-0.766636	1.64442	0.925833	0.938154	1.21865	0.184635	1.34665	0.760365	-0.0467317	0.670391
2.19202	0.688858	1.01463	0.852137	0.283956	1.24672	0.465367	-0.255245	0.234192	0.575562	0.675143	1.38967	-0.631491	0.600438	0.492322	0.469352	-0.109371	1.01458	0.947615	-0.344327	1.70368	-0.939567	0.577375	0.15169	-0.142031	1.06348	0.229835	1.29579	0.20343	0.235331	0.480402	0.708805	1.0783	0.117265	0.383357	0.418524	-0.377806	1.32226	0.325879	-0.0875124	-0.747275	1.64815	0.958712	0.963652	1.1693	0.150367	1.31093	0.721236	-0.0677453	0.72048
2.19511	0.695128	1.02485	0.82572	0.298649	1.25203	0.453723	-0.266895	0.197105	0.573563	0.728164	1.35822	-0.644751	0.564336	0.497764	0.445326	-0.0394043	0.99105	0.897261	-0.372677	1.71982	-0.933386	0.573288	0.134545	-0.12283	1.04156	0.234013	1.28007	0.20906	0.208306	0.522202	0.717611	1.11199	0.126427	0.378182	0.409151	-0.33502	1.31164	0.331123	-0.101857	-0.712897	1.65557	0.987911	1.00088	1.12273	0.11669	1.27199	0.680242	-0.0934	0.764017
2.1982	0.703776	1.03248	0.802245	0.314415	1.25862	0.443824	-0.277317	0.164834	0.566621	0.780237	1.32542	-0.655604	0.521917	0.497092	0.423122	0.0357309	0.971133	0.852589	-0.381417	1.73227	-0.919018	0.564844	0.115272	-0.105765	1.02936	0.236639	1.26221	0.20777	0.188057	0.561393	0.726121	1.14718	0.138634	0.372222	0.398689	-0.285831	1.29121	0.347339	-0.117439	-0.663687	1.66675	1.01241	1.04771	1.07887	0.084008	1.23044	0.63774	-0.123454	0.799341
2.20128	0.714424	1.03745	0.782101	0.33027	1.26556	0.435651	-0.286885	0.137778	0.556493	0.830675	1.29166	-0.66385	0.474073	0.490677	0.403256	0.113219	0.955363	0.814915	-0.370306	1.74002	-0.897204	0.552135	0.0944851	-0.0915499	1.02731	0.237417	1.24249	0.199415	0.174874	0.596946	0.734209	1.1825	0.153173	0.365411	0.387238	-0.230847	1.26168	0.37274	-0.134	-0.600498	1.6815	1.0312	1.10165	1.03723	0.0527753	1.18682	0.594423	-0.157358	0.825063
2.20437	0.726647	1.03982	0.76552	0.345355	1.27186	0.429021	-0.296058	0.116138	0.545216	0.878822	1.2574	-0.669326	0.421745	0.479303	0.38614	0.190305	0.944107	0.785214	-0.339654	1.74219	-0.868777	0.535433	0.0729844	-0.0807816	1.03545	0.236186	1.22118	0.184121	0.16889	0.627834	0.741869	1.21672	0.169332	0.357665	0.374927	-0.170655	1.22383	0.405201	-0.151262	-0.524307	1.69969	1.04365	1.16005	0.997585	0.023416	1.14179	0.551273	-0.194481	0.839537
2.20745	0.739966	1.03951	0.752698	0.358752	1.27662	0.423839	-0.305287	0.0999308	0.535077	0.924095	1.22305	-0.671977	0.366117	0.463868	0.37211	0.264186	0.937659	0.764133	-0.290478	1.73813	-0.83532	0.515117	0.0513139	-0.0740264	1.0535	0.232892	1.19866	0.162216	0.169895	0.653237	0.749051	1.24877	0.18642	0.34899	0.361909	-0.106582	1.17875	0.442728	-0.168929	-0.436656	1.72102	1.04922	1.22002	0.959181	-0.00365254	1.09625	0.508951	-0.234098	0.841683
2.21054	0.753819	1.03667	0.743626	0.369569	1.27901	0.41984	-0.314989	0.0889924	0.528087	0.965884	1.1891	-0.671828	0.308511	0.444965	0.361392	0.332583	0.935948	0.751937	-0.22421	1.72741	-0.797989	0.491747	0.0300672	-0.0716681	1.08084	0.227512	1.1753	0.134248	0.177416	0.672552	0.755755	1.2774	0.203716	0.339392	0.348257	-0.0399911	1.12721	0.48304	-0.186728	-0.339549	1.74506	1.04751	1.27855	0.92153	-0.0279631	1.05094	0.468433	-0.275334	0.830703
2.21362	0.767795	1.03135	0.738195	0.377069	1.27829	0.416798	-0.32552	0.0830241	0.526665	1.0039	1.156	-0.669014	0.250256	0.423394	0.354096	0.393215	0.938868	0.748625	-0.143044	1.7098	-0.758616	0.465938	0.00970241	-0.073838	1.11645	0.220232	1.15152	0.100904	0.190867	0.685258	0.76198	1.30183	0.22047	0.328885	0.334077	0.0275289	1.07055	0.524074	-0.204417	-0.235288	1.77151	1.0384	1.33302	0.883932	-0.0492964	1.00679	0.430493	-0.317417	0.805875
2.21671	0.781293	1.02356	0.736172	0.38055	1.27394	0.414457	-0.337283	0.0815201	0.53249	1.03759	1.12417	-0.663721	0.192777	0.399879	0.350205	0.444237	0.946134	0.753827	-0.0493644	1.68536	-0.718605	0.438445	-0.00946759	-0.0806183	1.15912	0.211149	1.12768	0.0631201	0.209435	0.691148	0.767716	1.32124	0.23603	0.317506	0.319434	0.0939125	1.00972	0.563923	-0.221711	-0.126471	1.79964	1.02196	1.38069	0.845873	-0.0673586	0.96471	0.396071	-0.359339	0.767053
2.21979	0.79384	1.01345	0.737191	0.379515	1.26555	0.412441	-0.350515	0.0838884	0.547657	1.06683	1.09407	-0.656254	0.137446	0.374913	0.349583	0.484336	0.957139	0.766857	0.053906	1.6544	-0.679905	0.409975	-0.0272647	-0.0918109	1.20731	0.200638	1.10417	0.0218726	0.232163	0.690149	0.772979	1.33512	0.249749	0.305287	0.304416	0.157036	0.945848	0.600865	-0.238443	-0.0159385	1.82893	0.998373	1.41938	0.807071	-0.0818719	0.925482	0.365626	-0.400083	0.714378
2.22288	0.80493	1.0011	0.740845	0.373567	1.25291	0.410497	-0.365369	0.0894572	0.573515	1.09139	1.06604	-0.64695	0.0856317	0.348824	0.351978	0.512329	0.971306	0.786834	0.163681	1.61747	-0.643941	0.381339	-0.0436235	-0.10705	1.25938	0.189089	1.0813	-0.0217828	0.257884	0.6824	0.777755	1.343	0.261145	0.292298	0.289024	0.214805	0.879858	0.633415	-0.254398	0.0932469	1.85867	0.968167	1.44701	0.767062	-0.0927314	0.889961	0.339877	-0.438861	0.648434
2.22597	0.814132	0.986629	0.746574	0.362467	1.23583	0.408219	-0.381984	0.0974371	0.611203	1.11112	1.04046	-0.636225	0.0385813	0.322066	0.357016	0.527897	0.987742	0.812532	0.276639	1.57533	-0.61237	0.353231	-0.0585641	-0.125899	1.3134	0.176777	1.05938	-0.0667604	0.285486	0.668237	0.781894	1.34483	0.269808	0.278554	0.273366	0.264779	0.812783	0.660428	-0.269439	0.198397	1.88812	0.93193	1.46232	0.725904	-0.0998945	0.858918	0.31911	-0.474834	0.570099
2.22905	0.820992	0.970168	0.753808	0.346294	1.21458	0.405325	-0.400322	0.107064	0.661498	1.12615	1.01766	-0.624494	-0.00262483	0.29489	0.364212	0.530874	1.00564	0.842702	0.389595	1.529	-0.586262	0.326418	-0.0722526	-0.147656	1.36747	0.16425	1.03863	-0.112029	0.31372	0.648168	0.785381	1.34051	0.275349	0.264139	0.257452	0.305041	0.745495	0.681259	-0.283452	0.296498	1.91653	0.890356	1.46415	0.683648	-0.103426	0.833021	0.303578	-0.507379	0.480861
2.23214	0.825197	0.951766	0.761915	0.32514	1.18944	0.401449	-0.420164	0.117504	0.724451	1.13667	0.997856	-0.612241	-0.0369111	0.26729	0.373009	0.521978	1.02391	0.875732	0.499269	1.47968	-0.566907	0.301573	-0.084956	-0.171601	1.41962	0.151892	1.01921	-0.156482	0.341419	0.622889	0.788043	1.33038	0.277648	0.249045	0.241336	0.333431	0.678569	0.695467	-0.296352	0.384855	1.94318	0.844297	1.45231	0.640644	-0.103418	0.812654	0.293151	-0.535856	0.382308
2.23522	0.826388	0.931547	0.77026	0.299456	1.1609	0.396284	-0.441355	0.128002	0.80017	1.1427	0.981307	-0.59986	-0.063543	0.239164	0.382784	0.501946	1.0416	0.91032	0.602645	1.4286	-0.554928	0.279222	-0.0970512	-0.196909	1.46802	0.140215	1.00117	-0.199133	0.367448	0.593198	0.789742	1.31491	0.276638	0.233314	0.225025	0.348381	0.612555	0.703195	-0.308119	0.461043	1.96724	0.794756	1.42694	0.597406	-0.100093	0.798273	0.287599	-0.559789	0.276424
2.23831	0.824386	0.909657	0.778207	0.269728	1.12953	0.389471	-0.463465	0.137829	0.887521	1.14471	0.968122	-0.587819	-0.0819137	0.210369	0.39286	0.471943	1.05762	0.944874	0.697072	1.3772	-0.550821	0.259857	-0.108875	-0.222682	1.51086	0.12951	0.984571	-0.239303	0.390724	0.560013	0.790271	1.29473	0.272298	0.216991	0.208563	0.348587	0.547932	0.704789	-0.31871	0.522991	1.98803	0.742644	1.38883	0.554567	-0.0937551	0.79	0.286597	-0.57889	0.16528
2.24139	0.819013	0.886162	0.785175	0.236668	1.09606	0.380776	-0.48607	0.146264	0.985484	1.14286	0.958455	-0.576487	-0.0917496	0.180478	0.402539	0.433708	1.07105	0.978102	0.780211	1.32685	-0.554768	0.243792	-0.120841	-0.247936	1.54659	0.120181	0.969321	-0.276181	0.410389	0.524296	0.7894	1.27067	0.264819	0.200053	0.19196	0.332894	0.484841	0.701025	-0.328163	0.569038	2.00486	0.689031	1.33916	0.512871	-0.0847021	0.787749	0.289472	-0.593106	0.0513773
2.24448	0.81022	0.861195	0.790619	0.201076	1.06135	0.369924	-0.508629	0.152824	1.09207	1.13756	0.952337	-0.566231	-0.0929331	0.149454	0.411137	0.389011	1.08094	1.00869	0.850129	1.27892	-0.566315	0.231187	-0.133395	-0.271762	1.57388	0.112517	0.955298	-0.309276	0.425605	0.487055	0.786882	1.2437	0.254425	0.182571	0.175299	0.300804	0.423703	0.693051	-0.336468	0.597963	2.01709	0.634901	1.27977	0.473187	-0.0733325	0.791304	0.295336	-0.602341	-0.0629806
2.24757	0.798042	0.834939	0.79408	0.163895	1.02617	0.356749	-0.530573	0.157038	1.2052	1.1292	0.949798	-0.557297	-0.0856941	0.116713	0.418001	0.339844	1.08646	1.03561	0.905502	1.23479	-0.585013	0.222145	-0.146899	-0.293305	1.59165	0.106626	0.94236	-0.338383	0.435826	0.449331	0.78249	1.21467	0.241478	0.164504	0.1586	0.25235	0.364484	0.682007	-0.343698	0.609124	2.02418	0.581375	1.21268	0.436419	-0.0600564	0.80029	0.303249	-0.606815	-0.175394
2.25065	0.782572	0.80745	0.795162	0.126078	0.991389	0.341147	-0.551338	0.158598	1.32215	1.11821	0.950777	-0.549894	-0.0704143	0.0819748	0.422484	0.288235	1.08697	1.05803	0.945382	1.1956	-0.610021	0.216557	-0.161694	-0.311698	1.59912	0.102625	0.930252	-0.363308	0.440661	0.412063	0.775863	1.18485	0.226305	0.145938	0.141931	0.187939	0.307177	0.669422	-0.349889	0.602362	2.02563	0.529242	1.14028	0.403488	-0.0452598	0.814133	0.312164	-0.606697	-0.283372
2.25374	0.764017	0.779063	0.793624	0.0886272	0.957802	0.32298	-0.570285	0.157304	1.44003	1.10506	0.955199	-0.544124	-0.04781	0.0448859	0.424079	0.236304	1.08197	1.07534	0.969548	1.16241	-0.63987	0.214199	-0.17804	-0.326275	1.59594	0.100478	0.918746	-0.384041	0.439887	0.376154	0.766842	1.15531	0.209399	0.126878	0.125311	0.108519	0.251901	0.656834	-0.355122	0.578121	2.02112	0.479393	1.06521	0.375206	-0.0293778	0.831974	0.320875	-0.602418	-0.38495
2.25682	0.742708	0.749832	0.789291	0.0526158	0.926092	0.302301	-0.586871	0.153107	1.55571	1.08994	0.962958	-0.540019	-0.0187657	0.0053881	0.422336	0.186083	1.07106	1.0873	0.978293	1.13599	-0.673313	0.214726	-0.196038	-0.336522	1.58211	0.100006	0.907529	-0.400918	0.433402	0.342408	0.755144	1.12713	0.191124	0.107399	0.10887	0.0155826	0.198601	0.645673	-0.359427	0.53755	2.01042	0.432615	0.99018	0.352287	-0.0127575	0.852912	0.328203	-0.594365	-0.478057
2.25991	0.718934	0.720043	0.78216	0.0189639	0.896909	0.279108	-0.600497	0.146124	1.66598	1.07323	0.973909	-0.537525	0.0155377	-0.0367858	0.416942	0.13918	1.05422	1.09388	0.972442	1.11695	-0.708634	0.217703	-0.215824	-0.341877	1.55796	0.100989	0.896353	-0.41421	0.421455	0.3116	0.740627	1.10126	0.171986	0.0875707	0.0926362	-0.088787	0.147213	0.637433	-0.362842	0.481981	1.99334	0.389591	0.917899	0.335219	0.00422205	0.875918	0.333061	-0.583143	-0.561149
2.26299	0.693162	0.689914	0.772292	-0.0114657	0.870778	0.253549	-0.610751	0.136497	1.76765	1.05514	0.987895	-0.536511	0.0538863	-0.0816696	0.407697	0.0973301	1.03144	1.09539	0.953132	1.10557	-0.744419	0.222595	-0.237235	-0.342227	1.52414	0.103022	0.884956	-0.424565	0.404366	0.284192	0.723141	1.07873	0.152419	0.0675089	0.0767154	-0.202495	0.0976139	0.633359	-0.365446	0.413613	1.9699	0.35083	0.85094	0.324304	0.0212865	0.899857	0.334475	-0.569242	-0.632909
2.26608	0.665942	0.659781	0.75993	-0.0379431	0.848004	0.225832	-0.617231	0.124563	1.8573	1.03592	1.00469	-0.536749	0.0948059	-0.129018	0.394541	0.0617462	1.00302	1.09232	0.922182	1.10188	-0.778699	0.228793	-0.260178	-0.337587	1.48172	0.105662	0.87308	-0.432387	0.382586	0.260562	0.702618	1.06021	0.132786	0.0472845	0.0611697	-0.322688	0.0501528	0.634498	-0.367247	0.334717	1.94024	0.316743	0.791727	0.319671	0.038209	0.923515	0.331387	-0.553106	-0.692531
2.26916	0.637802	0.629917	0.745336	-0.0597391	0.828764	0.196181	-0.619689	0.11067	1.93209	1.01563	1.02407	-0.537999	0.136735	-0.178515	0.377551	0.033384	0.96947	1.08541	0.881591	1.10561	-0.809744	0.23567	-0.284336	-0.327989	1.43198	0.108392	0.86055	-0.438416	0.356688	0.240967	0.679044	1.04634	0.113513	0.0271312	0.0461111	-0.446347	0.00467397	0.641669	-0.368276	0.248084	1.90462	0.287695	0.742244	0.321007	0.0548288	0.945727	0.322983	-0.535268	-0.739525
2.27225	0.609323	0.600642	0.728934	-0.0764615	0.813147	0.164894	-0.617942	0.0952884	1.98938	0.994458	1.04577	-0.539933	0.178248	-0.229737	0.356905	0.0129174	0.931396	1.07563	0.833611	1.11629	-0.836097	0.242597	-0.309362	-0.31378	1.3765	0.110685	0.847194	-0.443555	0.327487	0.22547	0.652527	1.03753	0.0948736	0.00715968	0.0316007	-0.570386	-0.038447	0.655345	-0.36854	0.156824	1.8634	0.263772	0.704154	0.327882	0.0711294	0.965253	0.308837	-0.516228	-0.773829
2.27534	0.581178	0.572315	0.711197	-0.087876	0.800978	0.132366	-0.611997	0.0788949	2.02682	0.972358	1.06954	-0.542195	0.217681	-0.281915	0.332987	0.000491308	0.889615	1.06397	0.780729	1.13317	-0.856314	0.248897	-0.334796	-0.295518	1.31698	0.111885	0.832957	-0.448275	0.295558	0.214008	0.623223	1.03401	0.0771215	-0.0123618	0.017766	-0.691849	-0.0791532	0.675625	-0.368038	0.0639751	1.8171	0.245111	0.67885	0.339464	0.0869805	0.980992	0.288488	-0.496387	-0.795894
2.27842	0.554025	0.545325	0.692646	-0.0938664	0.791878	0.0989681	-0.601992	0.0619951	2.04286	0.949272	1.09509	-0.544437	0.253479	-0.334405	0.30624	-0.00394961	0.845068	1.05166	0.725485	1.15522	-0.869297	0.253986	-0.360084	-0.273806	1.25533	0.111445	0.817783	-0.453356	0.261808	0.206263	0.591421	1.03568	0.0604855	-0.0312205	0.00464427	-0.807356	-0.116843	0.702231	-0.366791	-0.0272507	1.76624	0.231593	0.666981	0.354978	0.102459	0.991966	0.261866	-0.476262	-0.806517
2.28151	0.528438	0.519968	0.673851	-0.0946137	0.785432	0.0651616	-0.588122	0.0451202	2.03634	0.92518	1.12209	-0.5463	0.284267	-0.386265	0.277191	-0.000899411	0.798792	1.03984	0.670255	1.18135	-0.874147	0.257298	-0.384771	-0.249494	1.19346	0.108738	0.801687	-0.459518	0.22691	0.201904	0.557427	1.04236	0.0450279	-0.0491466	-0.00772464	-0.914142	-0.151553	0.734604	-0.364791	-0.113864	1.71151	0.22307	0.668701	0.37296	0.117626	0.997255	0.229265	-0.456019	-0.806796
2.28459	0.50503	0.496618	0.655372	-0.0904289	0.781153	0.0313616	-0.570797	0.0286748	2.00667	0.899976	1.15019	-0.547495	0.308689	-0.436315	0.246486	0.00877901	0.751852	1.02958	0.617538	1.21021	-0.870592	0.25837	-0.408222	-0.223438	1.13327	0.103275	0.784814	-0.467276	0.191646	0.200297	0.521646	1.05357	0.0308745	-0.0658846	-0.0192145	-1.00945	-0.182411	0.771846	-0.362029	-0.192929	1.6537	0.219304	0.683881	0.392066	0.132516	0.996175	0.19094	-0.435974	-0.798131
2.28768	0.484349	0.475605	0.637763	-0.0817833	0.778341	-0.00195873	-0.550473	0.0130816	1.95411	0.873553	1.17906	-0.547688	0.325774	-0.483676	0.214794	0.0241839	0.705372	1.02184	0.56925	1.2405	-0.858664	0.256856	-0.430007	-0.196558	1.07661	0.0945842	0.767292	-0.476995	0.156554	0.20096	0.484501	1.06854	0.0179486	-0.0811307	-0.0297958	-1.09106	-0.209371	0.812735	-0.358544	-0.261972	1.59361	0.219916	0.711702	0.410992	0.147395	0.988319	0.147682	-0.416271	-0.782353
2.29076	0.466919	0.457269	0.621566	-0.0693509	0.776305	-0.0342959	-0.527655	-0.00128999	1.87967	0.845813	1.20831	-0.546686	0.334607	-0.527134	0.182866	0.0439187	0.660422	1.01755	0.527379	1.27077	-0.838658	0.252502	-0.449517	-0.170036	1.02526	0.0823329	0.749358	-0.48899	0.122346	0.203098	0.446524	1.08643	0.00625906	-0.0946475	-0.039477	-1.15697	-0.232176	0.855883	-0.354343	-0.318699	1.53205	0.22458	0.750943	0.428097	0.162199	0.97331	0.100214	-0.397093	-0.761192
2.29385	0.453116	0.441928	0.607233	-0.0538921	0.774291	-0.0652571	-0.503033	-0.0141942	1.78489	0.8167	1.23752	-0.544297	0.334591	-0.565668	0.151387	0.0666326	0.618055	1.01733	0.493301	1.29963	-0.81131	0.245108	-0.46643	-0.144855	0.980735	0.0662348	0.731257	-0.503464	0.089383	0.206118	0.408318	1.10615	-0.00434133	-0.106164	-0.0481868	-1.20583	-0.250188	0.899607	-0.34949	-0.361392	1.46987	0.232889	0.799798	0.441917	0.177081	0.951222	0.0498463	-0.378476	-0.736691
2.29693	0.443337	0.429748	0.595146	-0.036349	0.771659	-0.094424	-0.477337	-0.0254635	1.67188	0.786154	1.26634	-0.540494	0.325369	-0.598266	0.121043	0.090706	0.579276	1.02161	0.468123	1.32579	-0.777849	0.234664	-0.480403	-0.122088	0.944263	0.0462245	0.713297	-0.520288	0.0580795	0.20928	0.370443	1.12654	-0.013892	-0.115471	-0.0559698	-1.23686	-0.263457	0.942161	-0.343989	-0.388852	1.40787	0.24439	0.85642	0.451102	0.192027	0.922276	-0.00241144	-0.36045	-0.710732
2.30002	0.437701	0.42085	0.585614	-0.0177178	0.767681	-0.121384	-0.451198	-0.0350557	1.54376	0.754201	1.29427	-0.535274	0.306913	-0.624013	0.0925108	0.114648	0.544929	1.03063	0.452415	1.34799	-0.73991	0.221238	-0.491201	-0.102557	0.916938	0.0222613	0.695744	-0.539477	0.0285698	0.211958	0.333469	1.14621	-0.0225584	-0.122383	-0.0628259	-1.24965	-0.271386	0.981777	-0.337974	-0.400255	1.34691	0.25857	0.918459	0.454532	0.207104	0.886959	-0.0548569	-0.343083	-0.685367
2.30311	0.436353	0.4154	0.578782	0.00098364	0.761797	-0.14585	-0.425416	-0.0430044	1.40378	0.720954	1.3209	-0.528742	0.279432	-0.642231	0.0663087	0.136998	0.515677	1.04422	0.446261	1.36524	-0.69936	0.205079	-0.49877	-0.0872635	0.899363	-0.005446	0.678944	-0.560718	0.000982786	0.213497	0.297933	1.1639	-0.0305231	-0.12678	-0.0688391	-1.2447	-0.274198	1.01675	-0.331533	-0.395663	1.28779	0.27504	0.983448	0.451113	0.222175	0.845872	-0.10631	-0.32638	-0.662154
2.30619	0.439261	0.413407	0.574767	0.0187685	0.753593	-0.167504	-0.400566	-0.0494219	1.25578	0.686586	1.34581	-0.521115	0.243513	-0.652393	0.0429226	0.156217	0.49208	1.06194	0.449496	1.37667	-0.658224	0.186478	-0.503104	-0.0769729	0.891939	-0.0365557	0.663173	-0.583511	-0.0247221	0.213428	0.264402	1.17819	-0.0378953	-0.128561	-0.0739905	-1.22273	-0.271866	1.04538	-0.324806	-0.375548	1.2312	0.29319	1.04886	0.440395	0.237045	0.800007	-0.155319	-0.310321	-0.642679
2.30928	0.446211	0.414691	0.573486	0.0346444	0.74275	-0.186204	-0.3774	-0.0546254	1.10395	0.6514	1.36855	-0.512646	0.19997	-0.654017	0.0226496	0.17123	0.474426	1.08324	0.461324	1.38164	-0.618744	0.16588	-0.504413	-0.0722857	0.894624	-0.0706093	0.648703	-0.60739	-0.0487641	0.211371	0.233265	1.18771	-0.0448193	-0.127739	-0.0783565	-1.18524	-0.264654	1.06625	-0.317938	-0.340915	1.17774	0.312576	1.11217	0.42214	0.251575	0.750415	-0.200346	-0.295013	-0.62818
2.31236	0.456917	0.419227	0.574808	0.0477031	0.729124	-0.20178	-0.356455	-0.0588715	0.952788	0.61576	1.38872	-0.503696	0.149916	-0.647197	0.00575225	0.180987	0.462865	1.10713	0.480724	1.37984	-0.58322	0.143713	-0.502952	-0.0736483	0.907044	-0.10696	0.635752	-0.631652	-0.0712598	0.207018	0.204979	1.19137	-0.0513555	-0.124367	-0.0820631	-1.13427	-0.252816	1.07817	-0.311097	-0.293476	1.12799	0.33267	1.17097	0.396529	0.265361	0.698336	-0.24032	-0.28041	-0.619666
2.31545	0.470965	0.426617	0.578433	0.0571194	0.712711	-0.214183	-0.338231	-0.0625912	0.806297	0.580165	1.40589	-0.494665	0.0947207	-0.631996	-0.00772427	0.184639	0.457307	1.13254	0.506272	1.37108	-0.554415	0.120571	-0.499127	-0.0813857	0.92852	-0.144935	0.624496	-0.655619	-0.0925976	0.200258	0.179798	1.18795	-0.0576322	-0.118578	-0.0851564	-1.07199	-0.23684	1.08029	-0.304487	-0.235141	1.08236	0.353099	1.22302	0.36412	0.278044	0.645021	-0.273958	-0.26668	-0.61763
2.31853	0.487771	0.436592	0.584001	0.0622387	0.693682	-0.223448	-0.323113	-0.0661882	0.66893	0.545154	1.4197	-0.48603	0.0358494	-0.608982	-0.0178484	0.181562	0.457554	1.15823	0.53619	1.35555	-0.534106	0.097011	-0.493448	-0.0957259	0.957996	-0.183752	0.615043	-0.678496	-0.113097	0.191075	0.158006	1.17657	-0.0636502	-0.110582	-0.0877469	-1.00105	-0.217315	1.07206	-0.298292	-0.168445	1.04118	0.373367	1.26624	0.325937	0.289139	0.591942	-0.300304	-0.253887	-0.622368
2.32162	0.50667	0.44863	0.591041	0.0624983	0.672359	-0.229653	-0.311312	-0.0701139	0.544809	0.511233	1.42981	-0.478272	-0.0249616	-0.578775	-0.024816	0.171545	0.463152	1.18286	0.568768	1.33361	-0.524682	0.0736269	-0.486451	-0.116367	0.994224	-0.222432	0.607391	-0.699605	-0.133184	0.179661	0.139669	1.15652	-0.0694782	-0.100663	-0.0899132	-0.924317	-0.194736	1.05326	-0.292733	-0.0961275	1.0047	0.393087	1.29901	0.283542	0.298139	0.540467	-0.318815	-0.242239	-0.633585
2.32471	0.526978	0.462195	0.599043	0.0575913	0.649236	-0.232975	-0.30302	-0.0748753	0.437811	0.479224	1.43597	-0.4719	-0.0859185	-0.542367	-0.0289612	0.154791	0.473408	1.20493	0.601999	1.30581	-0.527957	0.0510084	-0.47881	-0.143335	1.03574	-0.260005	0.60151	-0.718098	-0.153286	0.166278	0.124827	1.12734	-0.0750357	-0.0891586	-0.0917997	-0.844828	-0.170138	1.02412	-0.288012	-0.0212443	0.97309	0.411725	1.32009	0.238761	0.304496	0.491968	-0.328908	-0.231793	-0.65097
2.32779	0.547774	0.476746	0.607394	0.047351	0.62502	-0.233667	-0.298247	-0.0808937	0.351024	0.449814	1.43797	-0.467382	-0.145209	-0.500923	-0.0307665	0.131439	0.487642	1.22312	0.633761	1.27307	-0.54552	0.0297629	-0.471108	-0.176011	1.08074	-0.295534	0.597314	-0.733342	-0.173843	0.15141	0.113357	1.08885	-0.0803515	-0.0764619	-0.093486	-0.765367	-0.144005	0.985184	-0.284304	0.0533073	0.946318	0.428998	1.32874	0.193584	0.307694	0.44764	-0.330495	-0.222768	-0.673499
2.33088	0.568278	0.49153	0.615488	0.0317498	0.600418	-0.231997	-0.296916	-0.0886005	0.287181	0.423925	1.43569	-0.465145	-0.201016	-0.455815	-0.0307692	0.102071	0.504965	1.23606	0.662273	1.23624	-0.578288	0.0104062	-0.463975	-0.213989	1.12752	-0.328111	0.594589	-0.744665	-0.195151	0.13552	0.105093	1.04117	-0.085333	-0.063033	-0.0951004	-0.689118	-0.117436	0.937396	-0.281783	0.124332	0.924205	0.444404	1.32429	0.150597	0.307262	0.408643	-0.323783	-0.215353	-0.700212
2.33396	0.587564	0.505891	0.622726	0.011015	0.576311	-0.228322	-0.298793	-0.0983479	0.24827	0.402244	1.42909	-0.46558	-0.251526	-0.408453	-0.0295639	0.0676254	0.524365	1.24251	0.685668	1.1964	-0.626865	-0.00657445	-0.457899	-0.256443	1.17413	-0.356739	0.593088	-0.751631	-0.217485	0.119256	0.0997718	0.984779	-0.0898992	-0.049351	-0.096748	-0.618564	-0.0909047	0.882041	-0.280592	0.188919	0.906659	0.457654	1.30697	0.112129	0.302689	0.37599	-0.309207	-0.209758	-0.729618
2.33705	0.604789	0.519102	0.628515	-0.0144525	0.553503	-0.222998	-0.30357	-0.110381	0.235485	0.385542	1.41822	-0.468992	-0.295175	-0.360413	-0.0278502	0.0290161	0.544845	1.24157	0.702403	1.1547	-0.691358	-0.0208255	-0.453509	-0.302749	1.21878	-0.380587	0.592474	-0.753627	-0.241081	0.103208	0.0970302	0.920342	-0.0939785	-0.0359054	-0.0985494	-0.556164	-0.0653222	0.820625	-0.280827	0.244487	0.893362	0.468281	1.27717	0.0808112	0.293697	0.350361	-0.287434	-0.206055	-0.760275
2.34013	0.619106	0.530354	0.632304	-0.0441958	0.533076	-0.216474	-0.310859	-0.124905	0.249321	0.374562	1.40323	-0.475634	-0.330426	-0.313261	-0.0263195	-0.0127106	0.56543	1.2325	0.711157	1.1123	-0.771389	-0.0319922	-0.451125	-0.351786	1.25964	-0.398998	0.592418	-0.750481	-0.265967	0.0881535	0.0965054	0.84891	-0.0975434	-0.0232192	-0.100572	-0.503906	-0.0414612	0.754911	-0.28254	0.288586	0.8839	0.476137	1.23574	0.0592252	0.279906	0.332332	-0.259545	-0.204318	-0.790443
2.34322	0.629733	0.538981	0.633595	-0.0774333	0.515744	-0.209101	-0.320159	-0.141988	0.289321	0.369918	1.38437	-0.485591	-0.356063	-0.26864	-0.0255975	-0.0561422	0.585015	1.21475	0.710811	1.07037	-0.865786	-0.0399	-0.451131	-0.402693	1.29503	-0.411265	0.592528	-0.741957	-0.292125	0.0747158	0.0977318	0.771736	-0.100474	-0.011758	-0.102924	-0.463381	-0.0197065	0.686807	-0.28575	0.319499	0.87798	0.480846	1.18391	0.0497497	0.26122	0.322073	-0.226763	-0.20467	-0.818621
2.3463	0.636008	0.544268	0.631984	-0.113436	0.502379	-0.201403	-0.331052	-0.161555	0.354346	0.372234	1.36198	-0.498866	-0.371044	-0.227961	-0.0263494	-0.100217	0.602684	1.18823	0.700993	1.02996	-0.973515	-0.0444354	-0.45359	-0.45449	1.32347	-0.416904	0.592404	-0.728152	-0.319458	0.0635238	0.10024	0.690278	-0.10284	-0.00200199	-0.105704	-0.435686	-0.000521845	0.618274	-0.290456	0.335565	0.875109	0.482047	1.1232	0.0545547	0.23771	0.319685	-0.190375	-0.206975	-0.843142
2.34939	0.637396	0.545603	0.627171	-0.151351	0.49382	-0.19372	-0.342925	-0.183523	0.44232	0.381929	1.33655	-0.515332	-0.374726	-0.192523	-0.0291067	-0.143432	0.61752	1.15306	0.681298	0.991987	-1.09214	-0.0455683	-0.458599	-0.506081	1.34373	-0.415584	0.591637	-0.709071	-0.347706	0.055156	0.103571	0.6064	-0.104547	0.00565143	-0.108964	-0.421468	0.0160439	0.55123	-0.296547	0.335971	0.874898	0.47958	1.05556	0.0753779	0.209431	0.324917	-0.152114	-0.211227	-0.86241
2.35248	0.633541	0.542479	0.618948	-0.190244	0.490596	-0.186422	-0.355299	-0.207518	0.550782	0.399162	1.30855	-0.534771	-0.366677	-0.163465	-0.034366	-0.184663	0.628872	1.10981	0.651772	0.957318	-1.21963	-0.0433762	-0.466053	-0.556557	1.35479	-0.407235	0.589886	-0.68495	-0.376596	0.0500658	0.107282	0.521968	-0.105709	0.0108201	-0.112772	-0.420786	0.0299388	0.487641	-0.303903	0.320491	0.876854	0.473314	0.982697	0.113615	0.176751	0.337243	-0.113449	-0.217248	-0.875116
2.35556	0.624062	0.534407	0.607229	-0.229178	0.493225	-0.179844	-0.367669	-0.233212	0.6763	0.424097	1.27866	-0.556836	-0.346877	-0.141598	-0.0424539	-0.222774	0.636027	1.05925	0.612925	0.926623	-1.35294	-0.0380639	-0.47569	-0.604953	1.35597	-0.391856	0.586781	-0.656397	-0.405545	0.0486431	0.110969	0.43886	-0.106448	0.0132771	-0.117213	-0.433117	0.0413549	0.429123	-0.312346	0.289176	0.880562	0.463078	0.906849	0.170016	0.140183	0.356038	-0.0761065	-0.224757	-0.880143
2.35865	0.609032	0.52108	0.592065	-0.267284	0.502036	-0.174241	-0.379531	-0.260147	0.815203	0.456624	1.24754	-0.581087	-0.315575	-0.1276	-0.0535605	-0.256661	0.638636	1.00256	0.565684	0.900254	-1.48909	-0.0298776	-0.487125	-0.650262	1.34698	-0.369724	0.58209	-0.623692	-0.43409	0.0510983	0.114298	0.359171	-0.106863	0.0128047	-0.122313	-0.457602	0.0507187	0.377325	-0.321649	0.243015	0.885607	0.448676	0.830054	0.244843	0.100351	0.380396	-0.0416617	-0.233565	-0.876889
2.36173	0.588491	0.502293	0.573595	-0.303708	0.517167	-0.169854	-0.390468	-0.287736	0.963191	0.496505	1.21593	-0.606965	-0.273454	-0.12166	-0.0677633	-0.285355	0.63637	0.941016	0.511072	0.878611	-1.62499	-0.0191608	-0.49993	-0.691784	1.32765	-0.34119	0.575576	-0.587526	-0.461619	0.0575183	0.116967	0.285031	-0.107156	0.00928108	-0.128139	-0.492848	0.0584111	0.333471	-0.331593	0.183366	0.891741	0.430173	0.754418	0.33757	0.0580092	0.409175	-0.0115938	-0.243178	-0.864745
2.36482	0.562755	0.478025	0.552083	-0.337626	0.538594	-0.1668	-0.400168	-0.315344	1.11574	0.543284	1.1846	-0.633846	-0.221429	-0.123894	-0.084988	-0.308281	0.629237	0.876336	0.450553	0.861697	-1.75722	-0.006242	-0.513486	-0.72879	1.29831	-0.306844	0.567118	-0.548579	-0.487408	0.0677691	0.118757	0.218299	-0.107517	0.00272336	-0.134754	-0.537157	0.0651087	0.298568	-0.341869	0.111882	0.898584	0.407676	0.681793	0.447466	0.0141662	0.441238	0.0127667	-0.253086	-0.843569
2.3679	0.532304	0.44841	0.527901	-0.36834	0.566037	-0.165155	-0.408357	-0.342296	1.26849	0.596235	1.15431	-0.661055	-0.160689	-0.13383	-0.104977	-0.324839	0.61734	0.810256	0.385726	0.849347	-1.8823	0.00837922	-0.527189	-0.760674	1.25955	-0.267419	0.556673	-0.507601	-0.510777	0.0817033	0.119595	0.160868	-0.108302	-0.00678403	-0.142123	-0.588486	0.0718613	0.273162	-0.352208	0.0309179	0.905958	0.381256	0.614064	0.572729	-0.030267	0.475401	0.0302241	-0.26292	-0.81358
2.37099	0.497815	0.41374	0.501532	-0.395364	0.599076	-0.164922	-0.414886	-0.367867	1.4168	0.654536	1.12584	-0.68789	-0.0927982	-0.151097	-0.127345	-0.334733	0.601028	0.744659	0.318259	0.84124	-1.99731	0.0242583	-0.540254	-0.786885	1.21237	-0.223803	0.544275	-0.46531	-0.530939	0.0990198	0.119453	0.114404	-0.109718	-0.0190649	-0.1503	-0.64477	0.0791534	0.257581	-0.362279	-0.0569465	0.913692	0.351134	0.552631	0.711167	-0.0742366	0.510253	0.0397994	-0.272129	-0.77551
2.37408	0.460081	0.374427	0.473478	-0.41821	0.637087	-0.165996	-0.419638	-0.391395	1.55627	0.717279	1.09994	-0.713624	-0.0193934	-0.174807	-0.151591	-0.337915	0.580782	0.681392	0.250043	0.836893	-2.09911	0.0409778	-0.552117	-0.807187	1.15784	-0.176909	0.53008	-0.42257	-0.547127	0.119121	0.11839	0.0803144	-0.112116	-0.0338682	-0.159251	-0.703389	0.0881738	0.251738	-0.371816	-0.148949	0.921766	0.317586	0.498755	0.859987	-0.11659	0.54466	0.0410624	-0.280313	-0.730076
2.37716	0.420026	0.331139	0.444375	-0.436656	0.679302	-0.168222	-0.422638	-0.412195	1.68298	0.783219	1.07729	-0.737534	0.0575685	-0.203682	-0.177055	-0.334489	0.557349	0.622453	0.182795	0.83564	-2.18485	0.0579978	-0.562058	-0.821194	1.09751	-0.127886	0.514308	-0.380229	-0.55877	0.141535	0.116577	0.0596469	-0.115809	-0.0508419	-0.169034	-0.762194	0.099553	0.255186	-0.380512	-0.242066	0.930056	0.281036	0.453542	1.01601	-0.156253	0.57737	0.0335234	-0.286945	-0.678569
2.38025	0.378701	0.284648	0.414801	-0.45056	0.724837	-0.171309	-0.423996	-0.42956	1.79341	0.851018	1.05848	-0.758966	0.136262	-0.236626	-0.203008	-0.324702	0.531499	0.569551	0.118323	0.836769	-2.25237	0.0748997	-0.569459	-0.828904	1.03288	-0.0778055	0.497266	-0.339022	-0.56525	0.165566	0.114192	0.0532777	-0.121096	-0.0696236	-0.179588	-0.818903	0.11411	0.267164	-0.388141	-0.333372	0.9387	0.241975	0.417467	1.17557	-0.192243	0.607407	0.0173925	-0.291644	-0.622136
2.38333	0.337188	0.235764	0.385396	-0.460027	0.772717	-0.175034	-0.423834	-0.443018	1.88463	0.919407	1.04406	-0.777325	0.214558	-0.272161	-0.22871	-0.309094	0.50421	0.524307	0.0582029	0.839541	-2.29974	0.0913135	-0.573789	-0.830323	0.965725	-0.0277527	0.479313	-0.299674	-0.565943	0.190527	0.111575	0.0615905	-0.128288	-0.089713	-0.190835	-0.871361	0.132695	0.286655	-0.394476	-0.419936	0.947772	0.200848	0.390857	1.33498	-0.223547	0.633793	-0.0071683	-0.29408	-0.562706
2.38642	0.29659	0.185434	0.356766	-0.465258	0.821966	-0.179007	-0.422525	-0.452077	1.9543	0.986936	1.03444	-0.792057	0.290515	-0.308729	-0.253313	-0.288294	0.476567	0.488112	0.00376902	0.843082	-2.32555	0.106808	-0.574599	-0.82546	0.89784	0.0210506	0.460879	-0.262773	-0.560489	0.215746	0.108985	0.0846821	-0.137584	-0.110651	-0.202785	-0.917781	0.155837	0.312531	-0.399362	-0.499118	0.957446	0.15836	0.373831	1.49014	-0.249489	0.655819	-0.0393209	-0.294034	-0.501852
2.3895	0.258071	0.134816	0.329517	-0.466527	0.871367	-0.182828	-0.420299	-0.456344	2.00081	1.05205	1.02988	-0.802731	0.362137	-0.345093	-0.276016	-0.263097	0.449572	0.462132	-0.0436431	0.846606	-2.329	0.121118	-0.571565	-0.814675	0.83115	0.0675842	0.442407	-0.228924	-0.548621	0.240513	0.106843	0.122225	-0.149213	-0.131964	-0.215344	-0.956606	0.183757	0.343222	-0.402683	-0.568293	0.967947	0.115134	0.365939	1.63715	-0.269308	0.673051	-0.0781927	-0.291374	-0.441327
2.39259	0.222668	0.084968	0.304141	-0.464416	0.919859	-0.186068	-0.41756	-0.455576	2.02351	1.11337	1.03053	-0.809068	0.427712	-0.379682	-0.296031	-0.234424	0.424416	0.447173	-0.0831853	0.849377	-2.30985	0.134006	-0.564585	-0.798214	0.767409	0.110783	0.424351	-0.198733	-0.530021	0.264178	0.105472	0.173548	-0.163308	-0.153138	-0.22844	-0.986673	0.216661	0.377297	-0.404392	-0.62552	0.979417	0.071871	0.366692	1.77226	-0.282601	0.685127	-0.122474	-0.286152	-0.383048
2.39567	0.1914	0.0370124	0.281117	-0.459409	0.966328	-0.188288	-0.4147	-0.449685	2.02229	1.16946	1.03645	-0.810862	0.485536	-0.411168	-0.312655	-0.203056	0.402154	0.443716	-0.114244	0.850726	-2.26858	0.145259	-0.553578	-0.776453	0.708335	0.149735	0.407205	-0.172505	-0.504748	0.286215	0.10522	0.237531	-0.179946	-0.173695	-0.241973	-1.0071	0.25436	0.413096	-0.404509	-0.669266	0.992096	0.029252	0.375307	1.89183	-0.28913	0.691941	-0.170788	-0.278403	-0.328536
2.39876	0.165107	-0.00786118	0.260785	-0.452183	1.00975	-0.189028	-0.41209	-0.438666	1.99797	1.21903	1.04752	-0.808064	0.534342	-0.438452	-0.325309	-0.170027	0.383929	0.451848	-0.136567	0.850122	-2.20615	0.154803	-0.538762	-0.749892	0.655535	0.183663	0.391374	-0.150539	-0.472907	0.306252	0.10641	0.312732	-0.199063	-0.193225	-0.255819	-1.01757	0.296288	0.449142	-0.403063	-0.698132	1.00624	-0.0119105	0.390659	1.99284	-0.288829	0.693705	-0.221353	-0.26847	-0.279448
2.40185	0.144495	-0.0486463	0.243409	-0.443385	1.04935	-0.187901	-0.410163	-0.422665	1.9522	1.26097	1.06352	-0.800767	0.573034	-0.460793	-0.333526	-0.136391	0.370645	0.471294	-0.149972	0.847166	-2.12407	0.162622	-0.520373	-0.719057	0.610364	0.211838	0.377288	-0.132911	-0.434831	0.323885	0.109296	0.397558	-0.220616	-0.211342	-0.269836	-1.01825	0.342085	0.48385	-0.400199	-0.711411	1.02197	-0.0509423	0.411603	2.07261	-0.281995	0.690736	-0.272662	-0.25676	-0.237126
2.40493	0.130082	-0.0842631	0.229182	-0.433704	1.0842	-0.184458	-0.409293	-0.402023	1.887	1.29417	1.08402	-0.789185	0.600807	-0.477526	-0.336963	-0.102898	0.363133	0.50149	-0.154818	0.84162	-2.02419	0.168714	-0.498911	-0.684553	0.574041	0.233785	0.365264	-0.119714	-0.39089	0.339013	0.114084	0.490066	-0.244371	-0.227709	-0.283856	-1.00944	0.390448	0.51606	-0.396095	-0.709159	1.03947	-0.0871998	0.436978	2.12927	-0.268951	0.683596	-0.322708	-0.243842	-0.202661
2.40802	0.122169	-0.113858	0.218113	-0.42386	1.11361	-0.178303	-0.409815	-0.377126	1.80528	1.31792	1.10856	-0.773639	0.617177	-0.488171	-0.33551	-0.0704045	0.3621	0.541465	-0.151672	0.833407	-1.90911	0.173258	-0.47491	-0.64702	0.54747	0.249167	0.355588	-0.110917	-0.341701	0.351709	0.120831	0.588045	-0.270105	-0.242102	-0.297717	-0.992084	0.440389	0.544415	-0.390994	-0.691693	1.05878	-0.120098	0.465402	2.16127	-0.250433	0.672845	-0.369763	-0.230184	-0.176943
2.4111	0.120893	-0.136669	0.210146	-0.414466	1.13703	-0.16914	-0.412034	-0.348581	1.71022	1.33146	1.13654	-0.754599	0.622056	-0.492868	-0.329141	-0.0395591	0.368067	0.59007	-0.141282	0.822627	-1.78136	0.176392	-0.449103	-0.606991	0.53121	0.257729	0.34842	-0.106412	-0.287817	0.362221	0.129621	0.689281	-0.297438	-0.254361	-0.311253	-0.967381	0.490724	0.568159	-0.385134	-0.659678	1.07991	-0.14913	0.495609	2.16796	-0.22729	0.659344	-0.411995	-0.216592	-0.160536
2.41419	0.126112	-0.152012	0.205127	-0.406114	1.15402	-0.15668	-0.41623	-0.316931	1.60552	1.33452	1.16733	-0.732608	0.61566	-0.492078	-0.318086	-0.0112644	0.381422	0.645841	-0.124631	0.809487	-1.6441	0.178295	-0.422232	-0.565187	0.52572	0.259487	0.343842	-0.105909	-0.23012	0.370807	0.140321	0.79138	-0.325921	-0.264434	-0.32427	-0.936413	0.539551	0.586417	-0.378794	-0.614424	1.10273	-0.173769	0.52654	2.14943	-0.200497	0.644054	-0.447712	-0.203791	-0.153681
2.41727	0.137496	-0.159573	0.20278	-0.399362	1.16431	-0.140754	-0.422538	-0.282958	1.4949	1.32698	1.20016	-0.708286	0.598538	-0.486333	-0.302715	0.0139787	0.402304	0.707151	-0.102903	0.794415	-1.50076	0.179236	-0.395174	-0.522283	0.530956	0.254609	0.341793	-0.109049	-0.169623	0.378177	0.152764	0.891962	-0.355141	-0.272332	-0.336577	-0.900991	0.585534	0.598793	-0.372308	-0.557611	1.12716	-0.193751	0.557052	2.10667	-0.171162	0.627718	-0.475515	-0.19257	-0.156279
2.42036	0.154465	-0.159068	0.202804	-0.394557	1.16787	-0.121199	-0.431071	-0.247402	1.38231	1.30884	1.23427	-0.68236	0.571563	-0.476578	-0.2836	0.0357818	0.430625	0.772135	-0.0773367	0.777911	-1.35449	0.1795	-0.368791	-0.47885	0.546656	0.243408	0.34218	-0.11551	-0.107157	0.384861	0.16666	0.98871	-0.384498	-0.278134	-0.347982	-0.862869	0.627182	0.605134	-0.365957	-0.491301	1.1529	-0.209001	0.58624	2.04108	-0.140588	0.611304	-0.494127	-0.183677	-0.167889
2.42345	0.176268	-0.150572	0.204787	-0.392068	1.16468	-0.0980004	-0.441891	-0.21109	1.2717	1.28065	1.26892	-0.655571	0.535839	-0.463997	-0.261459	0.0538126	0.466162	0.838964	-0.0491482	0.760642	-1.20863	0.179398	-0.343933	-0.435604	0.572273	0.226421	0.34473	-0.124748	-0.04394	0.391709	0.18161	1.07937	-0.413437	-0.281998	-0.358304	-0.823591	0.662795	0.605384	-0.360025	-0.41772	1.17963	-0.219253	0.61328	1.955	-0.109965	0.595603	-0.502744	-0.177797	-0.188041
2.42653	0.201953	-0.134169	0.208283	-0.392025	1.15495	-0.0711352	-0.454941	-0.174845	1.16647	1.24291	1.30329	-0.628609	0.492821	-0.449756	-0.237101	0.0678174	0.508339	0.905768	-0.0197138	0.743315	-1.06651	0.179259	-0.32147	-0.393102	0.606959	0.204327	0.349182	-0.136386	0.0189785	0.399563	0.197154	1.16207	-0.441326	-0.284165	-0.367342	-0.785117	0.690895	0.599981	-0.354792	-0.338958	1.20704	-0.224839	0.637729	1.85132	-0.0805319	0.581386	-0.500448	-0.175567	-0.215681
2.42962	0.230462	-0.110383	0.212824	-0.394488	1.13894	-0.0407535	-0.470196	-0.139506	1.07021	1.1966	1.33667	-0.602267	0.444034	-0.43544	-0.211474	0.0777632	0.556582	0.970683	0.00972564	0.726678	-0.931205	0.179377	-0.302063	-0.351982	0.64962	0.177891	0.35512	-0.149762	0.0805445	0.409295	0.212791	1.23498	-0.467596	-0.284885	-0.374923	-0.748811	0.710155	0.589393	-0.35048	-0.257514	1.23459	-0.225781	0.659238	1.73332	-0.0535338	0.569169	-0.487013	-0.177519	-0.249802
2.4327	0.260673	-0.0798019	0.217904	-0.399398	1.1171	-0.00703054	-0.487412	-0.105818	0.985696	1.14274	1.36833	-0.577242	0.391228	-0.422573	-0.185575	0.0836941	0.61004	1.03205	0.0379438	0.711427	-0.80549	0.180026	-0.286473	-0.312782	0.698977	0.147798	0.362082	-0.1644	0.139671	0.421885	0.227957	1.29655	-0.491648	-0.284527	-0.38093	-0.716307	0.71953	0.57422	-0.347299	-0.175644	1.26174	-0.222529	0.67774	1.60456	-0.030027	0.559392	-0.462486	-0.184092	-0.289203
2.43579	0.291293	-0.0431967	0.223085	-0.40657	1.08976	0.0297531	-0.50645	-0.0745168	0.915319	1.08269	1.39767	-0.55418	0.336258	-0.412662	-0.16043	0.0856576	0.667725	1.08835	0.0639361	0.698316	-0.691773	0.181483	-0.275299	-0.276036	0.753538	0.115112	0.369547	-0.179783	0.195267	0.438127	0.242043	1.3457	-0.512915	-0.283332	-0.385216	-0.6889	0.718225	0.555284	-0.345329	-0.0956465	1.28797	-0.215546	0.69331	1.46893	-0.010949	0.552377	-0.427136	-0.195396	-0.332446
2.43887	0.321101	-0.00160532	0.227893	-0.415752	1.05752	0.0693224	-0.526972	-0.0462771	0.860932	1.01776	1.42409	-0.533655	0.280895	-0.407019	-0.137084	0.0839803	0.728467	1.13816	0.0867249	0.687983	-0.5923	0.183945	-0.268909	-0.242221	0.811778	0.0808011	0.376983	-0.195365	0.246402	0.458777	0.25447	1.38158	-0.530848	-0.281665	-0.387701	-0.667475	0.705918	0.533498	-0.344667	-0.0194061	1.31268	-0.205343	0.706312	1.33077	0.00282024	0.548061	-0.381556	-0.211593	-0.378436
2.44196	0.348806	0.0438313	0.231937	-0.426611	1.02098	0.111309	-0.548734	-0.0216715	0.823474	0.949605	1.44717	-0.516183	0.227134	-0.406939	-0.116526	0.0789039	0.791104	1.18041	0.105572	0.681	-0.508874	0.187668	-0.267662	-0.211762	0.871993	0.0458762	0.383929	-0.210502	0.292275	0.484584	0.264626	1.40388	-0.544999	-0.279869	-0.388348	-0.652597	0.68251	0.509734	-0.345335	0.0513851	1.33537	-0.192603	0.717056	1.19389	0.0107677	0.546431	-0.326896	-0.232577	-0.425733
2.44504	0.37325	0.0919146	0.234893	-0.438668	0.980698	0.15521	-0.571378	-0.00116078	0.803626	0.879926	1.46654	-0.502148	0.176541	-0.413397	-0.0996366	0.0708116	0.854403	1.21437	0.119878	0.677785	-0.442497	0.192815	-0.271633	-0.185157	0.932458	0.0112643	0.389827	-0.224726	0.332123	0.515992	0.271975	1.41238	-0.555034	-0.278235	-0.387183	-0.644824	0.648214	0.484833	-0.347289	0.115386	1.35544	-0.178012	0.726262	1.06225	0.0124472	0.547141	-0.264327	-0.257936	-0.473051
2.44813	0.39346	0.141311	0.236489	-0.451426	0.937326	0.200624	-0.594531	0.0149347	0.801022	0.810436	1.48196	-0.491827	0.130858	-0.42707	-0.0871869	0.0600655	0.917074	1.23959	0.129232	0.678598	-0.39428	0.199445	-0.280851	-0.162597	0.99161	-0.0220397	0.394244	-0.237725	0.365317	0.553321	0.276089	1.4076	-0.560668	-0.277039	-0.384249	-0.64409	0.603974	0.459578	-0.350426	0.17153	1.37242	-0.162434	0.734655	0.939482	0.00773623	0.549724	-0.195412	-0.287315	-0.5193
2.45122	0.408519	0.190768	0.236543	-0.464413	0.891434	0.247022	-0.617971	0.0263643	0.815056	0.742778	1.4932	-0.485406	0.0914395	-0.448328	-0.079787	0.0472243	0.977822	1.2558	0.133379	0.683585	-0.364369	0.207625	-0.295047	-0.144389	1.04785	-0.0531291	0.396778	-0.249031	0.391462	0.596673	0.276581	1.39009	-0.561694	-0.276502	-0.379645	-0.650263	0.550641	0.434733	-0.354606	0.219316	1.38587	-0.14649	0.743022	0.82868	-0.00322671	0.553469	-0.121798	-0.320045	-0.563574
2.4543	0.417679	0.238803	0.234932	-0.477152	0.843645	0.293885	-0.641292	0.0329743	0.844203	0.678744	1.50025	-0.482916	0.0595171	-0.477191	-0.077952	0.032617	1.03552	1.26316	0.132226	0.692728	-0.352728	0.217312	-0.313932	-0.130841	1.09962	-0.0811806	0.397105	-0.258336	0.410308	0.64592	0.273171	1.36084	-0.558052	-0.276728	-0.373505	-0.662774	0.489714	0.410804	-0.359625	0.258597	1.39542	-0.131025	0.752069	0.732539	-0.0201265	0.557664	-0.0453513	-0.355358	-0.605002
2.45739	0.420469	0.284228	0.23165	-0.489139	0.794445	0.340698	-0.664095	0.0348798	0.886637	0.619787	1.50306	-0.484317	0.0360502	-0.513231	-0.0818847	0.016585	1.08898	1.262	0.125985	0.705881	-0.358556	0.228468	-0.336965	-0.122002	1.14572	-0.10534	0.395003	-0.265328	0.421684	0.700679	0.265697	1.32119	-0.54975	-0.277857	-0.366011	-0.680707	0.423072	0.388172	-0.365268	0.289447	1.40085	-0.116713	0.762622	0.653182	-0.0424716	0.561527	0.0319379	-0.392392	-0.643056
2.46047	0.416689	0.325787	0.22678	-0.499948	0.744376	0.386984	-0.686202	0.0321755	0.940123	0.567507	1.50174	-0.489455	0.0217016	-0.555712	-0.0916394	-0.000213228	1.1372	1.25292	0.114883	0.722703	-0.381099	0.241008	-0.363606	-0.117939	1.18499	-0.125032	0.390362	-0.269852	0.425777	0.76038	0.254173	1.27268	-0.536898	-0.279862	-0.357343	-0.703407	0.352851	0.367162	-0.371267	0.312378	1.40202	-0.104198	0.77525	0.591882	-0.0694366	0.564248	0.108139	-0.430251	-0.677357
2.46356	0.406312	0.362422	0.22043	-0.509253	0.693923	0.432208	-0.707301	0.0251136	1.00231	0.52318	1.49645	-0.498038	0.0169092	-0.603528	-0.107107	-0.0175945	1.17933	1.23679	0.0991948	0.742655	-0.419043	0.254774	-0.393179	-0.118675	1.2165	-0.139714	0.383171	-0.271783	0.422915	0.824218	0.23862	1.21698	-0.519667	-0.282745	-0.347791	-0.729628	0.281036	0.347841	-0.377295	0.328421	1.39895	-0.0939794	0.790625	0.549616	-0.100142	0.564921	0.181449	-0.467925	-0.707805
2.46664	0.389606	0.393256	0.212849	-0.516689	0.64355	0.475928	-0.727122	0.0140404	1.07022	0.487918	1.48733	-0.509723	0.0216266	-0.654928	-0.127893	-0.0351287	1.21462	1.21454	0.0793347	0.765245	-0.470678	0.269524	-0.424765	-0.124113	1.23963	-0.148946	0.37351	-0.271097	0.413473	0.891025	0.219306	1.15592	-0.498402	-0.28639	-0.33766	-0.758386	0.210258	0.330023	-0.383144	0.338468	1.39178	-0.0866093	0.809048	0.526396	-0.133503	0.562728	0.249727	-0.504468	-0.7345
2.46973	0.367037	0.417487	0.204277	-0.522119	0.593698	0.517673	-0.745507	-0.000565635	1.14137	0.462639	1.47461	-0.524072	0.0357286	-0.708153	-0.15348	-0.0524282	1.24255	1.18734	0.0559199	0.789727	-0.534264	0.285081	-0.457601	-0.134097	1.25398	-0.152602	0.361656	-0.267842	0.398234	0.959805	0.196596	1.0915	-0.473463	-0.290605	-0.327278	-0.788443	0.142966	0.313559	-0.388495	0.34406	1.38064	-0.082333	0.830993	0.521597	-0.168495	0.557059	0.311498	-0.538972	-0.757642
2.47281	0.339381	0.434634	0.195051	-0.525438	0.544679	0.557055	-0.762277	-0.0182188	1.21285	0.447994	1.45853	-0.54059	0.0587775	-0.761279	-0.183148	-0.0693863	1.26277	1.15635	0.0294996	0.815393	-0.607593	0.301141	-0.490813	-0.14838	1.25944	-0.150463	0.347855	-0.262111	0.377925	1.02894	0.170938	1.02548	-0.445274	-0.295188	-0.31694	-0.818604	0.0816038	0.298119	-0.393126	0.346531	1.36598	-0.0813277	0.85631	0.534065	-0.203859	0.547177	0.365111	-0.570632	-0.777662
2.4759	0.307532	0.444351	0.185494	-0.526644	0.496821	0.593701	-0.777265	-0.0383641	1.28213	0.444355	1.43928	-0.558768	0.0898995	-0.812055	-0.216003	-0.0857784	1.27516	1.12282	0.000555127	0.841447	-0.688546	0.317393	-0.523447	-0.166721	1.25615	-0.142513	0.332587	-0.254178	0.353577	1.09711	0.14295	0.959762	-0.41437	-0.299911	-0.306982	-0.848076	0.0283723	0.283284	-0.396842	0.34734	1.34823	-0.0836266	0.885066	0.561922	-0.238447	0.532886	0.40953	-0.598731	-0.795126
2.47899	0.27265	0.446625	0.175989	-0.525859	0.450395	0.627301	-0.790405	-0.0603172	1.34722	0.451854	1.41709	-0.578029	0.128239	-0.858092	-0.251054	-0.101531	1.27966	1.08788	-0.0302977	0.867096	-0.774937	0.333552	-0.554619	-0.188648	1.24455	-0.129067	0.316252	-0.244231	0.326345	1.16278	0.113309	0.896107	-0.38122	-0.304521	-0.29773	-0.875936	-0.0144362	0.26858	-0.399454	0.347914	1.32799	-0.0891079	0.916776	0.60281	-0.271133	0.513865	0.443487	-0.622764	-0.810582
2.48207	0.235902	0.441589	0.166854	-0.52332	0.405745	0.657587	-0.801624	-0.0835249	1.40611	0.470371	1.39213	-0.597843	0.172495	-0.897265	-0.287219	-0.11666	1.27663	1.05266	-0.0624435	0.891593	-0.864509	0.349311	-0.583547	-0.21372	1.22518	-0.110291	0.299431	-0.23264	0.297284	1.22438	0.0827057	0.836041	-0.346453	-0.308718	-0.289441	-0.901437	-0.0448018	0.253559	-0.400832	0.349663	1.30589	-0.0975495	0.951048	0.654151	-0.300822	0.4901	0.466404	-0.642352	-0.824726
2.48516	0.19863	0.429617	0.158446	-0.519274	0.363111	0.684371	-0.810926	-0.107258	1.45759	0.49948	1.36454	-0.617645	0.221512	-0.927451	-0.323378	-0.131066	1.26644	1.01818	-0.0954406	0.914268	-0.954906	0.364331	-0.609358	-0.241571	1.199	-0.0865454	0.282693	-0.219742	0.267754	1.28044	0.0519039	0.78097	-0.310613	-0.312255	-0.28241	-0.924213	-0.0610483	0.237835	-0.400934	0.353775	1.28267	-0.108479	0.987089	0.713033	-0.326666	0.461863	0.477754	-0.657239	-0.838043
2.48824	0.162235	0.411365	0.151066	-0.514122	0.322793	0.707478	-0.818223	-0.130985	1.50063	0.538452	1.33439	-0.636899	0.273762	-0.94675	-0.358369	-0.144784	1.2496	0.985249	-0.128696	0.934515	-1.04426	0.378335	-0.631431	-0.271575	1.16696	-0.0584096	0.266582	-0.206111	0.238942	1.32961	0.0217226	0.731929	-0.274234	-0.314872	-0.276848	-0.943926	-0.0620078	0.221048	-0.399734	0.361251	1.25901	-0.121524	1.02408	0.776235	-0.34779	0.429587	0.4775	-0.667443	-0.851306
2.49133	0.128035	0.387582	0.144985	-0.508231	0.285068	0.72686	-0.823621	-0.154039	1.53492	0.586401	1.30179	-0.655119	0.327839	-0.95345	-0.391103	-0.157945	1.22689	0.95458	-0.161671	0.951857	-1.13034	0.390998	-0.649101	-0.303144	1.13029	-0.0263838	0.251716	-0.192184	0.212119	1.37062	-0.00703684	0.689861	-0.237861	-0.31637	-0.27293	-0.960655	-0.0467906	0.202958	-0.397334	0.372834	1.23573	-0.135976	1.06089	0.840728	-0.363615	0.393829	0.465961	-0.673169	-0.864825
2.49441	0.0973645	0.3592	0.140377	-0.502091	0.250123	0.742378	-0.827043	-0.175906	1.56059	0.641966	1.26673	-0.671846	0.382151	-0.946264	-0.420555	-0.170472	1.19904	0.926661	-0.193934	0.965898	-1.21158	0.402091	-0.661879	-0.335661	1.09027	0.00886543	0.238573	-0.178423	0.18847	1.40246	-0.0336729	0.655283	-0.202051	-0.316617	-0.270813	-0.974514	-0.0150947	0.183337	-0.393813	0.388974	1.21352	-0.151198	1.09656	0.903499	-0.3737	0.355427	0.443603	-0.674789	-0.878941
2.4975	0.0714011	0.327346	0.137412	-0.496122	0.218224	0.754065	-0.82858	-0.196059	1.57837	0.7039	1.22915	-0.686744	0.435318	-0.924494	-0.445803	-0.182865	1.16696	0.901837	-0.225027	0.976453	-1.28613	0.411338	-0.669407	-0.368571	1.04828	0.0466541	0.227643	-0.165415	0.169198	1.42425	-0.0574487	0.62845	-0.16724	-0.3155	-0.270538	-0.985836	0.0330799	0.162423	-0.389329	0.40989	1.19313	-0.166495	1.12995	0.961705	-0.377886	0.315448	0.411266	-0.672927	-0.89391
2.50059	0.0511638	0.293153	0.136142	-0.490768	0.189685	0.761955	-0.82827	-0.214104	1.58933	0.770532	1.18908	-0.699448	0.485993	-0.887757	-0.466059	-0.195126	1.13164	0.880205	-0.254471	0.98342	-1.35274	0.418539	-0.671408	-0.401204	1.00565	0.0862568	0.219278	-0.153653	0.155278	1.43548	-0.077754	0.609295	-0.133907	-0.312952	-0.272115	-0.995252	0.0972697	0.140428	-0.384109	0.435396	1.17513	-0.181081	1.1599	1.01276	-0.376138	0.274848	0.369995	-0.668175	-0.90973
2.50367	0.0376026	0.257797	0.136599	-0.486517	0.164729	0.766063	-0.826151	-0.229603	1.59503	0.840068	1.14641	-0.709742	0.532914	-0.836461	-0.480696	-0.207485	1.094	0.861684	-0.281787	0.986904	-1.41002	0.423492	-0.667747	-0.432937	0.963702	0.12693	0.21377	-0.143667	0.147592	1.4358	-0.0940344	0.597601	-0.102366	-0.30901	-0.275445	-1.00327	0.176662	0.117754	-0.378365	0.464938	1.16001	-0.194256	1.18533	1.05442	-0.368598	0.234897	0.321305	-0.661378	-0.926241
2.50676	0.0313238	0.222591	0.138725	-0.48365	0.143524	0.766524	-0.822266	-0.242324	1.59732	0.91074	1.10106	-0.717431	0.574934	-0.771377	-0.489285	-0.219981	1.05497	0.846064	-0.306563	0.987088	-1.45716	0.426097	-0.658401	-0.463287	0.923775	0.167954	0.211355	-0.135872	0.146791	1.42525	-0.105906	0.592728	-0.0730034	-0.303785	-0.280399	-1.01055	0.269638	0.0950893	-0.372363	0.497973	1.14829	-0.205421	1.20519	1.08505	-0.355699	0.196696	0.266612	-0.653387	-0.943137
2.50984	0.0327376	0.188777	0.142401	-0.482536	0.126393	0.763487	-0.81664	-0.252028	1.59824	0.980652	1.053	-0.722412	0.61117	-0.693877	-0.491624	-0.232973	1.01548	0.832962	-0.328248	0.984368	-1.49341	0.426254	-0.643527	-0.491623	0.887013	0.208528	0.212038	-0.130759	0.1533	1.40411	-0.113076	0.593918	-0.0460601	-0.297388	-0.286793	-1.01797	0.374543	0.0731762	-0.366331	0.533468	1.1401	-0.21378	1.21873	1.10347	-0.337897	0.16152	0.207563	-0.645178	-0.959796
2.51293	0.0420318	0.157468	0.147466	-0.48336	0.113356	0.757094	-0.809281	-0.258572	1.59987	1.04781	1.00214	-0.724637	0.640912	-0.605927	-0.487648	-0.246428	0.976334	0.821883	-0.346414	0.979144	-1.51831	0.423889	-0.623257	-0.517467	0.854522	0.248036	0.215758	-0.128824	0.167485	1.373	-0.115357	0.600177	-0.0217156	-0.290056	-0.294317	-1.02601	0.489488	0.0529676	-0.360592	0.570425	1.13561	-0.218999	1.2251	1.10905	-0.315897	0.130431	0.145816	-0.637589	-0.975816
2.51601	0.0590761	0.129684	0.153714	-0.486286	0.104764	0.747539	-0.800322	-0.261938	1.6044	1.11044	0.948529	-0.724145	0.663613	-0.509999	-0.477557	-0.260697	0.938325	0.812219	-0.360414	0.972012	-1.53161	0.418974	-0.598059	-0.540471	0.827033	0.285805	0.222385	-0.130197	0.18914	1.33273	-0.112727	0.610368	-7.19397e-05	-0.282041	-0.302691	-1.03528	0.612119	0.0355116	-0.355315	0.607555	1.13479	-0.220538	1.22391	1.10167	-0.290439	0.104545	0.0831687	-0.631489	-0.990255
2.5191	0.083525	0.106375	0.160897	-0.491291	0.100543	0.735044	-0.78976	-0.262114	1.6139	1.16669	0.892192	-0.721009	0.67901	-0.408825	-0.461763	-0.275888	0.90211	0.803468	-0.369837	0.963558	-1.53318	0.41158	-0.568354	-0.560268	0.805337	0.321295	0.231565	-0.135143	0.218208	1.28446	-0.105319	0.623316	0.0187071	-0.273632	-0.311517	-1.04633	0.740142	0.0218205	-0.350809	0.643615	1.13743	-0.218266	1.21483	1.08168	-0.262294	0.0845999	0.0214014	-0.627639	-1.00247
2.52218	0.114781	0.0881615	0.16873	-0.498373	0.100869	0.719795	-0.777686	-0.259231	1.63017	1.21497	0.833241	-0.715335	0.686995	-0.305666	-0.440793	-0.291989	0.868147	0.794935	-0.374025	0.95443	-1.52322	0.401768	-0.534692	-0.576578	0.789839	0.35402	0.24297	-0.143729	0.254004	1.22945	-0.0933243	0.637791	0.0346183	-0.265166	-0.320472	-1.05922	0.87083	0.0131228	-0.347228	0.677268	1.14324	-0.211939	1.19792	1.05009	-0.232428	0.0713135	-0.0377156	-0.626721	-1.01155
2.52527	0.152029	0.0757055	0.176963	-0.507253	0.105683	0.702076	-0.76415	-0.253402	1.65467	1.25362	0.771798	-0.707332	0.687736	-0.203795	-0.415385	-0.308849	0.836831	0.786146	-0.372571	0.945257	-1.50204	0.389682	-0.497693	-0.589286	0.780768	0.38352	0.256084	-0.156037	0.296019	1.16925	-0.0771001	0.652657	0.0476288	-0.256972	-0.329092	-1.07398	1.00153	0.0104367	-0.344737	0.707426	1.15169	-0.201681	1.17342	1.00826	-0.201608	0.0651975	-0.092802	-0.629119	-1.01665
2.52836	0.19423	0.0692636	0.185291	-0.517744	0.114888	0.68206	-0.749242	-0.244892	1.68858	1.2814	0.708174	-0.69719	0.681556	-0.106982	-0.386418	-0.326627	0.808487	0.776522	-0.364915	0.936666	-1.47014	0.375459	-0.458054	-0.598259	0.778149	0.409438	0.270356	-0.171864	0.343148	1.10539	-0.0571287	0.666583	0.0577551	-0.249398	-0.337047	-1.09033	1.12968	0.0147519	-0.343427	0.732833	1.16222	-0.18765	1.14199	0.957829	-0.170767	0.0663988	-0.14222	-0.635211	-1.0171
2.53144	0.240263	0.068949	0.193475	-0.529516	0.128342	0.660021	-0.733064	-0.233973	1.73239	1.29717	0.642678	-0.685159	0.668981	-0.0187905	-0.354816	-0.345373	0.783208	0.765647	-0.350623	0.929211	-1.42833	0.359243	-0.416551	-0.603578	0.781787	0.431514	0.285181	-0.191097	0.394251	1.03955	-0.0338883	0.678454	0.0650733	-0.242755	-0.343907	-1.10792	1.25282	0.0270139	-0.343342	0.752653	1.17411	-0.17018	1.10436	0.900643	-0.140656	0.0749826	-0.184786	-0.645093	-1.01228
2.53453	0.288763	0.0745698	0.201288	-0.542174	0.145813	0.636199	-0.715709	-0.220995	1.78644	1.30016	0.575701	-0.671478	0.650729	0.0575661	-0.321618	-0.364846	0.76103	0.753159	-0.329255	0.923369	-1.37734	0.341255	-0.374026	-0.605368	0.791298	0.449648	0.29993	-0.213333	0.448048	0.973343	-0.00805865	0.687406	0.0696354	-0.237329	-0.349338	-1.12597	1.36863	0.0477563	-0.344521	0.766042	1.18663	-0.149813	1.06158	0.839114	-0.111879	0.0905812	-0.219675	-0.658548	-1.00138
2.53761	0.338428	0.0858765	0.208489	-0.555258	0.167039	0.610832	-0.697311	-0.206325	1.85016	1.28984	0.507702	-0.656457	0.627525	0.1186	-0.287891	-0.385084	0.741784	0.738852	-0.300558	0.919568	-1.31811	0.321762	-0.33131	-0.603767	0.805938	0.463764	0.313971	-0.238137	0.50298	0.908394	0.0196943	0.692573	0.0715332	-0.23335	-0.353007	-1.14343	1.47481	0.0775605	-0.346875	0.772593	1.19896	-0.127147	1.01487	0.775294	-0.0851874	0.112728	-0.246006	-0.675411	-0.984303
2.5407	0.387842	0.102327	0.214943	-0.568289	0.191596	0.584192	-0.678002	-0.190379	1.92268	1.2659	0.439236	-0.640357	0.600299	0.161592	-0.254677	-0.405655	0.725241	0.722602	-0.264292	0.918098	-1.25189	0.301015	-0.289279	-0.599075	0.824949	0.473883	0.3267	-0.264954	0.557593	0.846261	0.0486608	0.693343	0.0708968	-0.231004	-0.354681	-1.15945	1.56934	0.116566	-0.350353	0.771987	1.21035	-0.103086	0.965477	0.711407	-0.0609929	0.14066	-0.263408	-0.695135	-0.960829
2.54378	0.435603	0.123178	0.220507	-0.58085	0.219093	0.556498	-0.65797	-0.173588	2.00259	1.22863	0.370878	-0.623457	0.569974	0.184232	-0.222981	-0.426419	0.711054	0.704433	-0.220403	0.919096	-1.17982	0.279229	-0.248746	-0.591755	0.847505	0.479984	0.337528	-0.293129	0.610262	0.788214	0.0781503	0.689424	0.0678234	-0.23042	-0.35414	-1.17256	1.65052	0.164819	-0.354764	0.764126	1.21987	-0.0782768	0.915037	0.649737	-0.0396389	0.173502	-0.271508	-0.717098	-0.931055
2.54687	0.480487	0.147744	0.225106	-0.59236	0.248975	0.52798	-0.637426	-0.156347	2.08822	1.17826	0.303242	-0.606025	0.537582	0.184523	-0.19372	-0.44717	0.698842	0.684571	-0.169012	0.922578	-1.10312	0.256757	-0.210557	-0.582132	0.87251	0.482385	0.345984	-0.321983	0.659413	0.735451	0.107437	0.680684	0.0624205	-0.231648	-0.35127	-1.18157	1.71699	0.221973	-0.359926	0.749369	1.22679	-0.0537931	0.865199	0.59195	-0.0212576	0.21013	-0.270467	-0.740507	-0.895286
2.54996	0.521254	0.17505	0.228752	-0.602441	0.280674	0.498898	-0.61654	-0.139123	2.1771	1.11557	0.236984	-0.588387	0.504102	0.161532	-0.167726	-0.467682	0.688269	0.663305	-0.11043	0.928445	-1.02321	0.233819	-0.175504	-0.570693	0.898924	0.481145	0.35162	-0.350738	0.703404	0.689032	0.135835	0.666889	0.0547748	-0.234676	-0.346021	-1.18496	1.76767	0.28724	-0.365695	0.728224	1.23042	-0.0304848	0.817486	0.539747	-0.00604511	0.249459	-0.260654	-0.764454	-0.854047
2.55304	0.556864	0.204008	0.231428	-0.61073	0.313616	0.469407	-0.595657	-0.122359	2.2668	1.04154	0.172768	-0.570731	0.470432	0.114603	-0.14568	-0.487696	0.678813	0.641053	-0.0452392	0.936484	-0.941367	0.210659	-0.144345	-0.557941	0.925631	0.476573	0.354121	-0.378739	0.740889	0.649585	0.162756	0.648524	0.0449431	-0.239368	-0.338451	-1.18143	1.80152	0.359816	-0.371795	0.701377	1.23011	-0.00926173	0.77339	0.49448	0.00613395	0.290085	-0.242556	-0.788031	-0.808138
2.55613	0.586514	0.233622	0.233214	-0.616912	0.347147	0.439793	-0.574965	-0.106518	2.35458	0.957473	0.111205	-0.553302	0.43758	0.0441318	-0.128085	-0.507013	0.670137	0.618261	0.0259296	0.946369	-0.859209	0.187601	-0.117758	-0.544404	0.951587	0.469027	0.353274	-0.404954	0.770573	0.617624	0.187569	0.625964	0.033033	-0.245618	-0.328712	-1.16981	1.81805	0.438521	-0.378071	0.669744	1.22554	0.00883849	0.73449	0.456955	0.0154419	0.330823	-0.217148	-0.810267	-0.758428
2.55921	0.609507	0.262841	0.234178	-0.62082	0.380626	0.410218	-0.554788	-0.0919595	2.43777	0.865023	0.0528805	-0.536343	0.406351	-0.0491598	-0.115332	-0.52537	0.661753	0.595481	0.102105	0.957688	-0.778189	0.164855	-0.0963234	-0.530635	0.975712	0.458809	0.349035	-0.428787	0.791295	0.593316	0.209756	0.599768	0.019145	-0.253203	-0.317006	-1.14895	1.81706	0.521912	-0.384295	0.634333	1.21633	0.0229969	0.701914	0.427552	0.0220175	0.370295	-0.185472	-0.830082	-0.705964
2.5623	0.62542	0.290657	0.234443	-0.622359	0.413347	0.380864	-0.535411	-0.0790979	2.51355	0.765849	-0.00167623	-0.520034	0.377533	-0.163164	-0.107609	-0.542557	0.653341	0.573347	0.182178	0.969943	-0.699603	0.142682	-0.0805628	-0.517171	0.997077	0.446339	0.34139	-0.44944	0.80218	0.576627	0.228928	0.570705	0.00331596	-0.261785	-0.303592	-1.1179	1.79859	0.608424	-0.390252	0.59622	1.20234	0.0324636	0.676633	0.406415	0.0262256	0.407335	-0.148772	-0.846737	-0.652104
2.56538	0.634082	0.316194	0.234137	-0.621511	0.444692	0.35196	-0.517085	-0.0682954	2.57961	0.661979	-0.0519749	-0.504593	0.351736	-0.295741	-0.104886	-0.558316	0.644523	0.552327	0.264831	0.982562	-0.625149	0.121269	-0.0708532	-0.504375	1.01492	0.43194	0.330492	-0.466256	0.802624	0.567162	0.244723	0.539568	-0.0143158	-0.271075	-0.288848	-1.07643	1.7628	0.696354	-0.395803	0.556611	1.18369	0.0365662	0.659509	0.393079	0.0284064	0.44085	-0.108425	-0.859283	-0.598239
2.56847	0.635452	0.338536	0.233385	-0.618364	0.474058	0.323644	-0.500128	-0.0598452	2.63352	0.555465	-0.0976483	-0.490129	0.329423	-0.443642	-0.107053	-0.572501	0.635129	0.533112	0.348656	0.994969	-0.556107	0.100868	-0.0674707	-0.49279	1.02862	0.416081	0.316588	-0.47869	0.792237	0.564381	0.256929	0.507366	-0.0337571	-0.280748	-0.273209	-1.02408	1.71007	0.783901	-0.400807	0.516692	1.16061	0.0347167	0.65094	0.386753	0.0288351	0.470012	-0.0657602	-0.867152	-0.545676
2.57155	0.629826	0.357077	0.23233	-0.613234	0.500796	0.296105	-0.484869	-0.0540712	2.67351	0.448408	-0.138421	-0.476809	0.311058	-0.603498	-0.113773	-0.58496	0.624959	0.516089	0.431885	1.00659	-0.493842	0.0816469	-0.0706054	-0.482925	1.03765	0.39914	0.30006	-0.486273	0.771018	0.567509	0.265331	0.474894	-0.0548825	-0.290448	-0.257114	-0.961091	1.64122	0.869323	-0.405195	0.477488	1.13355	0.0267539	0.650985	0.386414	0.0279098	0.49394	-0.0226777	-0.869823	-0.495581
2.57464	0.617659	0.371267	0.23108	-0.606305	0.52452	0.269459	-0.471486	-0.0511506	2.69813	0.343068	-0.174091	-0.464707	0.296943	-0.771	-0.124626	-0.595501	0.61396	0.501754	0.512943	1.01688	-0.439633	0.0637217	-0.0801609	-0.474995	1.04177	0.381575	0.281342	-0.488709	0.739139	0.57564	0.269912	0.443153	-0.0775823	-0.29979	-0.241075	-0.888007	1.55708	0.950786	-0.408941	0.439848	1.10309	0.0123061	0.659459	0.39064	0.0259579	0.512198	0.0195729	-0.866927	-0.449353
2.57773	0.599533	0.380735	0.229742	-0.598095	0.54475	0.243858	-0.460282	-0.0512565	2.70676	0.241504	-0.204604	-0.453941	0.287157	-0.942104	-0.139003	-0.604036	0.60208	0.490403	0.589943	1.02537	-0.394479	0.0472616	-0.0960617	-0.469347	1.04084	0.363769	0.260954	-0.485825	0.697137	0.58763	0.270666	0.41305	-0.101728	-0.308446	-0.225554	-0.805862	1.45871	1.02673	-0.412056	0.404624	1.06993	-0.00846885	0.675715	0.398003	0.0232897	0.524441	0.0593274	-0.858383	-0.408344
2.58081	0.576324	0.385358	0.228387	-0.588944	0.561196	0.219401	-0.451502	-0.0545084	2.69901	0.145983	-0.230027	-0.444583	0.281721	-1.11223	-0.156261	-0.61045	0.589462	0.482327	0.661344	1.0316	-0.359407	0.0323841	-0.117914	-0.466164	1.03498	0.346142	0.239472	-0.477536	0.645837	0.60243	0.267712	0.385527	-0.127229	-0.316107	-0.211027	-0.716032	1.34723	1.09549	-0.414558	0.372537	1.03502	-0.0354429	0.698843	0.40662	0.0200126	0.530639	0.0950716	-0.844181	-0.373494
2.5839	0.548925	0.385177	0.227052	-0.57938	0.573588	0.19619	-0.44524	-0.0608958	2.67541	0.0582477	-0.250498	-0.43661	0.280546	-1.27671	-0.175678	-0.614604	0.576178	0.477676	0.725378	1.03523	-0.335115	0.0191375	-0.145277	-0.465539	1.02458	0.32906	0.217392	-0.46407	0.586351	0.618761	0.261264	0.36117	-0.153916	-0.322528	-0.198002	-0.620193	1.22409	1.15596	-0.41653	0.343964	0.999238	-0.0681824	0.72767	0.415033	0.0162949	0.530915	0.125484	-0.82471	-0.345546
2.58698	0.518351	0.380454	0.225769	-0.569933	0.581667	0.174332	-0.441662	-0.0704015	2.63707	-0.0197798	-0.266246	-0.430096	0.283335	-1.43119	-0.196458	-0.616498	0.562443	0.47641	0.780525	1.03607	-0.322206	0.00753771	-0.177609	-0.467499	1.01009	0.312922	0.195398	-0.445764	0.519935	0.635403	0.25155	0.340528	-0.181587	-0.327446	-0.186893	-0.520332	1.09066	1.20703	-0.418089	0.319227	0.963631	-0.106229	0.760515	0.421468	0.0123097	0.525567	0.149306	-0.800406	-0.325313
2.59007	0.485673	0.371457	0.224511	-0.561216	0.585503	0.153891	-0.440825	-0.0828989	2.58561	-0.0866471	-0.277628	-0.424996	0.289809	-1.5716	-0.217868	-0.616105	0.548509	0.478435	0.825463	1.03397	-0.320988	-0.00231312	-0.214037	-0.471968	0.992169	0.298069	0.174021	-0.423066	0.448015	0.651307	0.238862	0.323982	-0.210039	-0.330745	-0.178028	-0.418691	0.948827	1.24794	-0.419383	0.298296	0.929272	-0.148794	0.795681	0.424479	0.00795383	0.515286	0.165529	-0.771859	-0.312974
2.59315	0.451917	0.358794	0.223238	-0.553696	0.585027	0.134942	-0.442756	-0.0981769	2.52319	-0.14101	-0.28507	-0.421253	0.299525	-1.69391	-0.239123	-0.613224	0.534587	0.483418	0.858947	1.02894	-0.331562	-0.0104941	-0.253807	-0.478906	0.971613	0.284884	0.153809	-0.396633	0.372277	0.665346	0.223521	0.311788	-0.239039	-0.332388	-0.171692	-0.31785	0.799891	1.27821	-0.420559	0.281084	0.897287	-0.195016	0.831176	0.422874	0.0031781	0.500727	0.173309	-0.739874	-0.308776
2.59624	0.418135	0.34315	0.221868	-0.547886	0.580458	0.117557	-0.447402	-0.115965	2.45246	-0.182058	-0.289032	-0.41882	0.311969	-1.79491	-0.259581	-0.608034	0.521003	0.491065	0.880246	1.02111	-0.353712	-0.0169879	-0.295939	-0.487905	0.949218	0.273737	0.135226	-0.367181	0.29432	0.676601	0.205891	0.304069	-0.268309	-0.332256	-0.168129	-0.22041	0.646219	1.29781	-0.421792	0.267267	0.868691	-0.243781	0.864986	0.415791	-0.00216876	0.482846	0.172031	-0.705237	-0.312723
2.59933	0.385279	0.325305	0.220318	-0.544188	0.572031	0.101731	-0.454645	-0.135965	2.37667	-0.208972	-0.290013	-0.41755	0.326618	-1.87197	-0.27858	-0.600268	0.507887	0.500901	0.8887	1.01066	-0.386903	-0.0218775	-0.339369	-0.498783	0.926005	0.264793	0.118699	-0.335548	0.215967	0.684274	0.186389	0.300621	-0.297581	-0.330497	-0.167415	-0.128937	0.489501	1.30684	-0.423169	0.256329	0.844334	-0.294072	0.894799	0.402595	-0.0082966	0.462495	0.161349	-0.668871	-0.324319
2.60241	0.354235	0.305996	0.218453	-0.542869	0.559969	0.0875212	-0.464353	-0.15775	2.29887	-0.221513	-0.288581	-0.417352	0.342846	-1.92316	-0.295602	-0.589903	0.495491	0.512391	0.884103	0.997993	-0.430507	-0.0252143	-0.383004	-0.511098	0.902861	0.258484	0.104562	-0.30278	0.138948	0.687716	0.165411	0.30136	-0.326517	-0.327203	-0.16958	-0.0460363	0.331782	1.30581	-0.424863	0.24765	0.825125	-0.344722	0.918676	0.383064	-0.0154416	0.440766	0.141198	-0.631764	-0.343093
2.6055	0.325752	0.286192	0.216174	-0.544245	0.54467	0.0748995	-0.476274	-0.180866	2.22262	-0.219774	-0.285277	-0.418057	0.360033	-1.94707	-0.310271	-0.577056	0.484015	0.525014	0.866588	0.983444	-0.483587	-0.0271093	-0.425703	-0.524426	0.880829	0.254998	0.0930017	-0.269833	0.0648911	0.686585	0.143342	0.30567	-0.354814	-0.322574	-0.174546	0.0258049	0.175384	1.29549	-0.426964	0.240671	0.811694	-0.394386	0.934664	0.35732	-0.0238226	0.418588	0.111783	-0.59472	-0.36833
2.60858	0.300456	0.266702	0.213356	-0.548447	0.526572	0.063919	-0.49018	-0.204827	2.15124	-0.204162	-0.280594	-0.419499	0.377479	-1.94342	-0.322255	-0.561585	0.473549	0.538223	0.836537	0.967483	-0.544728	-0.0277216	-0.466445	-0.538318	0.860679	0.254458	0.0841754	-0.237808	-0.00464624	0.680572	0.120562	0.313017	-0.38219	-0.316875	-0.182126	0.0844681	0.0223743	1.27691	-0.429513	0.234672	0.804508	-0.441841	0.940905	0.326101	-0.0336776	0.397032	0.073315	-0.558782	-0.399199
2.61167	0.278766	0.248396	0.209932	-0.555466	0.506174	0.0544975	-0.505648	-0.229124	2.08818	-0.175451	-0.275076	-0.421516	0.394524	-1.91248	-0.331383	-0.543622	0.46412	0.551379	0.794832	0.950603	-0.61267	-0.0271545	-0.504108	-0.552286	0.843374	0.257087	0.0781269	-0.207732	-0.0682751	0.66968	0.0974415	0.322791	-0.408266	-0.310387	-0.19207	0.128053	-0.124999	1.25118	-0.432566	0.22887	0.80393	-0.485982	0.936007	0.29022	-0.0453703	0.376998	0.0266447	-0.524638	-0.434811
2.61475	0.260987	0.231997	0.205771	-0.565241	0.484057	0.0466195	-0.522383	-0.253171	2.0362	-0.134757	-0.269145	-0.423878	0.410538	-1.85548	-0.33762	-0.52293	0.455692	0.56381	0.742505	0.933343	-0.685636	-0.0255745	-0.537719	-0.565861	0.829396	0.263062	0.0747873	-0.180597	-0.124833	0.654015	0.0743025	0.334161	-0.432786	-0.303453	-0.20397	0.154941	-0.264467	1.21962	-0.436066	0.222705	0.809971	-0.525655	0.918807	0.251148	-0.0589497	0.359187	-0.0274306	-0.492978	-0.473957
2.61784	0.247223	0.218159	0.200861	-0.577589	0.460685	0.0402522	-0.539942	-0.276444	1.99804	-0.0835186	-0.263228	-0.42639	0.424854	-1.7742	-0.341046	-0.499696	0.448213	0.575096	0.68107	0.916186	-0.761949	-0.0231504	-0.566452	-0.578443	0.819476	0.272356	0.0740141	-0.157383	-0.173433	0.633973	0.051456	0.346343	-0.455502	-0.2964	-0.217455	0.164266	-0.393712	1.18367	-0.439947	0.215542	0.822501	-0.559696	0.888389	0.210571	-0.0745865	0.344317	-0.0878264	-0.464272	-0.515657
2.62092	0.237425	0.20747	0.195185	-0.592178	0.436549	0.035314	-0.557911	-0.298382	1.97571	-0.0233102	-0.257623	-0.428801	0.436888	-1.67121	-0.341863	-0.473843	0.44145	0.584636	0.612123	0.899573	-0.839716	-0.0200607	-0.58958	-0.589548	0.813882	0.284948	0.0755598	-0.138988	-0.213322	0.609898	0.0291227	0.358372	-0.476047	-0.289578	-0.231968	0.155402	-0.51068	1.14481	-0.44407	0.206775	0.841115	-0.58729	0.844492	0.1703	-0.0923584	0.332837	-0.153181	-0.438989	-0.55889
2.62401	0.231399	0.20033	0.188748	-0.60858	0.412237	0.0317227	-0.575815	-0.318458	1.97052	0.0438633	-0.252618	-0.430946	0.446154	-1.5498	-0.340314	-0.445486	0.435144	0.592113	0.537521	0.883943	-0.916803	-0.0165055	-0.606466	-0.598655	0.812805	0.300851	0.0791512	-0.126164	-0.244135	0.582403	0.00761703	0.369522	-0.494279	-0.283353	-0.247016	0.128155	-0.613202	1.10439	-0.448289	0.196289	0.865327	-0.607521	0.787244	0.13227	-0.112201	0.325055	-0.222154	-0.41729	-0.602755
2.6271	0.22881	0.196914	0.181628	-0.626449	0.388293	0.0293948	-0.593218	-0.336253	1.98325	0.116094	-0.248396	-0.432561	0.452085	-1.41354	-0.33679	-0.414743	0.429064	0.597169	0.459249	0.869592	-0.991371	-0.0126335	-0.616833	-0.605324	0.81635	0.31982	0.0844523	-0.119417	-0.265655	0.552211	-0.012957	0.378969	-0.510022	-0.278062	-0.262028	0.0830958	-0.699647	1.06373	-0.452372	0.183645	0.894244	-0.61986	0.717059	0.0986542	-0.134049	0.321073	-0.293086	-0.399229	-0.646324
2.63018	0.229206	0.197313	0.173924	-0.645205	0.365162	0.0282031	-0.609726	-0.351307	2.01397	0.191186	-0.245066	-0.433495	0.454308	-1.26661	-0.331713	-0.38176	0.422808	0.599555	0.379289	0.856755	-1.06146	-0.0087536	-0.620443	-0.609128	0.824179	0.341649	0.0910439	-0.119285	-0.278115	0.519952	-0.0324309	0.385849	-0.523082	-0.273988	-0.276478	0.0213775	-0.768412	1.02392	-0.456099	0.169011	0.926963	-0.623862	0.635162	0.0714228	-0.157709	0.320843	-0.364613	-0.384607	-0.688906
2.63327	0.232074	0.201486	0.165791	-0.664357	0.343309	0.0280186	-0.624886	-0.363321	2.06194	0.266902	-0.242669	-0.433575	0.452438	-1.11301	-0.325547	-0.346909	0.416028	0.599201	0.299763	0.845572	-1.12506	-0.00496901	-0.617432	-0.609735	0.835982	0.366048	0.098538	-0.125952	-0.281849	0.486345	-0.05072	0.389627	-0.533496	-0.271411	-0.289764	-0.0556146	-0.818214	0.986075	-0.459221	0.152281	0.962402	-0.619248	0.542944	0.0524364	-0.182865	0.3241	-0.434834	-0.37337	-0.729975
2.63635	0.236796	0.2091	0.157413	-0.683425	0.323131	0.0286671	-0.638309	-0.372126	2.12558	0.341096	-0.241206	-0.432661	0.446237	-0.957246	-0.318742	-0.310316	0.408304	0.595939	0.222563	0.836102	-1.18073	-0.00149512	-0.608085	-0.606872	0.851216	0.392628	0.106551	-0.139469	-0.277501	0.452203	-0.0677705	0.389641	-0.54118	-0.270451	-0.301429	-0.145958	-0.847779	0.950959	-0.46144	0.133574	0.999302	-0.605966	0.442253	0.0435269	-0.209098	0.330426	-0.502224	-0.365102	-0.769187
2.63944	0.242743	0.219769	0.148976	-0.701801	0.304975	0.0299828	-0.649682	-0.377542	2.20265	0.411748	-0.24061	-0.430647	0.435632	-0.803659	-0.311811	-0.272538	0.399229	0.589928	0.149579	0.828217	-1.22691	0.00149403	-0.592837	-0.600347	0.869102	0.420826	0.11465	-0.159816	-0.265849	0.418197	-0.0835266	0.38564	-0.546215	-0.271326	-0.310978	-0.247113	-0.856973	0.919251	-0.462551	0.113391	1.0364	-0.584218	0.335345	0.04594	-0.236053	0.339265	-0.565263	-0.359307	-0.806355
2.64252	0.249305	0.232978	0.14075	-0.719033	0.289144	0.0318156	-0.658756	-0.379622	2.29056	0.476876	-0.240803	-0.427471	0.420484	-0.656237	-0.305216	-0.234023	0.388472	0.581238	0.0823835	0.821672	-1.26242	0.0038309	-0.572386	-0.589921	0.888863	0.450101	0.122529	-0.186585	-0.247907	0.384877	-0.0980692	0.377205	-0.548735	-0.27409	-0.318002	-0.356361	-0.845201	0.89113	-0.462298	0.0919192	1.07231	-0.554335	0.22478	0.0606831	-0.26311	0.349923	-0.622318	-0.355513	-0.841422
2.64561	0.255873	0.248076	0.132966	-0.734727	0.275838	0.0339568	-0.665302	-0.378424	2.38576	0.534636	-0.241619	-0.42311	0.400808	-0.519046	-0.299296	-0.19542	0.375782	0.570268	0.02236	0.816218	-1.28611	0.00530768	-0.547662	-0.575618	0.909573	0.479801	0.129806	-0.219431	-0.224807	0.352907	-0.111372	0.364237	-0.54892	-0.278806	-0.322198	-0.470764	-0.812995	0.866745	-0.460515	0.0699526	1.10575	-0.516873	0.113198	0.0884054	-0.289805	0.361796	-0.671979	-0.353242	-0.874505
2.64869	0.261931	0.264335	0.125892	-0.748531	0.26518	0.0361974	-0.669216	-0.374206	2.48475	0.583549	-0.242937	-0.417555	0.376857	-0.395445	-0.294439	-0.157424	0.360917	0.557184	-0.0294308	0.811391	-1.29771	0.00582301	-0.519745	-0.557429	0.9303	0.509241	0.136235	-0.257654	-0.197752	0.322648	-0.123557	0.346687	-0.547009	-0.285406	-0.323317	-0.587019	-0.760918	0.845915	-0.457042	0.0477919	1.13547	-0.472692	0.00352744	0.129155	-0.315561	0.374003	-0.713062	-0.351996	-0.905893
2.65178	0.266908	0.280959	0.119749	-0.760269	0.25739	0.0383071	-0.670427	-0.367352	2.58327	0.622386	-0.244601	-0.410908	0.348822	-0.288213	-0.290903	-0.120833	0.343781	0.542424	-0.0721879	0.806815	-1.29657	0.00528798	-0.489727	-0.535646	0.950014	0.537707	0.141595	-0.300675	-0.167989	0.294425	-0.134682	0.324746	-0.543291	-0.29382	-0.321259	-0.701923	-0.69003	0.828267	-0.451774	0.0259438	1.16026	-0.422612	-0.101282	0.182539	-0.339755	0.385837	-0.744544	-0.351253	-0.93596
2.65487	0.270474	0.297109	0.114763	-0.769727	0.252585	0.040092	-0.669017	-0.358321	2.67757	0.650334	-0.246475	-0.403258	0.317163	-0.199944	-0.288907	-0.086323	0.3243	0.526312	-0.105641	0.80193	-1.28291	0.00360272	-0.458864	-0.510372	0.967738	0.564301	0.145756	-0.347304	-0.136609	0.268501	-0.144909	0.298741	-0.538128	-0.303871	-0.315974	-0.812205	-0.602224	0.813226	-0.444719	0.0048847	1.17915	-0.367735	-0.198481	0.2476	-0.361934	0.396541	-0.765382	-0.350712	-0.965047
2.65795	0.272306	0.312037	0.111111	-0.776946	0.250684	0.0413347	-0.665113	-0.347699	2.76345	0.666774	-0.248438	-0.394781	0.282291	-0.132192	-0.288549	-0.0547975	0.302556	0.509297	-0.129542	0.796217	-1.25708	0.000769296	-0.428455	-0.481962	0.982547	0.588377	0.148629	-0.396742	-0.104903	0.244971	-0.154299	0.269058	-0.531899	-0.315372	-0.307542	-0.91463	-0.499442	0.800084	-0.435911	-0.0149607	1.19125	-0.309255	-0.285404	0.322908	-0.381562	0.4054	-0.775045	-0.350056	-0.993549
2.66104	0.272189	0.324933	0.108918	-0.782008	0.251656	0.0418621	-0.65892	-0.336133	2.83691	0.671602	-0.250385	-0.385677	0.244947	-0.0859251	-0.28984	-0.0272856	0.278776	0.491817	-0.144447	0.789238	-1.21961	-0.00320052	-0.399839	-0.450822	0.993671	0.609064	0.150178	-0.447851	-0.0737362	0.223917	-0.162977	0.236246	-0.524998	-0.328072	-0.296112	-1.0063	-0.384265	0.787971	-0.425501	-0.0332429	1.19603	-0.248462	-0.359537	0.406787	-0.398218	0.411909	-0.773146	-0.349144	-1.02194
2.66412	0.270026	0.335076	0.108289	-0.78506	0.255424	0.0414797	-0.650761	-0.324338	2.89467	0.664996	-0.25228	-0.376179	0.205642	-0.0615228	-0.292752	-0.00445369	0.253217	0.474275	-0.150849	0.780413	-1.17166	-0.00825135	-0.37423	-0.417371	1.00039	0.625607	0.150451	-0.499714	-0.0439857	0.205145	-0.171041	0.200948	-0.517839	-0.341742	-0.281967	-1.08456	-0.259138	0.775942	-0.413672	-0.0497372	1.19305	-0.18658	-0.419002	0.496842	-0.411618	0.415544	-0.759353	-0.347835	-1.05059
2.66721	0.265836	0.341887	0.109226	-0.786406	0.261904	0.0400149	-0.641048	-0.313049	2.93337	0.647607	-0.254099	-0.366514	0.165235	-0.0585042	-0.297116	0.012915	0.226347	0.457125	-0.14972	0.769398	-1.11441	-0.014283	-0.352758	-0.382207	1.00215	0.637393	0.149567	-0.551185	-0.0164413	0.18854	-0.178607	0.163995	-0.510784	-0.35606	-0.265463	-1.14696	-0.127291	0.763176	-0.400721	-0.0642822	1.18213	-0.125162	-0.462042	0.590601	-0.42153	0.41606	-0.733906	-0.346416	-1.07965
2.67029	0.259744	0.344892	0.111709	-0.786383	0.270843	0.0373985	-0.630189	-0.303077	2.95088	0.620296	-0.25586	-0.356996	0.124521	-0.0760027	-0.302754	0.0239962	0.198741	0.440733	-0.142243	0.75582	-1.0493	-0.0211368	-0.336418	-0.345814	0.998643	0.64381	0.147641	-0.601282	0.00842212	0.17395	-0.185744	0.12596	-0.504231	-0.37076	-0.246976	-1.19174	0.00821514	0.748721	-0.386935	-0.0767666	1.16338	-0.0654901	-0.487462	0.685171	-0.427759	0.413254	-0.696989	-0.345039	-1.10924
2.67338	0.251904	0.343666	0.115611	-0.785395	0.282107	0.0334741	-0.618766	-0.295121	2.9454	0.584525	-0.257604	-0.347889	0.0844404	-0.112339	-0.309406	0.0282234	0.17098	0.425488	-0.129777	0.7395	-0.977704	-0.0286427	-0.326125	-0.308801	0.989691	0.644278	0.144886	-0.649036	0.0302211	0.161147	-0.192502	0.087752	-0.498531	-0.385531	-0.226996	-1.21741	0.144041	0.731781	-0.372756	-0.0873033	1.13718	-0.00882804	-0.494603	0.777758	-0.430457	0.407041	-0.649174	-0.343895	-1.1394
2.67647	0.242606	0.338034	0.120786	-0.783862	0.295531	0.0282674	-0.607303	-0.289941	2.91606	0.541786	-0.259427	-0.339495	0.0458981	-0.165324	-0.316772	0.0251609	0.143711	0.411719	-0.113889	0.720282	-0.901647	-0.0365326	-0.322455	-0.271784	0.975355	0.638569	0.141481	-0.693598	0.0489582	0.149917	-0.198919	0.0502545	-0.494053	-0.400112	-0.206068	-1.22307	0.277256	0.711669	-0.358601	-0.0960078	1.10419	0.0435324	-0.483349	0.865262	-0.429629	0.39772	-0.591246	-0.34359	-1.16964
2.67955	0.232156	0.32787	0.126964	-0.782182	0.310841	0.0217858	-0.596377	-0.288135	2.86253	0.493925	-0.261409	-0.332103	0.00979508	-0.232453	-0.324542	0.0145553	0.117757	0.399712	-0.0960261	0.698273	-0.822589	-0.0444444	-0.325849	-0.235374	0.955832	0.626403	0.137685	-0.734193	0.0646187	0.140101	-0.204959	0.0142723	-0.490914	-0.414201	-0.18469	-1.20823	0.404626	0.68788	-0.344924	-0.103072	1.06526	0.0905123	-0.454102	0.944888	-0.425641	0.385383	-0.524103	-0.344558	-1.1998
2.68264	0.220944	0.313295	0.133881	-0.780856	0.327833	0.0141276	-0.586545	-0.290257	2.78567	0.443067	-0.263677	-0.325944	-0.0228498	-0.31077	-0.332348	-0.00351838	0.0938832	0.389752	-0.0778223	0.673662	-0.742397	-0.0520502	-0.336443	-0.200156	0.93161	0.607728	0.133752	-0.770146	0.0775638	0.131559	-0.21062	-0.0193507	-0.489368	-0.42757	-0.163377	-1.17304	0.523763	0.660051	-0.332178	-0.108801	1.02138	0.130992	-0.40784	1.01388	-0.418803	0.370541	-0.448801	-0.347304	-1.2291
2.68572	0.20937	0.294554	0.141211	-0.780151	0.346182	0.00541283	-0.578445	-0.296707	2.68697	0.391385	-0.266359	-0.321205	-0.0512479	-0.397072	-0.339891	-0.0289774	0.0728405	0.381988	-0.0607515	0.646761	-0.662849	-0.0589707	-0.354023	-0.166638	0.903297	0.582717	0.129911	-0.80088	0.0882499	0.124199	-0.215771	-0.0498267	-0.48951	-0.44001	-0.142666	-1.11818	0.631944	0.628075	-0.320798	-0.113307	0.973898	0.164192	-0.346058	1.06989	-0.409633	0.353698	-0.366589	-0.352322	-1.25679
2.68881	0.197849	0.272014	0.148584	-0.780445	0.365673	-0.00410604	-0.572613	-0.307763	2.56884	0.341055	-0.269578	-0.318111	-0.0745817	-0.488282	-0.34683	-0.0613475	0.0554543	0.376826	-0.0461818	0.618071	-0.585267	-0.0647581	-0.378277	-0.135357	0.871696	0.551682	0.126356	-0.826094	0.0971963	0.11803	-0.220342	-0.0765498	-0.491365	-0.45133	-0.123073	-1.04439	0.727304	0.591863	-0.311243	-0.116817	0.924164	0.189408	-0.270658	1.11095	-0.398721	0.335387	-0.278891	-0.360018	-1.28196
2.69189	0.18677	0.246136	0.155635	-0.781875	0.385936	-0.0141059	-0.569534	-0.32348	2.43404	0.294327	-0.273417	-0.316783	-0.092092	-0.581019	-0.352868	-0.0997518	0.0423695	0.374265	-0.0353544	0.5882	-0.511224	-0.0690001	-0.408663	-0.106748	0.83775	0.515136	0.123387	-0.84552	0.105132	0.113206	-0.224139	-0.0988641	-0.494846	-0.461351	-0.104972	-0.953538	0.808418	0.551801	-0.303844	-0.11936	0.873634	0.206215	-0.184025	1.13539	-0.386585	0.316331	-0.186988	-0.370867	-1.30361
2.69498	0.176387	0.217534	0.161958	-0.784615	0.406864	-0.0243112	-0.569678	-0.343863	2.28599	0.253387	-0.27795	-0.317257	-0.103154	-0.672166	-0.35775	-0.14335	0.034284	0.374495	-0.0290548	0.557914	-0.441566	-0.0712227	-0.444302	-0.0811514	0.802439	0.473837	0.12109	-0.85909	0.112792	0.109957	-0.227016	-0.116149	-0.499867	-0.469979	-0.0887966	-0.847463	0.874567	0.508382	-0.298924	-0.121108	0.823953	0.214283	-0.0888907	1.14226	-0.374028	0.297072	-0.0925433	-0.385142	-1.32054
2.69806	0.167098	0.186825	0.167173	-0.78861	0.428173	-0.0343096	-0.573397	-0.368656	2.12891	0.220241	-0.283236	-0.319609	-0.107186	-0.758727	-0.361298	-0.190776	0.0316952	0.377624	-0.0281865	0.528086	-0.377385	-0.0709315	-0.48413	-0.0588301	0.766793	0.428649	0.119713	-0.866733	0.120903	0.108557	-0.228772	-0.127954	-0.506128	-0.477099	-0.0748311	-0.728212	0.925344	0.462103	-0.296735	-0.121951	0.77666	0.213618	0.011937	1.1311	-0.361679	0.278324	0.00308099	-0.403003	-1.33164
2.70115	0.159114	0.154759	0.170926	-0.793749	0.449495	-0.0436384	-0.580969	-0.397423	1.96695	0.196864	-0.289273	-0.32374	-0.103849	-0.837968	-0.363363	-0.240488	0.0350189	0.383813	-0.032935	0.499546	-0.319185	-0.067694	-0.526983	-0.0399572	0.731947	0.380651	0.119319	-0.868589	0.130284	0.109413	-0.229106	-0.133897	-0.513357	-0.482711	-0.0632959	-0.598449	0.961082	0.413814	-0.297407	-0.121722	0.733314	0.204175	0.11532	1.10209	-0.350268	0.260652	0.0984682	-0.424299	-1.33588
2.70424	0.152606	0.122063	0.172897	-0.799782	0.4708	-0.0518141	-0.59255	-0.429626	1.80446	0.184752	-0.296016	-0.329559	-0.0929619	-0.907596	-0.363848	-0.290726	0.0445881	0.393168	-0.0434168	0.47333	-0.267178	-0.0610505	-0.571601	-0.0246113	0.698944	0.33087	0.12002	-0.864962	0.141717	0.113002	-0.227833	-0.133637	-0.521206	-0.486735	-0.0543319	-0.460732	0.982797	0.364337	-0.300971	-0.120022	0.695332	0.186405	0.218263	1.05592	-0.34043	0.244696	0.192224	-0.448949	-1.33205
2.70732	0.147738	0.089511	0.172848	-0.806343	0.49168	-0.0582679	-0.608245	-0.464558	1.64591	0.185242	-0.303343	-0.336888	-0.0745051	-0.965698	-0.362715	-0.339583	0.0604566	0.405697	-0.0594646	0.450386	-0.22147	-0.0506195	-0.616504	-0.0127778	0.668788	0.280803	0.12188	-0.855975	0.155616	0.119842	-0.224663	-0.126987	-0.529226	-0.489184	-0.0479889	-0.317962	0.991722	0.314755	-0.307362	-0.116405	0.664006	0.160861	0.317738	0.994025	-0.332795	0.230821	0.282915	-0.476476	-1.31954
2.71041	0.144585	0.0578889	0.170566	-0.812961	0.511949	-0.0624619	-0.627936	-0.501353	1.49528	0.199245	-0.311136	-0.345484	-0.0486409	-1.01086	-0.359986	-0.384941	0.0826043	0.421511	-0.0805411	0.431637	-0.181535	-0.0360666	-0.660412	-0.00429328	0.642497	0.23162	0.124902	-0.842158	0.17263	0.130553	-0.219374	-0.113892	-0.536954	-0.490098	-0.0442742	-0.172872	0.990152	0.266078	-0.316443	-0.110325	0.640493	0.128228	0.410996	0.918161	-0.327887	0.21943	0.369276	-0.506286	-1.29747
2.71349	0.143092	0.0278078	0.165934	-0.819071	0.531414	-0.0638825	-0.651443	-0.53899	1.35643	0.227168	-0.319199	-0.355076	-0.0156562	-1.04219	-0.355747	-0.424734	0.110873	0.440588	-0.105912	0.418005	-0.147056	-0.017055	-0.70195	0.00103582	0.620784	0.184715	0.129109	-0.823719	0.193016	0.145652	-0.211751	-0.0943676	-0.543954	-0.489543	-0.0430433	-0.0283759	0.980224	0.219183	-0.32798	-0.10088	0.625704	0.0893891	0.495409	0.830685	-0.3261	0.210812	0.450305	-0.537585	-1.26539
2.71658	0.143224	-8.80464e-05	0.158906	-0.824138	0.549996	-0.0619899	-0.678436	-0.576552	1.23277	0.269293	-0.327337	-0.365347	0.0239046	-1.05911	-0.350073	-0.456743	0.144925	0.463012	-0.134489	0.410243	-0.117271	0.00653469	-0.739869	0.0034667	0.604342	0.141445	0.134447	-0.801226	0.216947	0.165722	-0.201587	-0.0685712	-0.549751	-0.487535	-0.0441292	0.112786	0.964712	0.175132	-0.34161	-0.0873309	0.620279	0.0452696	0.568739	0.734379	-0.327752	0.205015	0.524971	-0.569452	-1.22314
2.71966	0.144858	-0.025283	0.149529	-0.827445	0.567396	-0.0563134	-0.708511	-0.612951	1.12681	0.325239	-0.335235	-0.375939	0.0693344	-1.06153	-0.343127	-0.478792	0.184277	0.488787	-0.165191	0.409027	-0.0910795	0.0348772	-0.773066	0.0034635	0.593676	0.103075	0.140869	-0.77499	0.244394	0.191219	-0.188718	-0.036639	-0.553848	-0.484177	-0.0473248	0.248117	0.94632	0.134666	-0.356929	-0.0688542	0.624627	-0.00296525	0.629246	0.632296	-0.333012	0.202148	0.592425	-0.600772	-1.1708
2.72275	0.147884	-0.0472895	0.137906	-0.828438	0.583508	-0.0463944	-0.741125	-0.647153	1.0407	0.394267	-0.342649	-0.38649	0.119862	-1.04992	-0.335095	-0.489052	0.228278	0.517771	-0.196722	0.41488	-0.0674881	0.0679712	-0.800504	0.00136684	0.589021	0.0707765	0.148287	-0.74549	0.275124	0.222491	-0.173012	0.0010335	-0.555885	-0.479561	-0.0523128	0.375075	0.928046	0.0984223	-0.373444	-0.0444232	0.6389	-0.0541865	0.675728	0.527627	-0.341926	0.20202	0.65207	-0.630362	-1.10885
2.72584	0.152067	-0.065779	0.124244	-0.826503	0.598247	-0.0318841	-0.775661	-0.678156	0.975437	0.475347	-0.349267	-0.396606	0.174492	-1.02526	-0.326185	-0.485763	0.276217	0.549911	-0.227793	0.428133	-0.0452704	0.105734	-0.821526	-0.00224284	0.590459	0.0455673	0.156655	-0.713115	0.308745	0.259835	-0.15447	0.0439893	-0.555437	-0.473748	-0.0588306	0.491598	0.912401	0.0670895	-0.390658	-0.0133224	0.662908	-0.107099	0.707397	0.423759	-0.354375	0.204442	0.703224	-0.65714	-1.0381
2.72892	0.157261	-0.0805606	0.108834	-0.821105	0.61146	-0.0125456	-0.811423	-0.705049	0.931523	0.566861	-0.3548	-0.405935	0.23208	-0.988608	-0.316539	-0.467343	0.327282	0.585044	-0.257048	0.448976	-0.023419	0.147967	-0.835596	-0.00699458	0.597899	0.02827	0.165841	-0.678168	0.344647	0.303354	-0.13309	0.0918249	-0.552252	-0.46689	-0.0664862	0.595877	0.902183	0.0410096	-0.407992	0.025253	0.696241	-0.160526	0.723952	0.324093	-0.370127	0.2091	0.745616	-0.67979	-0.959485
2.73201	0.163284	-0.0915287	0.091996	-0.811864	0.623133	0.0117931	-0.847601	-0.727065	0.908542	0.667012	-0.358955	-0.414112	0.291455	-0.941611	-0.30638	-0.432639	0.380542	0.622928	-0.283163	0.477286	-0.000903087	0.194328	-0.84254	-0.0123376	0.611047	0.0195584	0.175775	-0.640922	0.38205	0.352975	-0.108937	0.143824	-0.546099	-0.459111	-0.0750091	0.686162	0.899735	0.0202042	-0.424906	0.0717612	0.738189	-0.213267	0.725721	0.231745	-0.388825	0.215606	0.779003	-0.697144	-0.874455
2.73509	0.169935	-0.098668	0.0741393	-0.798413	0.633183	0.0412065	-0.883453	-0.743512	0.90513	0.77356	-0.361484	-0.420833	0.351487	-0.886055	-0.295877	-0.380934	0.435036	0.663277	-0.304974	0.512844	0.0233382	0.244421	-0.842269	-0.0177066	0.629332	0.0198258	0.186391	-0.601714	0.420032	0.40842	-0.0821987	0.199362	-0.536903	-0.450515	-0.0840143	0.761308	0.906875	0.00467809	-0.440848	0.126722	0.787756	-0.264174	0.713655	0.149718	-0.409916	0.22356	0.803287	-0.708275	-0.784524
2.73818	0.177091	-0.102147	0.0556962	-0.780656	0.641681	0.0756106	-0.918137	-0.753947	0.919183	0.884178	-0.362158	-0.425814	0.410819	-0.823678	-0.285164	-0.311858	0.489848	0.705748	-0.32161	0.55519	0.0503249	0.297706	-0.835076	-0.0227447	0.65216	0.0291254	0.197544	-0.560675	0.457662	0.469189	-0.0531278	0.257619	-0.524658	-0.441246	-0.093198	0.820399	0.924698	-0.00583184	-0.455316	0.190262	0.843822	-0.312162	0.688792	0.0805902	-0.432882	0.232504	0.818473	-0.712138	-0.691443
2.74126	0.18458	-0.102226	0.0371212	-0.758588	0.648651	0.11478	-0.950864	-0.758068	0.948283	0.996305	-0.3608	-0.428854	0.46829	-0.756637	-0.274404	-0.225502	0.543947	0.74988	-0.332367	0.603601	0.0804982	0.353535	-0.821497	-0.0271414	0.678691	0.0474196	0.209135	-0.51803	0.49388	0.534644	-0.0220836	0.317911	-0.509499	-0.431439	-0.102318	0.862823	0.95383	-0.0117802	-0.467863	0.262138	0.905032	-0.356238	0.653295	0.0266089	-0.456995	0.24204	0.824919	-0.708088	-0.597324
2.74435	0.192334	-0.0990903	0.018874	-0.732392	0.654084	0.158335	-0.98088	-0.755874	0.988936	1.10728	-0.357301	-0.429753	0.522691	-0.687037	-0.26367	-0.122391	0.596441	0.795113	-0.336567	0.657296	0.1141	0.411218	-0.8022	-0.030449	0.707983	0.0743407	0.22108	-0.473873	0.527691	0.603896	0.0105692	0.379345	-0.491637	-0.421297	-0.111099	0.888112	0.994247	-0.013773	-0.478095	0.341931	0.969866	-0.395565	0.608997	-0.0105124	-0.481512	0.251765	0.822657	-0.695654	-0.504021
2.74743	0.200316	-0.0931727	0.00139632	-0.702434	0.658172	0.205801	-1.00742	-0.747496	1.03783	1.21442	-0.351598	-0.428446	0.572944	-0.616734	-0.253071	-0.00347512	0.64645	0.840948	-0.334083	0.715225	0.151646	0.469959	-0.778123	-0.032468	0.739087	0.10906	0.233291	-0.428434	0.558112	0.675866	0.0443059	0.440934	-0.471408	-0.410933	-0.119395	0.896635	1.04513	-0.0125857	-0.485714	0.428869	1.03666	-0.429493	0.558233	-0.0295905	-0.505591	0.261311	0.812322	-0.67462	-0.41364
2.75052	0.208502	-0.0848444	-0.0148584	-0.669358	0.660931	0.256525	-1.02992	-0.733352	1.09086	1.31496	-0.343695	-0.424891	0.617928	-0.54762	-0.242584	0.129613	0.693161	0.886696	-0.324977	0.776313	0.192786	0.528898	-0.750295	-0.0331387	0.770935	0.150738	0.245636	-0.381837	0.584184	0.749326	0.0786323	0.501826	-0.449242	-0.400556	-0.127052	0.888528	1.10496	-0.00903178	-0.490538	0.521871	1.10379	-0.457411	0.503705	-0.0302134	-0.528634	0.270491	0.794292	-0.645178	-0.32809
2.75361	0.216934	-0.0745008	-0.0294861	-0.633781	0.66251	0.309833	-1.04779	-0.713912	1.14417	1.40645	-0.333618	-0.419176	0.656857	-0.48153	-0.232249	0.274847	0.73596	0.931762	-0.309416	0.839227	0.236937	0.58715	-0.719776	-0.0323632	0.802554	0.198319	0.257994	-0.334153	0.605005	0.822825	0.112968	0.561134	-0.425734	-0.390343	-0.134031	0.864338	1.17172	-0.0040292	-0.492448	0.619358	1.16959	-0.478985	0.448028	-0.0119817	-0.549618	0.279088	0.769022	-0.607599	-0.249256
2.75669	0.225635	-0.0626037	-0.0421586	-0.596618	0.663098	0.364842	-1.06063	-0.689975	1.19385	1.48648	-0.321511	-0.411393	0.688996	-0.419962	-0.222029	0.430057	0.774216	0.975313	-0.287986	0.902805	0.283597	0.643795	-0.687747	-0.0302205	0.832924	0.250501	0.270299	-0.28557	0.620061	0.894905	0.14672	0.61775	-0.401426	-0.380506	-0.140268	0.825096	1.24299	0.00140658	-0.491423	0.719643	1.23242	-0.493931	0.393861	0.0243739	-0.56795	0.287057	0.737236	-0.562583	-0.178788
2.75978	0.234702	-0.0494948	-0.0525856	-0.558898	0.662826	0.420642	-1.0681	-0.662462	1.23631	1.55318	-0.307537	-0.401734	0.713771	-0.364374	-0.211922	0.592475	0.807475	1.01664	-0.261661	0.965678	0.331516	0.697926	-0.655423	-0.0269207	0.861091	0.305856	0.282448	-0.236308	0.62876	0.963943	0.179241	0.670872	-0.377035	-0.371187	-0.145843	0.771933	1.31551	0.00644032	-0.487555	0.820814	1.29082	-0.502314	0.343795	0.0779125	-0.58292	0.294487	0.699473	-0.511207	-0.117905
2.76286	0.244238	-0.035686	-0.0605379	-0.521696	0.662014	0.476247	-1.07003	-0.632387	1.26819	1.60459	-0.291912	-0.390435	0.730867	-0.315788	-0.201814	0.759348	0.835461	1.05505	-0.231236	1.02657	0.379877	0.748687	-0.623853	-0.0227504	0.886267	0.362871	0.294272	-0.186555	0.630856	1.0284	0.209956	0.719543	-0.353184	-0.362579	-0.150826	0.70612	1.38588	0.0101976	-0.481036	0.920671	1.3434	-0.504143	0.300087	0.147231	-0.593916	0.301529	0.656516	-0.454643	-0.0677417
2.76595	0.254362	-0.0213741	-0.065859	-0.486066	0.660763	0.53065	-1.06636	-0.600852	1.28683	1.63938	-0.274888	-0.377821	0.740214	-0.274982	-0.191669	0.92748	0.858036	1.08972	-0.197771	1.0843	0.427095	0.795255	-0.594038	-0.017957	0.907709	0.420135	0.305707	-0.136693	0.62629	1.08669	0.238283	0.763073	-0.330648	-0.354856	-0.155314	0.629099	1.45033	0.0119044	-0.472105	1.01697	1.38902	-0.499722	0.264856	0.230323	-0.600451	0.308393	0.609006	-0.394285	-0.0289213
2.76903	0.265135	-0.00693653	-0.0684942	-0.453216	0.659341	0.582815	-1.05718	-0.568984	1.28986	1.65672	-0.256779	-0.364224	0.741748	-0.242825	-0.181431	1.09376	0.875132	1.1201	-0.162567	1.13774	0.471696	0.836831	-0.566776	-0.0129846	0.924885	0.476071	0.316565	-0.0869745	0.615325	1.13724	0.263701	0.800567	-0.310024	-0.348215	-0.159483	0.542677	1.50547	0.0110019	-0.461111	1.10718	1.42667	-0.489485	0.239865	0.325088	-0.602181	0.315509	0.55764	-0.331804	-0.00176747
2.77212	0.276687	0.00741164	-0.0684176	-0.42424	0.65798	0.631766	-1.04271	-0.537889	1.27606	1.65589	-0.237863	-0.350039	0.735771	-0.219608	-0.171004	1.25503	0.886921	1.14549	-0.126729	1.18588	0.512324	0.872794	-0.54283	-0.00825399	0.937389	0.529282	0.326754	-0.0379156	0.598329	1.1787	0.285754	0.831551	-0.291966	-0.342758	-0.163496	0.448578	1.54758	0.00705628	-0.448419	1.18929	1.45565	-0.473749	0.226429	0.428945	-0.598765	0.323226	0.503337	-0.268844	0.0139675
2.77521	0.289068	0.0215057	-0.0657073	-0.400134	0.656828	0.676534	-1.02327	-0.508681	1.24478	1.63683	-0.21844	-0.335625	0.722652	-0.205401	-0.160354	1.40821	0.89363	1.16551	-0.0915286	1.22794	0.547376	0.902561	-0.522585	-0.00421749	0.944961	0.578527	0.336089	0.0101548	0.576017	1.2099	0.304091	0.855466	-0.277033	-0.338572	-0.167515	0.348659	1.5738	-0.000177114	-0.434448	1.26094	1.47552	-0.453263	0.225299	0.539353	-0.590186	0.332097	0.44687	-0.207178	0.0186265
2.77829	0.302276	0.0352137	-0.0605152	-0.381814	0.656138	0.71632	-0.999288	-0.482306	1.19618	1.59998	-0.198794	-0.321435	0.703005	-0.200257	-0.149436	1.55057	0.895559	1.17959	-0.0579431	1.26326	0.575285	0.925747	-0.50633	-0.00128332	0.947589	0.622788	0.344486	0.0567197	0.549224	1.22971	0.318418	0.871959	-0.265631	-0.335718	-0.171685	0.244864	1.58123	-0.0108327	-0.41962	1.32027	1.48622	-0.4286	0.2371	0.65379	-0.576383	0.342488	0.388934	-0.148588	0.0134401
2.78138	0.316298	0.0486006	-0.052983	-0.369948	0.656141	0.750326	-0.971282	-0.45955	1.13134	1.54616	-0.17921	-0.307806	0.677676	-0.204077	-0.138212	1.67935	0.893209	1.18757	-0.0270586	1.29143	0.594837	0.942056	-0.494001	6.62993e-05	0.945427	0.661239	0.351793	0.101231	0.51906	1.2375	0.328608	0.880979	-0.258123	-0.3342	-0.176152	0.139286	1.56813	-0.0246429	-0.404353	1.36546	1.48783	-0.400381	0.261655	0.76957	-0.557562	0.354985	0.330467	-0.0946915	-0.000538633
[truncated: 18,103 more rows]
[truncated: 1 more columns]

## Sheet: Fig3D 
Sal-pre	Glu-pre	Sal-rise	Glu-rise	Sal-peak	Glu-peak
-0.0931618	0.0245862	-0.358829	-0.520445	-0.259555	-0.12668
-0.157407	-0.314518	-0.0608006	-0.399195	-0.0812275	-0.502536
0.0881957	0.0110143	0.0919349	-0.242746	0.0878767	-0.197401
-0.0321233	-0.136884	0.0970544	0.0202783	0.243928	-0.25511
0.0480131	0.0801662	0.165034	0.0386188	0.159242	0.0490738
[truncated: 2 more rows]
