# Supplementary material for: Orexin neurons track temporal features of blood glucose in behaving mice
Source: Nat Neurosci. 2024 May 21;27(7):1299–308. doi: 10.1038/s41593-024-01648-w (PMC11239495; doi:10.1038/s41593-024-01648-w)
Supplement: Supplementary file 5 — Statistical source data. [file 41593_2024_1648_MOESM5_ESM.xlsx]

## Sheet: Fig5B-E
Center-point mobility
	WT					DT
Sal	4.17297	5.03075	4.45377	3.4568	5.12282	2.91732	3.78445	3.19618	2.76098	4.07092	4.48414
Glu	2.1958	4.14745	3.30504	2.79258	3.14731	3.98218	4.77089	3.31355	3.50258	3.41222	2.48112
Running bout number
	WT					DT
Sal	2	25	15	11	18	6	12	6	5	6	2
Glu	2	8	10	4	9	1	8	14	1	2	3
Running bout speed
	WT					DT
Sal	17.6443	14.7491	14.1201	11.3198	12.4344	12.4964	13.8523	10.8456	13.6303	11.5536	21.7802
Glu	16.9151	11.5193	12.1653	11.5541	9.3536	13.7129	12.9309	12.5884	18.5674	13.3701	13.3424
Running bout duration
	WT					DT
Sal	3.35	4.1375	4.50714	3.845	4.26765	4.06	3.84545	3.56	3.8625	4.32	4.175
Glu	3.5	3.29286	3.41111	5.5	3.56875	3.15	3.87857	3.57692	3.8	3.05	3.65

## Sheet: Fig5G-J
Center-point mobility
	Ctrl					Stim
Sal	4.69184	3.26226	4.75522	3.79234	4.81599	3.79562	5.04319	3.83295	4.41688	6.33085	3.92875	3.05512	4.30767
Glu	2.80756	0.842269	3.22793	2.31004	2.98877	4.95101	4.71034	3.00342	7.53524	5.02152	5.47663	4.81301	4.92842
Running bout number
	Ctrl					Stim
Sal	6	8	13	11	15	13	15	8	10	9	9	8	8
Glu	7	2	4	8	5	7	10	9	8	12	12	11	10
Running bout speed
	Ctrl					Stim
Sal	5.58118	5.1584	5.2813	4.6107	5.76478	5.53886	6.23748	5.59817	5.38384	6.88389	5.50158	4.85905	6.14339
Glu	4.93193	3.38241	4.75666	3.51253	6.65487	6.61959	7.43119	4.7536	7.27896	6.31047	6.39674	8.07009	5.333
Running bout duration
	Ctrl					Stim
Sal	11.7833	4.825	5.94359	5.20303	5.02667	4	5.59556	7.025	6.51667	10.9185	5.85556	3.5625	7.61667
Glu	3.57143	2.46667	9.35	3.275	4.22	9.27619	5.84	3.63704	14.1542	6.42222	6.26667	4.62121	6.98667
