# Supplementary material for: Orexin neurons track temporal features of blood glucose in behaving mice
Source: Nat Neurosci. 2024 May 21;27(7):1299–308. doi: 10.1038/s41593-024-01648-w (PMC11239495; doi:10.1038/s41593-024-01648-w)
Supplement: Supplementary file 6 — Statistical source data. [file 41593_2024_1648_MOESM6_ESM.xlsx]

## Sheet: FigS1 HON
Time(min)	IP-HON-1	IP-HON-2	IP-HON-3	IP-HON-4	IP-HON-5	IP-HON-6	IP-HON-7	IP-HON-8	IP-HON-9	IP-HON-10	IP-HON-11	IP-HON-12	IP-HON-13	IP-HON-14	IP-HON-15	IP-HON-16	IP-HON-17	IP-HON-18	IP-HON-19
-9.83333	-0.957889	-1.37184	0.907378	1.17819	-1.00111	-0.533009	-0.470349	-0.645095	-0.302997	-0.665543	-1.67102	0.117585	0.170531	-0.642472	-0.0656223	1.08944	1.16526	-0.473573	-0.473578
-9.5	0.161735	0.272897	-0.279928	0.22694	-0.963366	-0.753352	-0.147375	-0.446534	-0.767327	0.568003	-1.74813	-0.891307	-0.798503	1.15103	1.52199	0.966085	1.02932	-0.881718	-0.865367
-9.16667	-0.603174	-0.440417	-0.382922	0.18405	-0.992989	-0.47252	-0.306752	0.260645	-0.376676	0.860158	-1.87553	-0.977763	-0.833323	1.85208	1.53077	1.1927	0.714547	-1.19416	-1.37308
-8.83333	-0.281103	-0.429809	-0.586592	-0.117281	-1.1214	-0.299975	0.0404759	-0.338556	-0.552694	-0.626213	-1.33157	-0.883555	-0.868283	0.909795	0.750778	1.47112	1.22274	-1.2741	-1.50237
-8.5	-0.894238	-0.736187	-0.0435076	-0.966139	-0.129679	-0.0404352	0.286374	-0.44574	-0.0458382	-1.14006	-1.34102	-0.272613	0.04013	0.245099	0.253733	1.91239	1.31214	-1.18422	-1.37436
-8.16667	-0.238274	0.0687586	1.48636	0.298861	0.654615	-0.230888	0.243589	-0.694076	-0.314565	-1.42613	-1.5403	-0.0384393	0.253962	1.99447	1.22879	1.67354	0.799863	-1.24436	-1.49512
-7.83333	-0.764958	-0.465037	1.09579	-0.113633	-0.323982	-0.0536645	0.403632	-1.68007	-1.30433	-1.44185	-1.56687	-0.902623	-0.814192	0.206779	-0.482747	0.35451	0.0850774	-0.800246	-0.850806
-7.5	-0.296564	-0.549505	-0.2648	0.878873	-0.111998	0.198745	0.602313	-1.71743	-1.66405	-1.28898	-1.77825	0.509649	0.623473	0.115155	0.161181	-0.0632992	-0.185545	0.971865	0.843355
-7.16667	0.0881825	0.286261	-0.956509	1.04709	-0.223447	-0.675929	-0.0377347	-1.69139	-1.80635	-0.911906	1.00803	0.493969	0.25358	-0.700706	-0.565579	-0.380651	-0.421016	0.792701	0.715771
-6.83333	-0.451715	-1.04393	-0.709711	0.885611	-1.25254	-1.85526	-1.49063	-1.02101	-0.898473	-0.729126	0.47097	1.31252	1.17727	-0.257997	-0.234606	-1.10866	-0.913379	0.0168146	0.289754
-6.5	-0.0738395	-0.060778	1.18061	0.64335	-0.925854	0.576892	0.342175	-1.48617	-1.47608	0.468114	0.724354	1.6596	1.32446	0.268993	0.168519	0.313508	0.240274	-0.445621	-0.324781
-6.16667	0.0800187	0.305979	-0.598046	0.566567	-1.23483	1.29538	1.04934	-0.500279	-0.690545	1.1638	0.634437	0.96068	0.695547	0.269901	-0.277911	0.197847	-0.139679	-0.545162	-0.341472
-5.83333	0.277137	0.205622	-0.715626	0.621584	-1.08749	1.07367	0.564407	0.830715	1.10003	1.11302	0.595172	1.71818	1.6454	-1.28413	-1.52566	-0.204774	-0.380903	-0.589577	-0.501595
-5.5	-0.262149	0.418287	-0.665969	-0.330801	-1.13912	0.700127	0.0987396	1.27431	1.18867	0.200801	0.631283	1.95948	1.82553	-1.26645	-1.4876	-0.0707664	-0.105365	-0.83914	-0.896181
-5.16667	0.250512	0.406903	-0.838472	-0.640322	-0.594558	0.817142	0.344991	0.872033	0.606545	1.11866	0.519166	-0.013536	-0.316075	-1.2258	-1.44994	0.488517	0.606761	-0.831135	-0.798931
-4.83333	-0.107222	0.608129	0.313451	-1.29304	0.582511	0.760068	0.478474	1.18994	0.834601	1.1502	0.489039	-0.829978	-0.904529	0.847021	1.02831	-0.00893926	-0.149191	-0.63821	-0.486569
-4.5	0.0992498	0.425948	1.33114	-1.06554	1.07893	0.568474	0.417696	1.0276	0.498481	0.713761	0.0777164	-0.601239	-0.692924	0.183891	0.428576	-0.435817	-0.436309	-0.487459	-0.119287
-4.16667	0.41608	0.186072	-0.133894	-1.40451	0.649129	0.247541	0.144356	0.804765	0.345067	0.440588	0.784174	-0.865682	-0.955449	0.213036	0.163804	-1.35156	-1.3403	-0.663366	-0.363108
-3.83333	0.164253	-0.263589	-0.796676	-1.48806	0.449601	-0.0465312	-0.113842	0.551811	0.669316	0.937081	0.577724	-1.17026	-1.27555	0.0307242	0.0751132	-1.37361	-1.36342	-0.553918	-0.255823
-3.5	0.431175	-0.0472538	-0.219382	-1.28639	0.753603	-0.168118	-0.161316	0.105867	0.655854	0.965421	0.437276	-0.685476	-0.598495	-0.368426	-0.216679	-0.00322478	0.324153	0.44749	1.19944
-3.16667	0.603276	0.576118	0.534762	-1.48021	0.757746	-0.829667	-0.939215	0.352039	0.612259	0.25829	0.585563	0.338953	0.542622	-0.728452	-0.643883	0.0824876	0.252331	0.139658	0.543887
-2.83333	0.027629	0.295965	0.550063	-1.15175	1.05553	0.29888	-0.0739358	0.818971	0.919105	1.11532	0.477548	-0.245406	-0.108216	-1.0362	-1.00132	-0.127571	-0.109149	0.549056	0.735091
-2.5	0.717389	0.0510189	0.409529	1.2334	0.958819	0.110276	0.122294	0.193209	0.71043	1.32573	0.570976	0.742003	0.876484	-0.226874	0.0425266	0.18927	0.680735	1.71532	1.28811
-2.16667	0.0566057	-0.561776	-0.761868	0.307449	1.11822	-1.50236	-1.63693	0.0686741	0.195438	0.0969042	0.505931	0.201036	0.367615	-0.528046	-0.470806	-0.325214	-0.43806	1.70767	1.2736
-1.83333	-0.43102	-0.0165429	-0.783187	0.368453	0.0722872	-0.0321237	-0.407468	1.21509	0.693037	0.394659	0.761235	-0.420115	-0.332547	-0.155592	-0.130395	-1.11273	-1.06927	1.6167	1.22138
-1.5	0.4034	0.302534	-0.573291	0.626208	0.468455	0.375283	-0.0144938	0.251886	-0.0928845	-0.265934	0.662115	-0.667332	-0.695731	0.0271055	0.127927	-0.500001	-0.225418	1.16698	0.879984
-1.16667	-1.23929	-0.795431	-0.282505	-0.481955	0.362281	-0.0753226	-0.723235	0.128364	-0.187833	-1.13838	0.75202	-0.550089	-0.656541	-0.326774	0.0664964	0.0341389	0.392496	1.21486	0.744516
-0.833333	0.291042	-0.00954065	0.403373	0.0226981	0.749759	1.39362	1.4671	0.382985	0.321289	-1.09251	0.727611	-0.792985	-0.878371	-0.603442	-0.206138	-0.738676	-0.430196	1.17891	1.19107
-0.5	1.92051	1.40645	1.14777	1.37768	0.665913	-0.659895	-0.174067	-0.373162	0.00729513	-1.17822	0.367054	0.554734	0.730077	-0.104799	0.264997	-1.0732	-0.659704	0.794086	0.734302
-0.166667	0.609267	0.953359	0.339635	1.42291	0.715375	-0.184459	0.0567675	0.703536	1.09578	-1.00118	0.4188	0.287142	0.257822	1.09636	0.939623	-1.04212	-0.405146	0.323685	0.359519
0.166667	0.892329	0.522157	1.43749	1.55029	0.202834	1.84534	0.977428	0.554903	0.0540576	0.842533	0.702196	2.14007	1.28421	2.14411	1.24122	1.01672	2.79456	1.13558	1.89717
0.5	-2.37346	-2.81052	-0.124634	-0.338398	-0.46418	2.16659	0.250053	-0.55454	-0.703587	0.0937516	-0.426734	1.38675	0.359064	1.5326	0.710832	0.429095	0.940693	0.622556	0.349984
0.833333	-2.54844	-3.56826	0.0581241	-0.809603	-0.547536	1.40883	0.475775	-0.325732	-0.422365	-0.730639	-0.907443	1.47287	0.854367	1.69122	1.08818	-0.305786	-0.359669	-0.151912	-0.275743
1.16667	-3.08703	-3.54242	0.162586	-0.671996	0.136469	1.98351	0.674276	0.0143519	-0.12809	-1.00587	-0.915652	0.215489	-0.176391	1.23555	1.17974	-0.4539	-0.0694836	0.0306912	0.15297
1.5	-2.99813	-2.88275	0.342535	-0.730108	-0.786529	1.28746	0.148868	0.411294	0.0754526	-0.930717	-0.514973	0.334793	0.0812472	-0.171801	0.00710797	-0.0336572	0.175355	0.309527	0.363301
1.83333	-2.85861	-2.40303	0.0231435	-0.786296	-0.334762	1.2903	0.00872465	0.228022	-0.102642	-0.985014	-0.13253	-0.524545	-0.783039	-0.24028	0.105762	0.0125379	-0.1656	0.548644	0.437217
2.16667	-3.09944	-2.48889	-0.0601579	-1.32252	-0.879907	0.585623	0.553035	-0.0803765	-0.597908	-0.802553	-0.22367	-0.174143	-0.164696	-0.191933	0.141867	-1.08493	-1.17738	-0.23964	-0.385282
2.5	-3.44975	-2.63217	0.640036	-1.47125	-0.354325	-1.07061	-1.06276	-0.8998	-1.1812	-0.829754	-0.838051	-0.213287	-0.344378	-0.717391	-0.26348	-1.33983	-0.9674	-0.262768	-0.340488
2.83333	-2.7562	-2.21959	0.321657	-1.5977	-0.877135	-1.80882	-2.1635	0.256137	-0.101635	-1.04141	-0.627398	0.0280438	-0.18969	-0.740844	-0.425985	-0.666088	-0.177017	-0.233824	-0.30092
3.16667	-2.67227	-2.1058	0.0375036	-1.28367	-0.711443	-1.36917	-1.5366	-1.15895	-1.46448	-1.16299	-0.397693	-0.702764	-0.86476	-1.4419	-1.02078	-0.0069121	0.405824	0.179553	0.189913
3.5	-2.16756	-1.22314	0.365496	-1.13936	0.377307	-1.53818	-1.93245	-1.04641	-1.34069	-1.09572	0.108764	-0.971535	-1.15113	-1.73508	-1.34305	-0.363237	-0.386867	-0.484449	-0.601314
3.83333	0.362492	0.798452	0.577622	-1.5032	-0.639103	-1.58307	-2.09844	-0.028278	-0.381451	-1.07904	-0.184508	-1.07355	-1.18166	-1.81071	-1.29726	-0.407963	0.393751	-0.785458	-0.711965
4.16667	-1.7904	-1.15712	-0.0526046	-1.46449	-0.892927	1.80015	0.707642	-0.277888	-0.409383	-0.984821	-0.232965	-0.919419	-0.932216	-1.82672	-1.24654	-0.580204	0.394254	-0.708551	-0.599036
4.5	-2.07662	-1.45766	-0.229328	-1.3989	-1.26997	0.173618	-0.849451	-0.680853	-0.827319	-1.12904	-0.402643	-0.610927	-0.609674	-0.633123	0.166061	-1.13258	-0.907252	0.0638984	0.157463
4.83333	1.05038	2.42775	0.465357	-1.19952	-1.07532	-1.10312	-2.01048	-1.53552	-1.84052	-1.16019	-0.523408	-0.568296	-0.357124	-1.07689	-0.655795	-0.485007	0.0389195	-0.57608	-0.473054
5.16667	1.82132	2.90234	0.189732	-1.17321	-1.22677	-0.158686	-0.652128	-1.97933	-2.34903	-1.11348	-0.925494	-0.540718	-0.325279	-1.49205	-1.25822	-1.13089	-0.859825	-0.470292	-0.328971
5.5	-0.393595	-0.137787	0.619984	-0.948307	0.255375	-1.36129	-1.74601	-1.84893	-2.1942	-1.2058	-1.22172	1.08316	1.38286	-1.40151	-1.2328	-1.60211	-1.33435	-0.046941	-0.169348
5.83333	0.084015	-0.282728	0.480414	-0.936976	0.818213	-2.22731	-2.81603	-2.07817	-2.44561	-1.19239	-0.314422	1.90171	1.74566	0.166182	0.589102	-1.65335	-1.439	-0.573365	-0.437678
6.16667	0.176246	-0.697941	1.25031	-0.581047	1.21412	-1.77235	-2.65337	-1.98836	-2.31294	-0.924402	-1.12743	1.20176	1.14197	-0.92514	-0.68161	-1.94728	-1.67132	-0.648897	-0.302691
6.5	0.0407048	-0.380814	0.115643	-0.49388	0.0729344	-2.29731	-2.64871	-1.50163	-1.78967	0.695605	-1.34497	1.07461	0.989679	-1.41693	-1.1988	-2.1194	-1.65483	-0.45915	-0.24478
6.83333	0.558859	-0.137213	0.0924876	-0.671008	0.604423	-2.66732	-2.92482	-1.82348	-2.09698	-0.0397465	-1.3276	1.52304	1.46419	-1.33367	-1.10684	-1.4506	-0.589897	-0.988963	-0.823637
7.16667	-1.76785	-2.79222	1.12354	-0.562967	0.552748	-0.287027	-1.20514	-1.91055	-2.17584	-0.378422	-1.41779	0.470428	0.219203	-0.819085	-0.235088	0.019235	0.966203	-0.984605	-0.680345
7.5	0.269565	-0.392419	0.943256	-0.49078	0.415051	0.991506	-0.138746	-1.44229	-1.93045	-0.268293	-1.43167	-0.402731	-0.613708	-0.740456	-0.36828	-0.600556	0.0925161	-0.94816	-0.635729
7.83333	-0.565236	-0.807375	0.821665	-0.705468	0.960177	1.4787	0.572321	-1.98352	-2.4217	-0.940746	-1.61351	-0.712398	-0.855905	-1.51666	-1.21186	-0.567922	0.233549	-0.992204	-0.599799
8.16667	-1.02614	-1.4724	1.09527	-0.717953	0.483145	-0.119732	-0.583973	-1.94585	-2.43884	-1.04191	-1.43434	-0.558437	-0.627611	-0.910569	-0.387219	-0.0245652	0.675222	-0.95574	-0.540461
8.5	-1.28106	-1.81341	0.416523	-0.873148	-0.597717	0.993195	0.194815	-1.68592	-2.07133	-1.26544	-1.57056	-0.607404	-0.810103	0.0470902	0.686519	-0.165716	0.0835295	-1.02655	-0.676972
8.83333	1.02038	0.209965	0.145982	-0.814431	-0.396591	-0.069699	-0.35022	-2.07328	-2.36567	-1.28174	-1.5856	-0.823534	-1.0829	-0.514264	-0.160242	0.348553	0.890691	-0.590982	-0.143082
9.16667	-0.164559	-0.904668	0.103671	-0.937191	-0.115251	-0.117339	-0.811296	-0.370033	-0.702031	-1.16667	-1.57651	-0.758718	-0.943282	-0.0287503	0.681145	0.572385	1.22214	-0.557607	-0.106943
9.5	-0.475694	-0.947724	0.359543	-0.859789	-0.36486	1.12769	0.694162	0.447186	0.0837317	-1.36311	-1.53871	-0.769294	-0.841958	-0.119192	0.457285	0.359841	1.19914	-0.926757	-0.61883
9.83333	-0.670515	-1.72268	0.300153	-0.745528	0.599846	-0.848276	-1.23918	-0.545524	-0.949437	-1.36499	-1.71962	-0.755905	-0.843368	-0.249329	0.069546	0.751001	1.36195	-1.12857	-0.890456
10.1667	-0.303679	-0.525822	-0.837694	-0.414528	0.711087	-1.13767	-1.53578	-0.845647	-1.58228	-1.26962	-1.58401	-0.796701	-0.821251	-0.0810676	0.16588	0.370912	0.733543	-0.0308689	0.401747
10.5	-0.949278	-1.27808	0.934631	-0.660861	0.290859	-2.16781	-2.57481	0.909458	0.607277	-1.1455	-1.34358	-1.1168	-1.33436	-1.22381	-1.03379	-1.05381	-0.841077	-0.16682	0.146478
10.8333	-0.917452	-1.1045	1.49873	-0.682804	0.737447	-2.12428	-2.49472	1.00529	0.550937	-0.479472	-1.5642	-0.97757	-0.991087	-1.39872	-1.31264	-1.2485	-0.48041	-0.147638	0.239995
11.1667	-1.0156	-1.08669	0.456902	-0.76669	0.404682	1.78622	0.906899	1.23644	0.719437	-1.1958	-1.77506	-0.69756	-0.572283	-1.30675	-1.2033	-1.52885	-1.13153	-0.708933	-0.434902
11.5	0.00426387	-0.504557	-0.231927	-1.01081	-0.249431	0.48862	-0.483505	1.36377	0.921556	-0.335225	-1.48705	-0.800674	-0.619756	-1.46775	-1.18261	-1.537	-0.974882	-1.09744	-0.973656
11.8333	-0.642901	-1.15796	0.274941	-1.02635	-1.07141	0.042968	-0.88242	1.94703	1.22918	0.0943202	-1.47344	-1.15604	-1.02207	-1.3407	-1.10291	-1.57772	-1.09737	-1.08858	-0.959027
12.1667	-0.415936	-1.38933	-0.135444	-1.191	-0.685324	-0.557692	-1.5098	1.75388	0.819728	-0.214698	-0.297749	-1.11721	-1.11783	-0.52951	-0.0779183	-1.76669	-1.1259	-1.08032	-0.977452
12.5	-0.297734	-1.49405	0.374221	-1.13051	-0.892489	-2.09466	-2.86172	1.11908	0.557884	-0.812271	-0.877686	-1.2199	-1.22021	-0.871183	-0.574129	-1.66601	-0.933188	-1.235	-1.09643
12.8333	-0.502804	-1.05286	-0.966659	-0.733495	-0.0449227	-2.29488	-2.90317	0.393857	0.0133857	-1.11983	-0.550493	-0.412694	-0.206233	-1.06262	-0.738096	-1.92782	-1.33915	-1.35976	-1.31281
13.1667	-0.604661	-1.4907	0.977912	-1.1978	0.959168	-2.06102	-2.86956	-0.830687	-1.18867	-1.27298	-0.177293	0.617472	0.957407	-1.59119	-1.18006	-0.315323	0.500611	-1.26598	-1.15206
13.5	-0.390844	-1.26354	0.773438	-1.26096	0.902475	0.436145	-0.671254	-1.51742	-2.00548	-1.23795	-0.259559	1.02429	1.25886	-1.79847	-1.45662	-0.296704	0.484497	-1.21339	-1.24329
13.8333	-0.541948	-1.65742	1.32671	-1.1373	0.393977	-1.43875	-2.22976	-1.75344	-2.27385	-1.22206	-1.23419	0.807341	1.12602	-1.753	-1.3819	0.0475057	0.796656	-1.11531	-0.969414
14.1667	-0.872033	-1.16909	0.722092	-0.968804	0.444927	-1.92279	-2.76139	-1.7899	-2.2576	-1.32107	-1.56021	1.09495	1.33275	-1.72062	-1.26714	-0.540587	0.042408	-0.722537	-0.430267
14.5	-0.803279	-0.790993	0.00198571	-0.872053	0.695315	-2.63129	-3.40466	-1.74481	-2.40219	-1.28809	-1.53056	1.46243	1.57011	-1.17848	-0.378789	-0.077498	0.686109	0.241227	0.547422
14.8333	-1.75	-1.71451	-0.517622	-1.20143	0.908871	-2.64427	-3.17678	-1.6231	-2.22773	-1.36905	-1.63806	1.56192	1.57055	0.0916124	0.837359	-0.861659	0.274523	0.375377	0.524475
15.1667	-0.611981	-0.738462	-0.0534614	-1.28263	0.57592	-1.94573	-2.60281	-1.70265	-2.28502	-1.21062	-1.71593	1.30504	1.35914	-0.946617	-0.481636	-1.18929	-0.131372	0.39731	0.590884
15.5	-0.629751	-0.893487	-0.271547	-1.12995	0.556381	-2.24457	-2.82374	-1.72981	-2.22958	-1.29469	-1.48353	1.44098	1.41661	-0.429277	0.169626	-1.59878	-0.855453	0.0295636	-0.0640144
15.8333	-0.706795	-1.63521	-0.466116	0.0299635	0.576838	-2.73094	-3.20804	-1.37604	-1.95276	-1.36104	-1.62066	0.468987	0.263123	-0.491213	-0.201229	-1.40462	-0.624375	-0.72975	-0.839029
16.1667	-0.795183	-0.628103	-0.806128	0.558852	0.563428	-2.2085	-2.83933	-1.4277	-2.07343	-1.15691	-1.80532	0.551171	0.354747	-0.342756	0.247598	0.387073	1.068	-0.505433	-0.218304
16.5	0.115501	-0.447623	-1.37706	0.917143	0.207138	-2.22112	-2.94381	-1.54226	-2.17766	-0.969283	-1.7285	0.403751	0.0652962	-0.865094	-0.443597	-0.242302	0.776025	-0.613238	-0.316349
16.8333	-0.38793	-1.38232	-0.0603773	-0.27973	0.436539	-2.20877	-2.89774	-0.577024	-0.878826	-1.40388	-1.57408	-0.371209	-0.73723	-1.3311	-0.81669	-0.146673	0.605757	-0.729797	-0.599216
17.1667	-0.570579	-0.878397	0.577786	-0.879389	0.199113	-2.50178	-3.17938	-1.26356	-1.64925	-1.27428	-1.15516	-0.761932	-1.15199	-0.493947	0.21298	-0.967186	-0.0593072	-0.694387	-0.509186
17.5	-0.732617	-0.934119	-0.439841	-1.03428	0.103741	-1.63594	-2.45806	-1.31154	-1.92824	-1.30713	-1.67663	-0.25796	-0.463787	-0.250473	0.247904	-0.737836	0.18424	-0.960055	-1.10652
17.8333	-0.532604	-1.15033	0.0838235	-1.10427	-0.887565	3.11903	1.75956	-1.58731	-2.08583	-0.901995	-1.8182	0.306676	0.203512	-0.716364	-0.356753	-0.164633	0.762072	-1.09783	-1.27478
18.1667	-0.172155	-0.84046	-0.687721	-1.19217	0.32104	2.16492	0.879298	-1.49335	-1.94996	-0.482721	-1.8627	-0.358089	-0.428034	-0.113419	0.321727	0.0425061	0.67161	0.0399124	0.0499661
18.5	-0.764708	-1.34666	-0.58746	-0.688303	0.721656	3.38442	1.41199	-1.60748	-2.17171	-1.03301	-1.52607	-0.287049	-0.25553	-0.86203	-0.589946	-0.481486	-0.443924	0.509188	0.26927
18.8333	0.28088	-0.368115	0.336396	-0.943598	0.279023	3.12407	1.27316	-1.60211	-2.16552	-0.952778	-1.80955	-0.443233	-0.532293	-1.48614	-1.20201	-0.592678	0.258079	0.343322	-0.30745
19.1667	-0.381095	-0.824043	0.191925	-1.23524	0.654355	2.27412	0.773091	-1.02334	-1.50557	-0.336613	-1.99415	1.25955	1.27837	-1.44803	-1.04276	-1.25582	-0.728282	0.49004	-0.076212
19.5	-0.641663	-0.985248	0.452971	-1.12955	0.77547	2.2137	0.773505	-1.37148	-1.63288	-0.380582	-2.06965	0.711413	0.786842	-1.45205	-0.974963	-1.41094	-0.824996	0.1169	-0.44459
19.8333	-0.571027	-1.14744	1.32117	-0.893977	0.95275	1.51413	0.423684	-1.93162	-2.26426	-0.906492	-1.92453	0.156368	-0.139037	-1.77823	-1.43513	-1.57142	-1.05072	0.150797	-0.196125
20.1667	-0.81629	-0.861699	2.19263	-0.900622	-0.121611	1.49917	0.192587	-1.67593	-2.0718	-1.22517	-1.03748	0.683548	0.797313	-1.81194	-1.53659	-0.755351	0.157304	0.931261	0.852915
20.5	-0.20223	-0.644887	1.10942	-0.81925	0.266781	0.0725624	-0.251344	-1.3155	-1.78292	-1.3285	-1.32979	0.241748	0.227911	-1.78684	-1.45403	0.2619	0.721027	0.986974	0.72936
20.8333	0.143448	-0.108433	1.62004	0.678164	0.198632	-0.456249	-0.481631	-1.39902	-1.85134	-0.9582	-1.58204	-0.479568	-0.708826	-1.74103	-1.3074	-0.88925	-0.235496	0.589959	0.491164
21.1667	-0.49858	-0.839052	0.445839	0.0625349	0.26507	-0.705987	-1.07161	-1.84528	-2.13203	-1.44497	-1.64231	-0.648686	-0.836053	-1.70737	-1.44734	-1.16919	-0.428559	0.142784	0.0845796
21.5	-1.65275	-1.74861	-0.156333	-0.654061	0.217059	-0.47001	-0.845914	-1.8853	-2.26281	-1.23879	-1.44245	-0.837055	-0.948359	-1.18201	-0.57554	-1.43757	-0.943145	0.57826	0.290664
21.8333	0.0346549	-0.354294	0.0355838	-1.00572	0.436719	-1.52195	-1.88525	-1.91994	-2.31751	-1.2584	-1.56899	-0.858716	-0.953565	-1.32055	-0.783672	0.065213	0.69765	-0.163056	-0.231987
22.1667	-0.450268	-0.792558	-0.269176	-0.789445	0.186077	-0.558694	-1.21527	-1.73106	-2.13856	-1.49386	-1.49922	-0.495725	-0.667054	-1.02408	-0.448558	-0.829446	-0.367195	0.148871	0.252265
22.5	-0.0683374	-0.65447	-0.559616	-0.821232	0.32664	0.343469	-0.516949	-0.161215	-0.668315	-1.39095	-1.72216	-0.212917	-0.321899	-1.50375	-1.05083	-0.995193	-0.188729	0.465572	0.179608
22.8333	-0.197794	-0.920554	-0.41851	-1.14042	0.532917	0.772813	0.476864	2.72866	2.08652	-1.57311	-1.95007	-0.680675	-0.810638	-1.02178	-0.785996	-1.46226	-0.850067	0.0457891	-0.0346051
23.1667	-0.695919	-1.01981	-1.19365	-0.965705	0.529831	0.287013	0.098551	1.47656	1.69891	-1.06852	-1.10095	-0.0905135	-0.171726	-1.29775	-1.02991	-0.466684	0.301144	-0.482892	-0.467424
23.5	0.146191	0.0417614	-0.318516	-1.31171	0.654921	-0.378807	-0.278849	1.09571	1.20247	-0.424014	-1.41517	-0.254402	-0.385288	-0.648676	-0.226228	-0.293222	0.359059	-0.530537	-0.628289
23.8333	-0.661112	-0.862948	0.0893249	-1.58549	0.866116	-0.603894	-0.946767	1.33477	1.07817	0.249552	-1.71491	0.960766	0.964565	-0.671745	-0.386951	0.326686	1.27216	-0.70458	-0.931223
24.1667	0.521332	1.09425	-0.248717	-1.41734	0.657475	-0.284512	-0.728381	1.20495	1.03646	0.563444	-1.89975	0.735361	0.765376	0.302218	0.899468	0.240341	1.25212	-0.765918	-0.976347
24.5	0.331632	0.702425	-0.570343	-1.22238	0.430663	-0.357579	-0.881962	1.05683	1.46661	0.546978	-1.46044	0.599616	0.590869	1.17899	1.5904	-0.445849	0.309506	0.325397	0.162965
24.8333	-0.741852	-0.678565	-0.0207272	-1.28015	0.633453	-2.00604	-2.2701	2.01925	2.0121	1.24739	-1.26958	0.486214	0.37632	1.52414	1.95509	-1.5052	-1.24899	0.426838	0.310016
25.1667	-0.561719	-0.343779	-0.378756	-1.39646	0.715774	0.751448	1.32507	2.69749	2.17356	1.37244	-1.66749	1.13437	1.12914	0.984077	1.38275	-1.45478	-0.733531	0.191292	0.184383
25.5	-0.145077	-0.0936953	-0.777131	-1.51351	-0.189234	0.669981	1.83989	2.72661	2.05709	1.33007	-1.94997	0.39296	0.324995	0.239123	0.756557	-1.72823	-1.20852	0.727057	0.469221
25.8333	-0.200102	-0.139453	-0.907061	-1.54142	0.265895	0.379673	1.64412	2.45321	1.88028	1.31858	-2.10144	-0.552597	-0.61816	0.65585	1.34878	-1.97235	-1.44485	0.866474	0.591505
26.1667	-0.337326	-0.240676	-0.376318	1.13623	-0.0807992	-0.296056	0.564368	2.51522	1.89291	1.17574	-2.08208	-0.730833	-0.827966	-0.799629	-0.551494	-1.48999	-0.610632	0.62081	0.417394
26.5	-0.689477	0.428625	-1.21105	0.575655	0.335147	-0.175222	1.48142	2.14565	1.71794	1.06595	-1.00991	-0.67382	-0.727527	-0.577554	-0.134683	0.0876983	0.958074	0.520232	0.209713
26.8333	-1.48063	-0.809183	0.0560008	-0.615953	-0.0996217	0.676276	2.07774	2.02398	1.62458	1.09971	-0.945744	-0.98876	-1.15691	-1.05102	-0.671797	-0.180309	-0.194324	0.869341	0.534641
27.1667	0.19215	0.563938	-1.32371	-1.13551	0.360739	-0.610458	0.877093	1.798	1.50141	0.685061	-1.30895	-1.05521	-1.18426	-1.40159	-0.928726	-0.43823	0.259691	0.4823	-0.118154
27.5	-1.00847	-0.196992	-0.981987	-1.19665	0.515328	-0.691245	1.11049	1.64086	1.6302	0.227078	-1.7145	-0.900196	-0.844549	-1.74476	-1.24993	-0.0627625	0.820001	0.35707	-0.0294087
27.8333	-1.10079	-0.192571	1.46569	-1.10552	0.663074	0.328564	1.87073	1.67806	1.69558	0.317418	-1.58067	0.695891	0.523738	-1.44381	-0.921472	-0.193292	0.549246	0.524578	0.463534
28.1667	-0.950782	-0.530424	1.69465	-1.05875	0.286895	0.218147	1.47688	1.33132	1.5579	0.991433	-1.58625	0.173322	-0.273415	-1.54728	-1.13251	-1.13978	-0.544242	0.759297	0.635952
28.5	-0.933755	-0.319819	1.0393	-0.349205	-0.282054	1.81597	1.66606	1.4062	1.88187	1.04493	-1.82551	-0.207174	-0.407092	-1.75639	-1.41196	-1.22756	-0.49482	0.887705	0.60192
28.8333	-0.686813	-0.381613	0.659126	0.783661	-0.189157	1.9195	1.72029	1.39763	1.82761	1.01171	-1.49071	0.261698	0.149902	-1.3527	-0.912748	0.210016	0.986731	0.840529	0.584217
29.1667	-2.24485	-1.69042	0.28069	-0.381234	0.300507	0.9776	2.09366	1.51834	2.0418	1.23143	-1.67087	-0.415068	-0.511182	-1.35485	-1.05393	-0.936292	-0.135321	0.604164	0.152368
29.5	-0.76566	-0.653243	0.873931	-1.03593	0.523852	-0.0443342	0.83672	1.36242	2.31688	1.35206	-1.6702	-0.678573	-0.887849	-1.73932	-1.40434	-0.449068	0.0507384	0.567928	0.32093
29.8333	-1.81338	-0.922873	0.983015	-0.927432	0.37531	0.0707444	1.05377	0.940194	1.53337	1.1333	-1.78787	-0.5828	-0.701778	-0.164226	0.722984	0.344264	1.05872	-0.00308226	0.0395074
30.1667	-2.46465	-2.07896	0.11453	-1.32267	0.590416	0.0402826	1.22119	0.99634	1.89965	0.751044	-1.6023	-0.760569	-1.02676	0.228073	0.8295	0.447964	1.17288	0.259508	0.255716
30.5	-2.12991	-1.56776	-0.250477	-1.35025	0.50316	-0.480319	0.943433	1.05178	2.18464	0.820241	-1.77839	-0.649744	-0.733627	-0.156623	0.459938	0.100684	0.766162	-0.338649	-0.531758
30.8333	-2.0572	-1.44509	-0.315923	-0.545783	-0.346467	-0.829325	0.0681992	0.812785	1.79347	0.90829	-1.82929	-0.84976	-0.982678	-0.60011	-0.164109	0.203018	0.683317	-0.151886	-0.29816
31.1667	-1.21759	-0.625976	-0.423197	-0.914319	0.154318	-1.17005	-0.131607	0.786771	1.71428	1.08594	-2.09542	1.36549	1.53265	-0.822344	-0.366394	-0.936035	-0.549754	0.76884	0.576505
31.5	0.203179	0.34943	-0.633987	-1.16439	0.255637	-2.06489	-0.810781	0.464073	1.43359	0.983092	-1.52506	1.60182	1.60573	-0.877032	-0.387153	-1.2679	-0.75464	0.240828	0.19088
31.8333	0.363719	0.206559	-0.384145	-1.31724	-0.621009	-2.36174	-1.28462	0.798894	2.08946	0.114913	-1.3185	0.756826	0.670213	-0.862459	-0.600299	-1.2101	-0.336358	-0.00790289	-0.221663
32.1667	-2.77895	-2.43352	-0.314311	-1.33482	-0.281827	-2.39202	-1.66381	0.264174	1.60234	-0.144132	-1.56299	0.847913	0.677863	-0.614403	-0.0801859	-1.34846	-0.44454	0.112842	-0.0830445
32.5	-2.42308	-1.72379	-0.77971	-1.4803	0.11915	-2.67678	-2.21609	-0.664091	0.476205	-0.30588	-1.75492	1.15412	0.987963	-0.982032	-0.496088	-0.80198	0.332256	0.315027	-0.129358
32.8333	-2.30458	-1.57358	0.69296	-0.0538555	0.358187	-3.148	-2.7215	0.333169	1.1322	-0.338833	-1.78995	0.0882795	-0.355746	0.4924	0.951452	-0.412277	0.385377	0.25265	-0.584937
33.1667	-1.87997	-1.03627	0.199489	0.4051	0.348034	-2.8599	-2.5722	0.049913	0.753842	-0.183936	-1.51235	-0.390651	-0.793374	-0.153959	0.140834	-0.821666	-0.44285	0.0374832	-0.770647
33.5	-1.07723	-0.838411	-0.308625	0.125077	0.438774	-2.52959	-2.33217	-0.286917	0.364494	-0.672148	-1.29593	-0.664165	-1.03372	-0.25937	0.0424362	-0.79584	0.126019	0.0790543	-0.600876
33.8333	0.854245	1.06342	-1.18215	0.451925	0.3388	-2.48904	-2.3686	0.773311	1.49409	0.425585	0.509807	-0.613002	-0.793205	-1.05183	-0.95418	-0.92887	0.0216905	0.0552053	-0.283865
34.1667	-0.541692	-0.375274	-0.176552	-0.644551	0.103985	-0.700215	-0.773275	1.93866	2.38891	0.518614	0.558045	-0.581952	-0.806594	-1.54536	-1.31701	-1.03533	0.0300905	-0.373567	-0.553268
34.5	-2.82303	-2.06521	-0.624643	-1.13842	0.359604	0.64487	0.206073	1.49647	2.06937	-0.513831	1.14979	-0.728119	-0.97179	-1.35462	-1.01586	-1.19961	-0.358814	-0.782181	-1.03118
34.8333	-2.92319	-2.51329	-0.25138	-1.47096	0.758126	0.501818	0.494745	1.25073	1.88875	-0.622699	0.998333	-0.789766	-1.08193	-1.58175	-1.32464	-1.29078	-0.407044	-0.0067579	-0.213689
35.1667	-2.17902	-1.23694	-1.02342	-1.12982	0.207878	-0.146768	-0.305519	1.37945	1.96151	-0.96377	0.40751	-0.343316	-0.504815	-1.10743	-0.827781	-1.45561	-0.770338	-0.285916	-0.257602
35.5	0.676434	1.78887	-1.58153	-1.06987	0.163025	-0.652947	-0.762997	1.07477	1.62378	-1.04662	0.776097	-0.0170171	-0.130856	-0.333466	-0.107223	-1.43075	-0.514329	-0.183157	0.170955
35.8333	-0.598914	0.538896	0.0698045	-1.55896	-0.585006	-1.68908	-1.81794	0.693591	1.47033	-0.751963	0.931523	-0.486306	-0.798898	-0.103708	0.00472813	-1.6073	-0.828705	0.00181229	0.104203
36.1667	-2.36555	-1.41824	1.81566	-1.40029	-0.699179	-2.82269	-2.8533	1.20699	2.48204	-0.379911	0.903934	-0.84895	-1.11615	-0.0582734	0.0507472	-1.55277	-0.843896	-0.493747	-0.296588
36.5	-2.39508	-1.27557	1.10102	-0.649694	0.649876	-3.03893	-3.06253	0.393743	1.58704	-0.678055	1.02266	-0.45459	-0.539204	-0.765075	-0.343711	-0.994726	0.0632082	-0.788469	-0.781412
36.8333	-2.68842	-1.70995	-0.176228	-0.778725	0.30391	-2.48823	-2.67796	0.486437	1.67614	-0.923545	0.960688	-0.875198	-1.14634	-0.941669	-0.674332	0.235669	0.796514	-0.80278	-0.745447
37.1667	-2.42387	-1.56883	-0.264965	-1.31937	0.539465	-2.98514	-3.08347	0.274067	1.54087	-1.14442	0.832525	0.670253	0.61258	-1.11154	-0.883065	-0.597143	0.261538	-0.828103	-0.824363
37.5	0.00699136	0.817399	0.104003	-1.44212	0.507874	-3.22341	-3.32938	0.211074	1.5174	-1.17243	1.02101	1.25678	1.01273	-1.09652	-0.881848	0.294556	1.44212	-0.915199	-0.948829
37.8333	1.6797	1.6286	-0.273308	-1.36667	-0.409615	-2.97505	-3.159	0.0907599	1.66877	-1.22298	0.90608	0.835602	0.624631	-1.01315	-0.711433	0.159908	1.21243	-1.11514	-1.30704
38.1667	0.188965	0.436104	-0.299635	-1.13871	0.0418218	-2.79276	-3.03637	0.205778	1.49799	-1.2872	1.16239	1.25922	1.08887	-1.39248	-1.11927	-0.0319501	1.21377	-1.03304	-1.04609
38.5	-1.47152	-1.29969	-0.242947	-1.39383	-0.0910407	-1.78959	-2.25871	1.04212	2.19397	-0.32023	0.979356	1.30717	1.33246	-1.48693	-1.23158	-0.248081	0.81843	-1.04429	-1.1328
38.8333	1.0895	0.781867	0.0829661	-1.25188	0.0431765	-2.24747	-2.76424	1.38659	2.27574	-0.110138	0.976881	0.607732	0.18328	-1.53904	-1.10848	-0.598109	0.767731	-0.305518	-0.388063
39.1667	0.693328	0.405458	1.19033	0.860136	0.779021	-2.70142	-3.11086	1.07849	1.86406	0.0799495	0.911062	1.3792	1.3745	-1.59383	-1.39525	-1.05675	0.0191091	0.420838	0.571162
39.5	-0.347245	0.135683	1.19458	-0.340325	-0.417898	-3.03743	-3.34962	1.08087	2.07187	-0.0140229	0.964569	2.03616	1.98338	-1.73187	-1.51009	-1.11186	-0.128306	-0.222405	-0.2688
39.8333	-1.88491	-1.42224	0.105277	-0.973282	0.00238616	-1.97787	-2.33467	0.950643	2.41834	-0.893663	0.600889	2.02713	2.04703	-0.844253	-0.27907	-1.54279	-0.659479	-0.50415	-0.560351
40.1667	0.224079	0.860006	-1.00473	-0.745546	-0.977187	-1.33932	-1.85117	1.24363	2.58628	-1.20142	0.78697	2.03804	2.21567	0.623962	1.2258	-1.39837	-0.426208	-0.0275995	-0.0070706
40.5	0.00487791	0.642367	-0.384711	-0.513671	-1.36817	-1.18178	-1.6021	1.10115	2.30576	-1.08923	0.91815	1.87338	2.02013	0.069429	0.50811	-0.867531	0.21865	-0.19359	-0.350951
40.8333	-1.80666	-1.5351	-0.54099	-0.830613	-1.52179	-2.0789	-2.55978	0.944028	2.25733	-1.26088	1.00975	1.68813	1.98907	-0.274879	0.146458	-0.299235	0.544015	0.265195	0.0342241
41.1667	-2.14029	-2.0544	-0.278572	-0.626056	-1.34133	-2.52605	-2.93709	0.997377	2.4777	-1.19938	0.953108	1.5214	1.6951	1.18051	1.71518	-0.794915	-0.0678366	0.79486	0.417106
41.5	-1.70756	-1.4571	-0.557628	-1.00315	-1.06262	-2.75438	-3.14247	0.86405	2.40143	-0.39278	0.703355	1.08479	1.04732	0.242918	0.56629	-1.69155	-1.11085	1.18803	0.662556
41.8333	-0.955982	-0.399473	-1.02218	-1.38332	0.161962	-2.19117	-2.53836	0.42336	2.30588	-0.444842	0.718284	0.52838	0.523365	-1.00776	-0.79377	-1.61205	-0.902841	1.26028	0.77027
42.1667	0.663259	1.33244	-0.516719	-1.25198	0.140088	-1.62893	-2.18523	0.534339	2.50224	-0.348603	0.840178	1.11717	1.26178	-1.20365	-0.931336	-1.83108	-1.12411	1.52754	1.03912
42.5	-0.440902	0.570463	0.191743	-1.44891	0.236406	-2.21884	-2.68339	0.712725	2.58798	-0.170082	0.768941	1.35797	1.43811	-1.02597	-0.581397	-1.30404	-0.341498	1.42167	1.0092
42.8333	-0.527705	0.564875	-0.357749	-1.47151	0.196467	-2.00295	-2.22777	0.772002	2.787	-0.906489	0.704258	1.16819	1.18375	-0.730114	-0.351689	-0.60836	-0.60853	1.32695	0.83193
43.1667	-1.20619	0.360136	-1.23794	-1.0128	0.104937	-2.83781	-3.19578	0.4589	2.59989	-1.02267	0.490687	-0.374486	-0.623606	-0.341827	0.25229	-0.681018	-0.195272	1.27396	0.976359
43.5	-1.13012	0.408666	1.48293	-1.08162	-0.83547	-1.285	-1.83344	0.481122	2.32056	-1.10808	0.547345	-0.523968	-0.571308	0.66846	0.829591	-0.71934	0.0303171	0.405752	0.302991
43.8333	-0.861022	0.59624	0.316479	-1.17355	-0.312431	-1.85751	-2.37095	0.802672	3.11979	-1.35579	0.647979	-0.538442	-0.623336	-0.328071	-0.257077	-0.560136	0.347157	0.1893	-0.000104687
44.1667	-0.98383	0.415843	-0.0204258	-0.970102	-0.675545	-2.45026	-2.92908	0.423428	2.62758	-1.37429	0.725983	-0.981727	-1.11495	-0.731503	-0.734695	-1.64627	-1.02379	-0.549877	-0.780132
44.5	0.716662	2.2161	-1.00753	-1.45203	-0.213036	-1.79819	-2.4081	0.30084	2.20173	-1.42829	0.690603	-0.885163	-0.94738	-0.899853	-0.924579	-1.84803	-1.39519	-0.455565	-0.511842
44.8333	2.13601	3.74149	-1.19023	-1.39552	-0.441748	-2.12259	-2.62725	0.802348	2.66423	-1.45553	0.534121	-1.22533	-1.33388	0.762056	0.945001	-1.86586	-1.19208	0.754688	0.63954
45.1667	1.93016	1.97232	1.37125	-1.24482	-0.954965	2.64252	1.65677	0.898606	2.2677	-1.49745	0.651867	0.455549	0.54779	1.03072	0.912712	-1.93259	-1.30079	0.256948	0.0421344
45.5	1.17444	1.6967	1.46332	-1.80885	-0.60028	2.78701	2.0076	0.246685	1.93089	-1.1875	0.364833	0.316433	-0.111753	0.624709	0.307777	-1.85154	-1.07926	-0.221832	-0.316291
45.8333	1.02499	0.986376	0.497443	-0.779669	-0.539914	2.82236	1.83513	0.22609	2.07135	-1.52907	-0.198048	0.603111	0.580449	-0.268599	-0.483446	-1.87911	-1.19064	0.675319	0.234977
46.1667	1.58683	1.7492	-0.230596	1.15204	-0.257011	2.45653	1.89146	0.557598	2.30235	-1.09715	0.317323	-0.0463363	-0.287843	-0.468737	-0.641044	-1.1961	-0.250287	0.816282	0.382125
46.5	0.804897	1.72689	-0.3901	0.524448	-0.0512839	1.0771	1.26914	0.662241	2.55757	-1.24414	0.323163	-0.455424	-0.798048	-0.561839	-0.814587	-0.559185	0.129357	0.0362354	0.0109688
46.8333	-1.13345	-0.464652	-0.175928	-0.629446	-0.479053	1.46286	2.0524	0.753503	2.58835	-1.08343	0.255222	0.589465	0.805702	-1.00541	-1.20423	-1.49959	-0.975868	0.283966	-0.00124725
47.1667	-0.995932	-0.374185	-0.197347	-1.15078	-0.47885	0.770223	1.40236	0.648932	2.50897	-1.23916	0.35596	1.56085	1.93555	-0.964812	-1.14272	-1.60273	-1.03504	0.131976	-0.0636867
47.5	-0.863979	-0.608103	-0.127914	-0.812621	-0.636665	0.0390158	0.587305	0.67158	2.2811	-1.14301	0.554466	0.735412	0.8623	-1.06481	-1.13535	-0.287098	-0.0657881	0.241424	0.097232
47.8333	-0.0261773	-0.0180868	-0.126222	-1.25035	-0.277142	0.114094	0.75327	0.745941	2.33879	-1.27596	0.609643	-0.52842	-0.616198	0.294317	0.466991	-0.18426	0.248189	0.840708	0.271095
48.1667	1.66188	2.07565	-0.746709	-1.33918	-0.664979	-0.150125	0.349491	0.636887	2.40627	-1.33525	0.348636	-0.757612	-0.717795	0.336145	0.248106	-0.684097	0.363515	0.281485	-0.697253
48.5	2.58432	2.30907	-1.17336	-1.47047	NaN	-0.266905	0.461337	0.123759	1.79933	-0.173867	0.0879344	-0.704588	-0.647528	0.846254	0.977211	0.640056	1.33845	0.0215877	-0.699043
48.8333	2.21708	1.50931	1.08733	-1.1312	NaN	-0.397949	0.48101	0.862438	2.83392	-0.603537	0.347081	-0.889872	-0.71137	1.36475	1.39955	0.748163	1.76037	0.259793	-0.0358868
49.1667	1.54562	0.911564	0.648889	-1.07442	NaN	-1.01956	-0.459249	0.473205	2.42611	-1.23412	0.485307	-0.952369	-0.724149	1.59599	1.60345	0.709145	1.69873	0.270289	-0.0648006
49.5	1.62446	1.08041	2.39505	0.591043	NaN	-0.245376	0.520583	0.50358	2.33179	-1.28307	0.370927	-1.00888	-0.851063	1.27561	1.33982	0.519908	1.53604	-0.325065	-0.522967
49.8333	1.46512	1.23229	1.83448	0.232118	NaN	-0.796394	-0.079001	0.953538	2.46708	-1.33534	0.357461	-0.69637	-0.474401	0.684975	0.801696	-0.016236	0.911325	-0.147623	-0.472828
50.1667	1.40909	1.24842	0.759077	0.0403813	NaN	-1.18959	-0.69022	1.40522	2.70016	-1.37956	0.536553	-0.934393	-0.737177	0.097423	-0.0397184	-0.440674	0.411409	0.747905	0.326059
50.5	1.13879	0.66816	0.71221	-0.742566	NaN	-1.61298	-1.1216	1.12388	2.46819	-1.66101	0.227068	-1.16421	-1.03009	-0.55586	-0.564158	-1.50639	-0.763894	0.331058	-0.0117057
50.8333	1.05638	1.15817	0.673792	1.40838	NaN	-1.65297	-1.18803	1.05907	2.60294	-1.97972	0.251001	-0.994291	-0.77601	-1.15498	-1.33653	-1.71575	-1.14364	0.496442	0.151884
51.1667	-0.204336	0.956574	-0.239383	1.21304	NaN	-0.900834	-0.263805	1.24323	2.69267	-1.10643	0.296974	-1.08126	-1.01996	-1.129	-1.10137	-1.94733	-1.09604	-0.489265	-0.819415
51.5	-1.47091	-0.963894	-0.402222	0.821521	NaN	-1.18435	-0.441267	0.907994	2.31057	-1.17457	0.170401	-0.935871	-0.626821	-1.12963	-1.06798	-1.99803	-1.16237	-0.706737	-0.963509
51.8333	-0.787991	-0.536457	-0.154476	0.0521318	NaN	-1.33906	-0.485679	0.960121	2.7543	-1.43042	0.533056	-1.10024	-0.733962	-1.54063	-1.52637	-1.20038	-0.251272	-0.96535	-1.22237
52.1667	-1.17382	-0.528072	-0.213582	-0.927454	NaN	-1.10751	-0.467022	0.713118	2.5693	-1.71736	0.118935	-0.734217	-0.359387	-1.50351	-1.4346	-0.395817	0.592546	-0.305786	-0.346999
52.5	-0.284749	0.738811	-0.336531	-0.970025	NaN	-1.20911	-0.853479	0.22396	2.04562	-1.20027	-0.155946	-0.81049	-0.565307	-1.5671	-1.42034	0.183997	1.01886	0.0881348	0.17371
52.8333	1.68072	1.79936	-0.608653	-1.43792	NaN	-1.52206	-1.09708	0.664414	2.41456	-1.29949	-0.846637	-0.40248	-0.124376	-1.35669	-1.37589	-0.448198	0.108865	0.421339	0.273405
53.1667	-0.687925	-0.478512	0.350513	-1.54255	NaN	-1.79864	-1.48803	0.518623	2.53888	-1.68512	-1.17171	0.868619	1.08517	-1.26084	-1.29545	-0.192047	0.71556	0.189318	-0.0549345
53.5	-1.37905	-1.66365	1.78231	-1.09484	NaN	-2.33891	-2.13929	0.496235	2.42279	-1.66952	-0.611454	-0.44499	-0.256099	0.0329035	0.408671	-0.677252	0.420453	-0.529239	-0.575505
53.8333	-1.28025	-1.23544	-0.173263	-0.985969	NaN	-1.45691	-1.46827	1.08019	2.84981	-1.43703	0.0893759	-0.765929	-0.452534	-0.052947	-0.112453	-0.636266	0.514333	-0.9565	-1.13778
54.1667	-0.75744	-0.160626	-0.802354	-1.06953	NaN	-1.97959	-2.08403	0.817128	2.42729	-1.06567	-0.666201	-0.986094	-0.747775	-0.782917	-0.887637	-1.24688	-0.206769	0.19999	-0.0254218
54.5	-1.25738	-0.295106	-0.845529	-1.44308	NaN	-2.05444	-2.23292	0.742563	2.68891	-1.48297	-0.281904	-0.753398	-0.637994	-0.978853	-1.12764	-1.61389	-0.975975	0.41708	-0.389301
54.8333	-1.24458	-0.74716	0.37899	-1.5204	NaN	-1.71655	-1.9084	0.675616	2.54773	-1.59396	0.0758771	-1.09004	-0.878944	-1.15457	-1.27002	-1.91611	-1.34837	0.61682	0.0795499
55.1667	-1.08763	-0.180436	0.171561	-1.32217	NaN	-2.27693	-2.70424	0.501201	2.27826	-0.924624	0.101403	-1.0156	-0.792996	-0.951281	-0.972455	-1.77845	-0.893037	0.23632	-0.223284
55.5	-1.04398	-0.522566	1.74257	-1.39019	NaN	-2.34048	-2.81773	0.138931	1.72569	-0.772783	0.376873	-0.919762	-0.732821	-0.986273	-1.09452	-1.64846	-0.77166	-0.0952829	-0.0539697
55.8333	-0.772106	-0.0488183	0.645743	-1.59459	NaN	-2.58743	-2.94321	0.828489	2.32226	0.292947	0.069211	-1.01085	-0.951985	-1.22761	-1.4586	-1.73214	-0.870883	-0.595671	-0.615083
56.1667	-0.172729	0.591797	0.270365	-1.22914	NaN	-1.46944	-1.78181	1.22458	2.82739	-0.382881	-0.540622	-0.866062	-0.708231	-1.29529	-1.36447	-1.94351	-1.15875	-0.827355	-1.07935
56.5	1.74439	2.09002	0.810021	-0.945186	NaN	1.72147	1.28699	1.22593	2.92369	-0.476478	-0.953115	1.78271	2.24722	-1.37208	-1.34456	-1.66578	-0.578849	-0.990039	-1.22726
56.8333	1.23605	1.47548	-0.523448	-1.36716	NaN	2.45849	2.61688	1.16684	3.07842	-1.01403	-1.21558	1.87214	2.13615	-0.055602	0.249898	-1.86699	-1.18014	-1.01242	-1.19613
57.1667	0.283809	0.66365	-0.766387	-0.721309	NaN	2.57959	1.94249	1.30644	3.2828	-1.08847	-1.22105	0.94401	0.992272	0.416213	0.440869	-1.75649	-0.981895	-0.911016	-1.12843
57.5	0.423916	0.0341539	-0.647977	0.432108	NaN	2.42826	1.50734	1.15359	3.18905	-0.865218	-1.36822	0.771592	0.755544	0.537525	0.487035	-0.21783	1.04226	-1.11905	-1.38741
57.8333	0.371331	0.4273	-0.759501	0.0915213	NaN	1.84819	0.802177	1.04727	3.31907	-0.930815	-1.35472	-0.0202884	-0.127092	0.342806	0.49234	-1.14387	-0.16404	-0.732051	-0.966245
58.1667	-1.58088	-0.612601	-0.427891	0.528335	NaN	1.39851	1.31426	1.41511	3.40701	-0.818912	-1.39677	-0.535407	-0.53544	-0.511047	-0.567233	-1.57826	-0.685532	-1.15524	-1.44168
58.5	-2.10057	-1.27571	-0.496512	-0.797303	NaN	0.134694	1.25427	1.5272	3.46832	-0.0277049	-0.788475	-0.931514	-0.881318	-0.613141	-0.820228	-1.89065	-1.31249	-1.09611	-1.41823
58.8333	-1.88423	-1.81867	0.194411	-0.636303	NaN	0.139863	0.708432	1.62131	3.84835	-0.0465988	-0.933979	-0.927862	-0.98302	0.144231	-0.283999	-1.87666	-1.2318	-0.856445	-1.06462
59.1667	-2.21066	-1.66806	0.973666	0.758962	NaN	-0.229833	0.252772	0.717468	3.68909	-0.544976	-0.162237	-0.996816	-1.06255	-0.306348	-0.694595	-0.954073	0.00249938	-1.17726	-1.5857
59.5	-2.0176	-1.19686	0.946919	1.11762	NaN	0.00182547	1.14704	0.434543	3.33	-1.07622	-0.878929	-1.07553	-1.12992	-0.454461	-0.800546	0.358967	1.05789	-1.1148	-1.54174
59.8333	-2.0018	-1.23931	0.848387	0.911333	NaN	-0.611653	0.540393	0.438234	3.52449	-1.19043	-0.0614464	0.545054	0.741877	-0.826615	-0.993681	-0.276347	0.639028	-1.25171	-1.55579

## Sheet: FigS1 Glu
Time(min)	IP-GLU-1	IP-GLU-2	IP-GLU-3	IP-GLU-4
-9.83333	0.00923983	-0.152243	-0.0213002	-0.0352092
-9.5	0.00844729	-0.153281	-0.0169823	-0.0560874
-9.16667	0.00803354	-0.159761	-0.0125439	-0.0744221
-8.83333	0.00320546	-0.166455	-0.0107829	-0.0942764
-8.5	0.000703932	-0.174831	-0.00192728	-0.116775
-8.16667	-0.000530111	-0.183208	0.00618321	-0.133338
-7.83333	-0.00632278	-0.187182	0.0233037	-0.149567
-7.5	-0.014968	-0.190617	0.036016	-0.169602
-7.16667	-0.0172235	-0.199562	0.0491166	-0.188151
-6.83333	-0.0188777	-0.211805	0.0599967	-0.205366
-6.5	-0.0215392	-0.219322	0.0672972	-0.222085
-6.16667	-0.0264762	-0.221935	0.0713906	-0.240863
-5.83333	-0.0312054	-0.222258	0.0786315	-0.256746
-5.5	-0.0367093	-0.221184	0.0848615	-0.272877
-5.16667	-0.0394652	-0.216279	0.0965751	-0.28582
-4.83333	-0.0382117	-0.208153	0.105866	-0.293157
-4.5	-0.0404725	-0.200707	0.110665	-0.304381
-4.16667	-0.0521805	-0.194158	0.121234	-0.320242
-3.83333	-0.0670734	-0.188971	0.120998	-0.326507
-3.5	-0.0757205	-0.175297	0.128383	-0.339118
-3.16667	-0.0858967	-0.166634	0.138027	-0.346052
-2.83333	-0.0963074	-0.161121	0.141046	-0.348477
-2.5	-0.106926	-0.150919	0.143781	-0.35209
-2.16667	-0.115159	-0.136099	0.143408	-0.350388
-1.83333	-0.123832	-0.120926	0.140221	-0.345545
-1.5	-0.130769	-0.11391	0.1373	-0.343185
-1.16667	-0.134203	-0.108397	0.140104	-0.341717
-0.833333	-0.133706	-0.103493	0.146928	-0.33977
-0.5	-0.13321	-0.102204	0.152396	-0.339083
-0.166667	-0.13092	-0.0994474	0.160508	-0.336886
0.166667	-0.129183	-0.0963688	0.172176	-0.327917
0.5	-0.127143	-0.0954023	0.181489	-0.315784
0.833333	-0.123405	-0.0845557	0.201323	-0.290768
1.16667	-0.122315	-0.0665502	0.220468	-0.250753
1.5	-0.117448	-0.0487637	0.236646	-0.198627
1.83333	-0.106236	-0.0207343	0.249787	-0.138239
2.16667	-0.0907505	0.0104409	0.258153	-0.0481373
2.5	-0.0703971	0.0349969	0.277573	0.0585273
2.83333	-0.0473956	0.0541476	0.294356	0.189843
3.16667	-0.0122796	0.0821724	0.307232	0.477164
3.5	0.0315589	0.114496	0.332943	0.883771
3.83333	0.122227	0.149753	0.367573	1.50044
4.16667	0.280072	0.183615	0.409704	2.16417
4.5	0.495339	0.218084	0.468877	2.89434
4.83333	0.736137	0.250586	0.565023	3.64012
5.16667	1.14581	0.292036	0.762709	4.49242
5.5	1.648	0.35371	1.00308	5.16586
5.83333	2.12944	0.44094	1.19524	5.99171
6.16667	2.64511	0.527492	1.32084	6.70028
6.5	3.0524	0.683233	1.41125	7.40767
6.83333	3.48107	0.90004	1.4901	8.0487
7.16667	4.04429	1.23336	1.56305	8.65659
7.5	4.57813	1.79673	1.64227	9.32286
7.83333	5.04212	2.21566	1.78369	9.83469
8.16667	5.49039	2.62082	1.8445	10.3787
8.5	6.09295	3.1014	1.94662	10.682
8.83333	6.52976	3.77648	2.08688	11.1239
9.16667	6.62917	4.51102	2.22707	11.5361
9.5	6.70574	5.27884	2.40768	11.8308
9.83333	6.81337	6.13576	2.6353	12.0496
10.1667	6.94775	6.85465	2.77627	12.3127
10.5	7.71971	7.41165	2.88597	12.4274
10.8333	8.29604	8.29058	3.01244	12.4729
11.1667	8.49416	9.08851	3.10217	12.4782
11.5	9.37795	9.37068	3.19308	12.4782
11.8333	9.90856	9.8044	3.35703	12.4782
12.1667	10.0891	10.552	3.56503	12.4782
12.5	10.2269	11.0356	3.86037	12.4782
12.8333	10.3763	11.4626	4.35182	12.4782
13.1667	10.4729	12.0053	4.45677	12.4782
13.5	10.5313	12.9499	4.48853	12.4782
13.8333	10.6263	13.4379	4.51508	12.4782
14.1667	10.7397	14.0215	4.5199	12.4782
14.5	10.7996	14.2023	4.52536	12.4782
14.8333	10.8392	14.373	4.53183	12.4782
15.1667	10.9007	14.7472	4.53483	12.4475
15.5	10.9654	15.62	4.53627	12.3748
15.8333	11.0223	15.8823	4.54068	12.1913
16.1667	11.1079	15.8823	4.54349	11.9808
16.5	11.2934	15.8823	4.53487	11.7448
16.8333	11.4259	15.8823	4.52451	11.4319
17.1667	11.625	15.8823	4.5165	11.1974
17.5	11.7801	16.0947	4.50894	10.9038
17.8333	11.7873	16.7917	4.50049	10.6571
18.1667	11.7969	17.3213	4.48559	10.3719
18.5	11.8925	17.9288	4.47408	10.1643
18.8333	11.9985	18.5744	4.45474	9.96617
19.1667	12.0439	19.2385	4.43933	9.84003
19.5	12.0479	19.6135	4.42795	9.73077
19.8333	12.0533	19.7749	4.39735	9.54295
20.1667	12.0401	19.9299	4.36001	9.20512
20.5	11.9251	20.0405	4.3259	8.91454
20.8333	11.6625	20.1474	4.29563	8.50391
21.1667	11.5686	20.2245	4.26195	8.13055
21.5	11.472	20.2876	4.2252	7.83594
21.8333	11.3833	20.3929	4.16959	7.56915
22.1667	11.2761	20.4829	4.11824	7.17957
22.5	11.1605	20.516	4.03829	6.87299
22.8333	11.1542	20.681	3.97921	6.62064
23.1667	11.1542	21.511	3.93559	6.33483
23.5	11.0949	21.9344	3.87993	6.04262
23.8333	10.9452	21.9344	3.84257	5.72381
24.1667	10.819	21.9344	3.78147	5.40036
24.5	10.7074	21.9344	3.72248	5.1418
24.8333	10.6471	21.9344	3.63672	5.00777
25.1667	10.5978	21.9344	3.52259	4.71547
25.5	10.5661	21.9344	3.26929	4.50517
25.8333	10.5248	21.9344	3.08749	4.30369
26.1667	10.3474	21.9344	3.01055	4.12551
26.5	10.0696	22.0179	2.94779	3.92405
26.8333	9.84959	22.457	2.9102	3.68696
27.1667	9.73076	22.801	2.84807	3.5357
27.5	9.61606	22.9201	2.79478	3.41443
27.8333	9.38082	22.9581	2.70918	3.2686
28.1667	9.17374	22.9581	2.59012	3.11159
28.5	9.06426	22.9551	2.42801	2.96899
28.8333	8.97239	22.8786	2.33591	2.81353
29.1667	8.86787	22.7333	2.25915	2.66017
29.5	8.55056	22.5783	2.20375	2.56663
29.8333	8.23789	22.3712	2.13819	2.46595
30.1667	7.98186	21.9455	2.05097	2.39632
30.5	7.78808	21.3436	1.89151	2.27404
30.8333	7.60705	20.565	1.78434	2.17881
31.1667	7.36538	19.7799	1.67442	2.08669
31.5	7.12571	19.2742	1.613	2.0205
31.8333	6.94513	18.9723	1.56529	1.95706
32.1667	6.80159	18.63	1.47695	1.89858
32.5	6.61814	18.2952	1.33063	1.83463
32.8333	6.44027	17.9854	1.23735	1.76544
33.1667	6.30849	17.7984	1.15601	1.69372
33.5	6.15891	17.6632	1.10807	1.63432
33.8333	6.03809	17.6347	1.05377	1.5632
34.1667	5.96268	17.6347	0.987306	1.49922
34.5	5.8884	17.6347	0.9518	1.41917
34.8333	5.7232	17.6347	0.919575	1.35387
35.1667	5.57912	17.6347	0.898302	1.27561
35.5	5.50921	17.6347	0.866388	1.2114
35.8333	5.46213	17.6345	0.820651	1.15971
36.1667	5.40087	17.5476	0.790487	1.12165
36.5	5.29013	16.9931	0.758782	1.07522
36.8333	5.15783	16.5916	0.738688	1.01709
37.1667	5.0449	16.2814	0.716717	0.964716
37.5	4.95499	16.2488	0.695947	0.936872
37.8333	4.89569	16.2488	0.675796	0.911255
38.1667	4.84661	16.1978	0.654171	0.878865
38.5	4.72908	16.0879	0.631685	0.850242
38.8333	4.60245	15.8842	0.618542	0.800396
39.1667	4.52853	15.6296	0.611453	0.752502
39.5	4.47539	15.3226	0.610298	0.722289
39.8333	4.4137	15.0237	0.609104	0.688488
40.1667	4.35013	14.7049	0.608494	0.644228
40.5	4.27637	14.4286	0.608494	0.608866
40.8333	4.14953	14.1452	0.608494	0.582177
41.1667	3.95789	13.8417	0.608494	0.551239
41.5	3.83109	13.5906	0.597147	0.516898
41.8333	3.75957	13.4449	0.587728	0.477921
42.1667	3.7022	13.4303	0.575896	0.445826
42.5	3.64002	13.4303	0.569884	0.415359
42.8333	3.53973	13.4177	0.568153	0.387819
43.1667	3.37793	13.3279	0.57037	0.364602
43.5	3.21753	13.2414	0.571629	0.339139
43.8333	3.07627	13.0585	0.572017	0.311916
44.1667	2.97437	12.8276	0.569542	0.289824
44.5	2.88326	12.5547	0.568833	0.258292
44.8333	2.83321	12.2185	0.571164	0.237563
45.1667	2.7948	12.0866	0.573124	0.215283
45.5	2.77155	12.0866	0.578583	0.188036
45.8333	2.74779	11.7751	0.587527	0.14509
46.1667	2.72723	11.4698	0.58723	0.100058
46.5	2.70289	11.3297	0.591055	0.0721863
46.8333	2.67296	11.1733	0.588275	0.039132
47.1667	2.64072	10.9879	0.588275	0.0112614
47.5	2.58771	10.8055	0.588275	-0.0139621
47.8333	2.52487	10.6209	0.587367	-0.0270565
48.1667	2.47546	10.4443	0.584803	-0.041335
48.5	2.44456	10.2237	0.579304	-0.0632916
48.8333	2.42639	9.84245	0.57397	-0.0891366
49.1667	2.40678	9.43128	0.566177	-0.109283
49.5	2.38849	9.10451	0.555952	-0.131986
49.8333	2.36797	8.95804	0.535637	-0.155395
50.1667	2.35205	8.75842	0.521571	-0.173292
50.5	2.33706	8.61177	0.510351	-0.189089
50.8333	2.31628	8.4625	0.49601	-0.202685
51.1667	2.29995	8.31779	0.48402	-0.222533
51.5	2.27789	8.18127	0.463026	-0.241527
51.8333	2.25202	8.01464	0.448903	-0.265936
52.1667	2.18753	7.59026	0.434768	-0.285831
52.5	2.12702	7.33784	0.410489	-0.303835
52.8333	2.00094	7.21152	0.375848	-0.3166
53.1667	1.87666	7.05145	0.348911	-0.328605
53.5	1.83032	6.87176	0.31406	-0.340621
53.8333	1.7809	6.6274	0.257076	-0.353925
54.1667	1.73559	6.42215	0.18741	-0.370139
54.5	1.70114	6.28058	-0.0413134	-0.383692
54.8333	1.64414	6.17624	-0.185673	-0.397672
55.1667	1.59803	6.0515	-0.268346	-0.409444
55.5	1.57337	5.9608	-0.333732	-0.418908
55.8333	1.5451	5.95575	-0.376024	-0.434725
56.1667	1.51671	5.95575	-0.414224	-0.442415
56.5	1.49061	5.93825	-0.44003	-0.45044
56.8333	1.45488	5.8076	-0.460534	-0.45808
57.1667	1.42199	5.64341	-0.469971	-0.466285
57.5	1.39842	5.45703	-0.474592	-0.471879
57.8333	1.3706	5.33769	-0.487189	-0.481331
58.1667	1.34856	5.17862	-0.504933	-0.501654
58.5	1.32499	5.06837	-0.516811	-0.514746
58.8333	1.29889	4.95326	-0.524082	-0.522001
59.1667	1.28068	4.87913	-0.528012	-0.526914
59.5	1.26307	4.83166	-0.529133	-0.537083
59.8333	1.25534	4.76533	-0.526878	-0.549157
