# Supplementary material for: Orexin neurons track temporal features of blood glucose in behaving mice
Source: Nat Neurosci. 2024 May 21;27(7):1299–308. doi: 10.1038/s41593-024-01648-w (PMC11239495; doi:10.1038/s41593-024-01648-w)
Supplement: Supplementary file 7 — Statistical source data. [file 41593_2024_1648_MOESM7_ESM.xlsx]

## Sheet: SigS5B
	Chrimson							Control
	Mouse #	No Stim	5 Hz	10 Hz	20 Hz		Mouse #	No Stim	20 Hz
	1	0.490697	1.27894	2.00352	3.86671		1	1.28529	0.562884
	2	1.37546	1.56577	3.14831	5.96919		2	0.549298	0.325034
	3	0.406966	1.95421	2.598	5.8913		3	0.368369	0.530114
	4	0.825938	2.09589	3.10125	3.98849
	5	1.63099	0.356744	0.751812	3.68263

## Sheet: SigS5C
	No Stim
			Ctrl				HON - Chrim
	Mouse #	Saline	Haloperidol	SCH		Saline	Haloperidol	SCH
	1	1150.76	182.187	281.643		1013.21	138.995	487.108
	2	629.767	142.431	410.194		928.945	203.631	450.947
	3	749.232	192.404	237.676		1076.22	155.051	292.288
	4	765.25	341.271	236.643		745.659	122.269	309.727
	5	767.08	176.522			585.103	146.974	438.653
	6	1051.3	299.456			712.283	203.633
	7					722.744	108.778
	Laser Stim
			Ctrl				HON - Chrim
	Mouse #	Saline	Haloperidol	SCH		Saline	Haloperidol	SCH
	1	1035.67	177.085	317.222		1273.94	240.217	607.627
	2	654.892	198.306	616.71		1092.72	235.822	444.705
	3	640.399	292.775	294.508		994.027	216.387	463.533
	4	640.399	242.588	420.265		1104.63	241.059	422.315
	5	689.943	264.948			873.433	242.07	444.34
	6	876.678	333.927			975.636	245.864
	7					886.193	287.868

## Sheet: SigS5E
	Number of Events
	Mouse #	Saline	Glucose
	1	5	2
	2	4	1
	3	11	1
	4	7	1
	5	2	1

## Sheet: SigS5F
	Total Distance (m)
	Mouse #	Vehicle	Almorexant
	1	8733.03	3572.34
	2	5300.82	2282.84
	3	4048.77	3628.73
	4	4048.77	4732.13
	5	6361.92	1352.99
