# Supplementary material for: Orexin neurons track temporal features of blood glucose in behaving mice
Source: Nat Neurosci. 2024 May 21;27(7):1299–308. doi: 10.1038/s41593-024-01648-w (PMC11239495; doi:10.1038/s41593-024-01648-w)
Supplement: Supplementary file 8 — Statistical source data. [file 41593_2024_1648_MOESM8_ESM.xlsx]

## Sheet: FigS6
Time (min)	DT								WT
0	8	9	10	5	7	7	6	8	7	6	9	4	9	6	5	9
15	16	22	15	14	23	12	16	12	13	12	13	15	18	14	20	16
30	14	17	16	14	10	17	14	13	14	17	16	18	18	12	15	16
60	12	10	8	14	17	12	13	13	8	9	12	15	16	12	11	13
120	10	12	9	8	10	11	9	7	9	9	7	11	8	9	10	5
